# Supplementary material for: The Cell Cycle Regulated Transcriptome of Trypanosoma brucei
Source: PLoS One. 2011 Mar 31;6(3):e18425. doi: 10.1371/journal.pone.0018425 (PMC3069104; doi:10.1371/journal.pone.0018425)
Supplement: Table S1 — Read numbers attributed to T. brucei transcript models from the four chosen time-points after DCE-synchronization of cells. Transcript models assigned to more than 300 reads are shown. Unique reads were used when possible; for transcripts with less than 400 unique reads, multiple-mapping reads were added to the total. Read counts were normalized against the total number of reads per time-point and log2-transformed, and the average value for each gene across the four time-points was set to zero. Microarray data from the starve-synch experiments is also given (right of double line); log2-transformed expression ratios for each time-point from these were also set to an average of zero. Gene names from version 2.3 of the TriTryp database are also listed. (XLS) [file pone.0018425.s003.xls]

## Sheet: Sheet1
Gene	Tritryp2.3 Sys ID	Early G1, unique reads	Late G1, unique reads	S phase, unique reads	G2/M phase, unique reads	Early G1, non-unique reads	Late G1, non-unique reads	S phase, non-unique reads	G2/M phase, non-unique reads	Early G1 combined	Late G1 combined	S phase combined	G2/M phase combined	min combined read count	Early G1 norm/log2	Late G1 norm/log2	S phase norm/log2	G2/M phase norm/log2	amplitude	peak time	Average Spot Intensity (Log2)	Late G1 average	S-phase average	G2/M average	Late G1 standard dev	S-phase standard dev	G2/M standard dev	S-phase replicates	G2/M replicates
Tb06.3A7.270	Tb06.3A7.270	1803	1447	1861	1735	0	0	0	1	1803	1447	1861	1735	1447	-0.0696124	-0.0285478	0.0970932	0.00106709	0.166706	S phase	N/A	N/A	N/A	N/A	N/A	N/A	N/A	N/A	N/A
Tb06.3A7.960	Tb06.3A7.960	510	632	640	565	0	0	0	0	510	632	640	565	510	-0.347581	0.320245	0.10102	-0.0736843	0.667826	Late G1	N/A	N/A	N/A	N/A	N/A	N/A	N/A	N/A	N/A
Tb07.26A24.210	Tb07.26A24.210	1594	1298	1548	1524	0	0	0	0	1594	1298	1548	1524	1298	-0.0505433	0.0114945	0.0282375	0.0108112	0.0787808	S phase	N/A	N/A	N/A	N/A	N/A	N/A	N/A	N/A	N/A
Tb09.160.0340	Tb09.160.0340	1203	2484	3884	2221	0	0	0	0	1203	2484	3884	2221	1203	-1.05677	0.347658	0.755164	-0.0460533	1.81193	S phase	10.2185	0.242286	-0.209694	-0.0325915	0.147086	0.026126	0.149208	4	3
Tb09.160.0350	Tb09.160.0350	1750	1487	1477	1787	0	0	0	0	1750	1487	1477	1787	1477	-0.0390297	0.0844191	-0.162688	0.117298	0.279986	G2/M phase	10.0232	0.0545651	0.0219557	-0.0765209	0.058182	0.0928104	0.0769909	4	4
Tb09.160.0360	Tb09.160.0360	578	557	542	524	0	0	0	0	578	557	542	524	524	-0.0794745	0.225532	-0.0512241	-0.0948339	0.320366	Late G1	8.46211	-0.169436	0.191703	-0.0222672	0.259313	0.45284	0.209324	4	4
Tb09.160.0370	Tb09.160.0370	1995	1995	2027	2106	0	0	0	0	1995	1995	2027	2106	1995	-0.176661	0.181738	-0.0326765	0.0275991	0.358399	Late G1	9.68824	-0.00273506	0.00264118	9.38878e-05	0.0807344	0.115106	0.0965411	4	4
Tb09.160.0380	Tb09.160.0380	615	614	596	652	0	0	0	0	615	614	596	652	596	-0.160558	0.195493	-0.0848054	0.0498706	0.356051	Late G1	N/A	N/A	N/A	N/A	N/A	N/A	N/A	N/A	N/A
Tb09.160.0390	Tb09.160.0390	963	707	890	983	0	0	0	0	963	707	890	983	707	-0.0189172	-0.106344	-0.0116207	0.136882	0.243225	G2/M phase	N/A	N/A	N/A	N/A	N/A	N/A	N/A	N/A	N/A
Tb09.160.0400	Tb09.160.0400	1059	934	964	1023	0	0	0	0	1059	934	964	1023	934	-0.0597168	0.117474	-0.0742874	0.01653	0.191761	Late G1	9.43623	-0.0930233	0.00807784	0.0849455	0.0903224	0.0719438	0.161896	4	4
Tb09.160.0410	Tb09.160.0410	851	571	610	727	0	0	0	0	851	571	610	727	571	0.169413	-0.0478561	-0.18991	0.0683527	0.359323	Early G1	N/A	N/A	N/A	N/A	N/A	N/A	N/A	N/A	N/A
Tb09.160.0430	Tb09.160.0430	4624	3947	4504	4688	0	0	1	0	4624	3947	4504	4688	3947	-0.0897703	0.0402439	-0.00667785	0.0562042	0.145974	G2/M phase	11.6109	-0.0764521	0.000683592	0.0757685	0.0343293	0.131102	0.108576	4	4
Tb09.160.0440	Tb09.160.0440	1104	793	880	1073	0	0	0	0	1104	793	880	1073	793	0.0600082	-0.0589401	-0.14613	0.145061	0.291191	G2/M phase	8.32879	-0.171559	0.0380441	0.133515	0.0115798	0.14414	0.15572	3	3
Tb09.160.0450	Tb09.160.0450	3823	2467	2568	2977	0	0	0	0	3823	2467	2568	2977	2467	0.240321	-0.0332274	-0.212712	0.00561832	0.453033	Early G1	11.2295	-0.382691	0.100646	0.282044	0.177488	0.136673	0.152178	4	4
Tb09.160.0460	Tb09.160.0460	1202	1287	785	814	0	0	0	0	1202	1287	785	814	785	0.118216	0.57519	-0.375429	-0.317977	0.95062	Late G1	11.6923	-0.278673	0.14443	0.134244	0.12727	0.101262	0.158153	4	4
Tb09.160.0465	Tb09.160.0465	2206	2371	1967	2079	0	0	0	0	2206	2371	1967	2079	1967	-0.114663	0.347799	-0.159072	-0.0740631	0.506871	Late G1	10.9689	-0.241254	0.417113	-0.17586	0.0965618	0.196027	0.130417	4	4
Tb09.160.0470	Tb09.160.0470	2250	2049	2552	2567	0	0	0	0	2250	2049	2552	2567	2049	-0.210606	0.0127876	0.0921238	0.105695	0.316302	G2/M phase	10.06	-0.0789204	-0.194627	0.273547	0.0605254	0.0648616	0.120377	3	4
Tb09.160.0480	Tb09.160.0480	881	687	755	751	0	0	0	0	881	687	755	751	687	0.0515643	0.0511314	-0.0500741	-0.0526216	0.104186	Early G1	10.7654	-0.0327864	0.0506478	-0.0178615	0.0898977	0.0804309	0.0812378	4	4
Tb09.160.0490	Tb09.160.0490	1540	1382	1448	1574	0	0	0	0	1540	1382	1448	1574	1382	-0.0980083	0.104218	-0.06585	0.0596402	0.202226	Late G1	9.53763	-0.0371729	0.0485166	-0.0113438	0.116236	0.130523	0.0997848	4	4
Tb09.160.0500	Tb09.160.0500	695	478	565	566	0	0	0	0	695	478	565	566	478	0.132352	-0.0492518	-0.0453836	-0.0377161	0.181603	Early G1	N/A	N/A	N/A	N/A	N/A	N/A	N/A	N/A	N/A
Tb09.160.0510	Tb09.160.0510	397	329	436	560	0	0	0	0	397	329	436	560	329	-0.241499	-0.154151	0.0147174	0.380932	0.622431	G2/M phase	9.765	0.417367	-0.305971	-0.111396	0.155064	0.0568627	0.0982016	3	3
Tb09.160.0520	Tb09.160.0520	1306	1195	1395	1110	701	703	1037	775	1306	1195	1395	1110	1110	-0.084485	0.14577	0.131652	-0.192937	0.338707	Late G1	9.67641	-0.0547829	-0.0768825	0.131665	0.131454	0.167965	0.284314	3	4
Tb09.160.0530	Tb09.160.0530	1470	1008	1162	1098	0	0	0	0	1470	1008	1162	1098	1008	0.174724	-0.0111976	-0.0434553	-0.120071	0.294795	Early G1	10.5526	0.0172732	0.0222352	-0.0395085	0.0626513	0.0810754	0.142344	4	4
Tb09.160.0550	Tb09.160.0550	1174	852	997	1033	0	0	0	0	1174	852	997	1033	852	0.0693242	-0.0347838	-0.0454158	0.0108753	0.11474	Early G1	9.68665	-0.0291492	-0.0120198	0.041169	0.0694422	0.247583	0.194218	4	4
Tb09.160.0560	Tb09.160.0560	481	399	550	568	0	0	0	0	481	399	550	568	399	-0.192292	-0.103542	0.122129	0.173705	0.365997	G2/M phase	9.69222	-0.0400679	0.0448874	-0.00481943	0.0555177	0.182397	0.237193	3	4
Tb09.160.0570	Tb09.160.0570	717	1519	589	649	0	0	0	0	717	1519	589	649	589	-0.315297	1.12618	-0.477975	-0.332908	1.60415	Late G1	8.8521	-0.318463	0.0987686	0.219695	0.190703	0.132985	0.118861	3	4
Tb09.160.0580	Tb09.160.0580	1009	785	840	948	0	0	0	0	1009	785	840	948	785	0.0277561	0.0239936	-0.115682	0.0639322	0.179614	G2/M phase	9.90238	0.0230291	0.00796949	-0.0309986	0.0719779	0.121125	0.147595	4	4
Tb09.160.0600	Tb09.160.0600	1437	1543	957	818	0	0	0	0	1437	1543	957	818	818	0.172777	0.633854	-0.292665	-0.513967	1.14782	Late G1	10.2338	-0.341251	0.00358127	0.33767	0.0910318	0.0745982	0.15457	4	4
Tb09.160.0610	Tb09.160.0610	1549	1500	1615	1447	0	0	0	0	1549	1500	1615	1447	1447	-0.13028	0.181745	0.0509441	-0.102409	0.312024	Late G1	10.9084	-0.0832328	-0.010277	0.0935098	0.0593224	0.159087	0.190412	4	4
Tb09.160.0620	Tb09.160.0620	1055	672	822	933	0	0	0	0	1055	672	822	933	672	0.145617	-0.146694	-0.0933889	0.0944661	0.292311	Early G1	N/A	N/A	N/A	N/A	N/A	N/A	N/A	N/A	N/A
Tb09.160.0630	Tb09.160.0630	1416	1346	1241	1059	0	0	0	0	1416	1346	1241	1059	1059	0.0192526	0.304509	-0.0500386	-0.273723	0.578232	Late G1	N/A	N/A	N/A	N/A	N/A	N/A	N/A	N/A	N/A
Tb09.160.0650	Tb09.160.0650	5804	4613	10162	7205	0	0	2	0	5804	4613	10162	7205	4613	-0.348561	-0.321504	0.580531	0.0895334	0.929092	S phase	11.1783	0.341216	-0.080408	-0.260808	0.125869	0.079269	0.0513699	4	4
Tb09.160.0670	Tb09.160.0670	3847	3032	5207	3595	0	0	0	0	3847	3032	5207	3595	3032	-0.15027	-0.135335	0.407475	-0.121869	0.557746	S phase	11.9831	0.0425713	-0.0370454	-0.00552588	0.0437495	0.0750677	0.0945066	4	4
Tb09.160.0680	Tb09.160.0680	1076	1095	1489	1275	0	0	0	0	1076	1095	1489	1275	1076	-0.336077	0.0475751	0.253616	0.0348857	0.589693	S phase	10.0755	0.0270152	0.0698555	-0.0968706	0.0476837	0.142201	0.154488	4	4
Tb09.160.0690	Tb09.160.0690	620	540	613	612	0	0	0	0	620	540	613	612	540	-0.0927857	0.0663046	0.0118601	0.014621	0.15909	Late G1	N/A	N/A	N/A	N/A	N/A	N/A	N/A	N/A	N/A
Tb09.160.0700	Tb09.160.0700	1574	777	642	725	5581	4959	5706	5869	1574	777	642	725	642	0.706263	0.0462132	-0.4665	-0.285976	1.17276	Early G1	N/A	N/A	N/A	N/A	N/A	N/A	N/A	N/A	N/A
Tb09.160.0720	Tb09.160.0720	2004	1884	2556	2628	0	0	0	0	2004	1884	2556	2628	1884	-0.314643	-0.0453279	0.157389	0.202583	0.517226	G2/M phase	10.1216	0.0509039	0.00914867	-0.0600525	0.0395295	0.213226	0.217903	4	4
Tb09.160.0730	Tb09.160.0730	959	1076	686	732	0	0	0	0	959	1076	686	732	686	0.0253412	0.549816	-0.336954	-0.238203	0.88677	Late G1	N/A	N/A	N/A	N/A	N/A	N/A	N/A	N/A	N/A
Tb09.160.0740	Tb09.160.0740	2541	1963	2113	2145	0	0	0	0	2541	1963	2113	2145	1963	0.0693223	0.0553852	-0.0757543	-0.0489532	0.145077	Early G1	11.0536	-0.0687503	-0.00498996	0.0737402	0.0414803	0.0109114	0.0391451	4	4
Tb09.160.0750	Tb09.160.0750	1674	1220	1331	1312	0	0	0	0	1674	1220	1331	1312	1220	0.133292	0.0352731	-0.0764695	-0.0920961	0.225389	Early G1	N/A	N/A	N/A	N/A	N/A	N/A	N/A	N/A	N/A
Tb09.160.0760	Tb09.160.0760	555	487	522	535	0	0	0	0	555	487	522	535	487	-0.0689041	0.100929	-0.0363151	0.00429027	0.169833	Late G1	8.81009	-0.18358	0.261468	-0.077888	0.0864526	0.199249	0.145916	3	4
Tb09.160.0770	Tb09.160.0770	2187	1062	1401	1618	0	0	0	0	2187	1062	1401	1618	1062	0.37846	-0.305311	-0.14301	0.0698612	0.68377	Early G1	11.1137	0.314372	-0.0589458	-0.255426	0.102653	0.192653	0.109527	4	4
Tb09.160.0780	Tb09.160.0780	747	717	696	678	0	0	0	0	747	717	696	678	678	-0.0761476	0.223116	-0.0571415	-0.0898273	0.312944	Late G1	8.83248	-0.0748196	0.0605601	0.0142595	0.118218	0.0917471	0.209965	3	3
Tb09.160.0790	Tb09.160.0790	3177	2238	2960	3046	0	0	1	1	3177	2238	2960	3046	2238	0.0156757	-0.13138	0.0346348	0.0810698	0.21245	G2/M phase	9.61188	-0.0396442	0.109067	-0.0694223	0.168202	0.267318	0.157571	4	4
Tb09.160.0810	Tb09.160.0810	2807	2279	2618	2437	0	0	0	0	2807	2279	2618	2437	2279	-0.000113598	0.0576573	0.0203494	-0.0778931	0.13555	Late G1	9.22174	-0.122693	0.127341	-0.00464786	0.112317	0.365225	0.357912	4	4
Tb09.160.0815	Tb09.160.0815	6270	5628	6699	7521	1	3	2	0	6270	5628	6699	7521	5628	-0.201916	0.000639564	0.0145909	0.186686	0.388602	G2/M phase	13.6928	-0.0771266	0.0850693	-0.00794275	0.0753038	0.0856633	0.102047	4	4
Tb09.160.0830	Tb09.160.0830	894	1676	1176	732	0	0	0	0	894	1676	1176	732	732	-0.404839	0.860236	0.11173	-0.567127	1.42736	Late G1	N/A	N/A	N/A	N/A	N/A	N/A	N/A	N/A	N/A
Tb09.160.0840	Tb09.160.0840	1440	1392	1565	1579	0	0	0	0	1440	1392	1565	1579	1392	-0.202424	0.107065	0.0386968	0.0566616	0.309489	Late G1	12.5772	-0.0807222	0.0120955	0.0686268	0.019535	0.197181	0.180634	4	4
Tb09.160.0850	Tb09.160.0850	1139	1159	1085	1095	0	0	0	0	1139	1159	1085	1095	1085	-0.125943	0.257569	-0.0749889	-0.0566367	0.383512	Late G1	10.6323	-0.130978	-0.00186857	0.132847	0.141309	0.0963225	0.080103	4	4
Tb09.160.0860	Tb09.160.0860	1694	1411	1508	1509	0	0	0	0	1694	1411	1508	1509	1411	-0.00180373	0.0928795	-0.0485742	-0.0425015	0.141454	Late G1	9.19442	-0.144658	-0.100169	0.244827	0.0791888	0.117901	0.183503	4	4
Tb09.160.0890	Tb09.160.0890	1530	1264	1283	1519	0	0	0	0	1530	1264	1283	1519	1264	-0.0164035	0.0664604	-0.149387	0.09933	0.248717	G2/M phase	9.75606	-0.0943956	0.0169934	0.0774022	0.0495867	0.208447	0.177002	4	4
Tb09.160.0900	Tb09.160.0900	714	551	586	621	0	0	0	0	714	551	586	621	551	0.0636642	0.0481915	-0.100332	-0.0115234	0.163996	Early G1	N/A	N/A	N/A	N/A	N/A	N/A	N/A	N/A	N/A
Tb09.160.0910	Tb09.160.0910	896	944	931	1258	0	0	0	0	896	944	931	1258	896	-0.306425	0.127262	-0.130116	0.309279	0.615705	G2/M phase	9.78157	-0.119245	0.17194	-0.0526952	0.0596734	0.196734	0.170392	4	4
Tb09.160.0920	Tb09.160.0920	2037	1868	2176	1850	0	0	0	0	2037	1868	2176	1850	1850	-0.109232	0.124215	0.107027	-0.12201	0.246225	Late G1	10.2966	-0.027507	-0.188842	0.216349	0.0841263	0.219395	0.135268	3	3
Tb09.160.0930	Tb09.160.0930	1415	1070	1306	1331	0	0	0	0	1415	1070	1306	1331	1070	0.000390146	-0.044402	0.00576997	0.0382419	0.082644	G2/M phase	9.64098	-0.108176	0.0511248	0.0570511	0.075445	0.13234	0.0596219	4	4
Tb09.160.0950	Tb09.160.0950	1488	812	842	907	0	0	0	0	1488	812	842	907	812	0.450984	-0.0644398	-0.249471	-0.137073	0.700455	Early G1	10.2852	-0.0624708	-0.065447	0.127918	0.0692779	0.109029	0.164366	4	4
Tb09.160.0970	Tb09.160.0970	1360	1214	1370	1436	1	0	0	0	1360	1214	1370	1436	1214	-0.132687	0.0618735	-0.00109114	0.071905	0.204592	G2/M phase	10.1152	0.000772709	-0.185699	0.184926	0.119067	0.190478	0.100417	4	4
Tb09.160.0990	Tb09.160.0990	1463	1238	1633	1552	0	0	0	1	1463	1238	1633	1552	1238	-0.152111	-0.0346306	0.127511	0.0592309	0.279622	S phase	N/A	N/A	N/A	N/A	N/A	N/A	N/A	N/A	N/A
Tb09.160.1000	Tb09.160.1000	781	600	620	694	0	0	0	0	781	600	620	694	600	0.069558	0.047597	-0.142469	0.0253144	0.212027	Early G1	10.0643	-0.157464	0.0571879	0.100276	0.0238176	0.0842883	0.101591	3	4
Tb09.160.1010	Tb09.160.1010	2159	1762	1780	2136	1	0	1	0	2159	1762	1780	2136	1762	-0.0046206	0.0606292	-0.16208	0.106071	0.268151	G2/M phase	10.9466	-0.0715999	0.0319652	0.0396347	0.099542	0.170892	0.0922297	4	4
Tb09.160.1020	Tb09.160.1020	1845	1467	1964	2024	0	0	0	0	1845	1467	1964	2024	1467	-0.124645	-0.0969979	0.0865561	0.135087	0.259732	G2/M phase	10.8491	-0.0253504	-0.0494913	0.0748417	0.139819	0.107119	0.0420607	3	4
Tb09.160.1030	Tb09.160.1030	406	385	340	377	0	0	0	0	406	385	340	377	340	-0.041522	0.240256	-0.17644	-0.0222939	0.416696	Late G1	N/A	N/A	N/A	N/A	N/A	N/A	N/A	N/A	N/A
Tb09.160.1060	Tb09.160.1060	1833	1484	1060	1124	0	0	0	0	1833	1484	1060	1124	1060	0.298713	0.352397	-0.370402	-0.280708	0.722799	Late G1	9.53833	-0.367894	-0.0358263	0.40372	0.113299	0.133289	0.183643	4	4
Tb09.160.1070	Tb09.160.1070	3408	2071	2040	2305	0	0	0	0	3408	2071	2040	2305	2040	0.354386	-0.0058129	-0.264943	-0.0836295	0.619329	Early G1	10.3312	0.0571895	-0.00557182	-0.0516176	0.0440488	0.134179	0.171835	4	4
Tb09.160.1090	Tb09.160.1090	2328	1468	1732	1638	13	9	6	4	2328	1468	1732	1638	1468	0.248369	-0.0584706	-0.0572557	-0.132643	0.381012	Early G1	10.2961	-0.0342265	-0.0920569	0.126283	0.170079	0.124754	0.2731	4	4
Tb09.160.1100	Tb09.160.1100	2279	1270	1391	1481	29	23	32	44	2279	1270	1391	1481	1270	0.393028	-0.0921456	-0.198224	-0.102658	0.591252	Early G1	9.10218	0.166313	0.100988	-0.267301	0.132314	0.200646	0.332594	3	3
Tb09.160.1110	Tb09.160.1110	364	390	423	461	21	18	24	38	385	408	447	499	385	-0.319719	0.12239	0.0167239	0.180605	0.500325	G2/M phase	8.5659	0.100608	-0.141591	0.0409834	0.0379252	0.190145	0.155464	4	3
Tb09.160.1120	Tb09.160.1120	680	583	556	713	0	0	0	0	680	583	556	713	556	-0.040362	0.0959982	-0.209785	0.154149	0.363933	G2/M phase	9.54239	-0.00773447	-0.0219177	0.0296522	0.117564	0.16215	0.0847933	4	4
Tb09.160.1140	Tb09.160.1140	1222	1159	1012	1028	0	0	0	0	1222	1159	1012	1028	1012	-0.00194164	0.280094	-0.15295	-0.125202	0.433043	Late G1	10.47	-0.118813	-0.00386527	0.122678	0.0864201	0.115205	0.0404844	4	4
Tb09.160.1150	Tb09.160.1150	1577	1479	1067	1235	0	0	0	0	1577	1479	1067	1235	1067	0.100821	0.36666	-0.341774	-0.125707	0.708434	Late G1	9.15444	-0.0452169	0.192692	-0.147475	0.110581	0.198664	0.227091	4	4
Tb09.160.1160	Tb09.160.1160	10509	6962	7198	8294	3925	2262	2981	3091	10509	6962	7198	8294	6962	0.218981	-0.0166713	-0.205949	0.00363912	0.42493	Early G1	12.4323	-0.0011647	0.0297258	-0.0285611	0.110235	0.128767	0.0431531	4	4
Tb09.160.1170	Tb09.160.1170	241	158	169	194	2171	915	1223	1316	2412	1073	1392	1510	1073	0.507941	-0.30224	-0.164103	-0.0415975	0.810181	Early G1	N/A	N/A	N/A	N/A	N/A	N/A	N/A	N/A	N/A
Tb09.160.1200	Tb09.160.1200	358	154	308	251	9051	7125	11111	8486	9409	7279	11419	8737	7279	-0.101922	-0.113824	0.298428	-0.0826821	0.412252	S phase	11.163	0.0952304	-0.0345757	-0.0606547	0.0227912	0.138595	0.130363	4	4
Tb09.160.1210	Tb09.160.1210	1920	1750	1611	1461	1	0	1	0	1920	1750	1611	1461	1461	0.0438705	0.268518	-0.0882523	-0.224136	0.492655	Late G1	11.7268	-0.207419	0.0575567	0.149863	0.129917	0.0742727	0.147104	4	4
Tb09.160.1220	Tb09.160.1220	1056	846	891	1065	0	0	0	0	1056	846	891	1065	846	-0.013205	0.0253138	-0.137291	0.125182	0.262472	G2/M phase	11.3299	0.00404563	-0.0207598	0.0167141	0.0648405	0.0247575	0.0440336	4	4
Tb09.160.1240	Tb09.160.1240	2369	1779	2051	2275	0	0	1	0	2369	1779	2051	2275	1779	0.0185012	-0.0363114	-0.0684225	0.0862328	0.154655	G2/M phase	10.1939	-0.0809799	-0.00128889	0.0822687	0.0703588	0.147495	0.0911144	4	4
Tb09.160.1250	Tb09.160.1250	3194	2233	2959	3236	0	0	0	0	3194	2233	2959	3236	2233	0.000554768	-0.157427	0.0113271	0.145545	0.302973	G2/M phase	11.9999	-0.0127021	-0.0217262	0.0344283	0.0353701	0.0267884	0.0281444	4	4
Tb09.160.1260	Tb09.160.1260	968	655	734	862	0	0	0	0	968	655	734	862	655	0.131122	-0.0739908	-0.147078	0.0899463	0.2782	Early G1	9.67178	-0.0266905	-0.0238272	0.0505177	0.0521405	0.105932	0.0870968	4	4
Tb09.160.1280	Tb09.160.1280	2527	1798	2237	2607	0	0	0	0	2527	1798	2237	2607	1798	0.0040897	-0.128544	-0.0507437	0.175198	0.303742	G2/M phase	8.82349	-0.123564	0.0900952	0.0334689	0.0828718	0.0984067	0.117828	4	4
Tb09.160.1290	Tb09.160.1290	2318	1840	2566	2177	0	0	0	0	2318	1840	2566	2177	1840	-0.082124	-0.0568997	0.185544	-0.0465199	0.267668	S phase	10.8737	-0.0917486	-0.0603403	0.152089	0.078564	0.148077	0.178481	4	4
Tb09.160.1300	Tb09.160.1300	1475	1194	1456	1365	0	0	0	0	1475	1194	1456	1365	1194	-0.0425346	0.0109523	0.0597877	-0.0282054	0.102322	S phase	N/A	N/A	N/A	N/A	N/A	N/A	N/A	N/A	N/A
Tb09.160.1310	Tb09.160.1310	1505	1211	1485	1409	0	0	0	0	1505	1211	1485	1409	1211	-0.0444031	0.000431382	0.0573234	-0.0133517	0.101726	S phase	11.373	0.0185811	-0.017298	-0.00128309	0.0637498	0.0664278	0.12541	4	4
Tb09.160.1320	Tb09.160.1320	1930	1488	1614	1749	0	0	1	0	1930	1488	1614	1749	1488	0.042422	0.0255947	-0.0945113	0.0264947	0.136933	Early G1	N/A	N/A	N/A	N/A	N/A	N/A	N/A	N/A	N/A
Tb09.160.1330	Tb09.160.1330	976	802	881	912	1	0	0	0	976	802	881	912	802	-0.019176	0.0559442	-0.0458881	0.00911995	0.101832	Late G1	10.1446	0.0497808	-0.0668679	0.0170871	0.0954998	0.13949	0.0879936	4	4
Tb09.160.1370	Tb09.160.1370	826	569	640	728	0	1	0	0	826	569	640	728	569	0.120604	-0.0587098	-0.126439	0.0645442	0.247043	Early G1	10.4245	0.0134381	-0.161671	0.148233	0.00898305	0.0921976	0.101164	3	4
Tb09.160.1390	Tb09.160.1390	902	648	749	725	0	0	0	0	902	648	749	725	648	0.113718	-0.00501644	-0.0334166	-0.0752851	0.189003	Early G1	13.1038	-0.100181	-0.041411	0.141592	0.022967	0.0703423	0.0795495	4	4
Tb09.160.1400	Tb09.160.1400	2125	1270	1806	1578	0	0	0	0	2125	1270	1806	1578	1270	0.200274	-0.183961	0.0866359	-0.102948	0.384235	Early G1	9.02541	0.012453	-0.126345	0.113892	0.183521	0.29201	0.201345	4	4
Tb09.160.1410	Tb09.160.1410	2375	1604	2318	1930	1	1	1	2	2375	1604	2318	1930	1604	0.0737644	-0.13409	0.159744	-0.099419	0.293834	S phase	N/A	N/A	N/A	N/A	N/A	N/A	N/A	N/A	N/A
Tb09.160.1430	Tb09.160.1430	941	738	1004	789	0	1	0	0	941	738	1004	789	738	-0.0235797	-0.0157545	0.19094	-0.151606	0.342546	S phase	12.456	0.00412878	-0.0640774	0.0599486	0.126738	0.075718	0.0657129	4	4
Tb09.160.1440	Tb09.160.1440	2092	1322	1979	1699	1	0	0	0	2092	1322	1979	1699	1322	0.109225	-0.194537	0.150141	-0.0648288	0.344677	S phase	12.2329	-0.0266085	-0.010064	0.0366725	0.0692052	0.0663356	0.0890184	4	4
Tb09.160.1460	Tb09.160.1460	729	675	660	709	0	0	0	0	729	675	660	709	660	-0.077738	0.16963	-0.100164	0.00827207	0.269794	Late G1	N/A	N/A	N/A	N/A	N/A	N/A	N/A	N/A	N/A
Tb09.160.1470	Tb09.160.1470	904	796	803	831	0	0	0	0	904	796	803	831	796	-0.0324045	0.14244	-0.0823003	-0.0277355	0.224741	Late G1	9.10071	0.0248053	-0.0898904	0.0650851	0.142712	0.125584	0.146204	4	4
Tb09.160.1480	Tb09.160.1480	1122	1172	1189	1049	804	665	579	654	1122	1172	1189	1049	1049	-0.163772	0.257527	0.0409312	-0.134687	0.421299	Late G1	N/A	N/A	N/A	N/A	N/A	N/A	N/A	N/A	N/A
Tb09.160.1560	Tb09.160.1560	5999	5489	8342	6884	0	0	0	0	5999	5489	8342	6884	5489	-0.287897	-0.0576764	0.308802	0.0367716	0.596698	S phase	11.7681	-0.187977	0.0305726	0.157404	0.181108	0.217284	0.115795	4	4
Tb09.160.1570	Tb09.160.1570	489	330	461	443	0	0	0	0	489	330	461	443	330	0.0473487	-0.161621	0.0833079	0.0309641	0.244929	S phase	8.89229	0.0573675	0.135791	-0.193159	0.0751667	0.270903	0.315946	3	4
Tb09.160.1610	Tb09.160.1610	1910	1301	2209	2310	0	0	0	0	1910	1301	2209	2310	1301	-0.13394	-0.329492	0.196908	0.266524	0.596016	G2/M phase	10.0131	0.374147	-0.0502097	-0.323937	0.153513	0.101938	0.0620203	4	4
Tb09.160.1620	Tb09.160.1620	478	302	479	483	266	169	214	197	744	471	693	680	471	0.0715553	-0.229621	0.0901351	0.0679307	0.319756	S phase	N/A	N/A	N/A	N/A	N/A	N/A	N/A	N/A	N/A
Tb09.160.1630	Tb09.160.1630	491	317	490	495	322	218	269	254	813	535	759	749	535	0.0538981	-0.191419	0.0757696	0.0617517	0.267189	S phase	N/A	N/A	N/A	N/A	N/A	N/A	N/A	N/A	N/A
Tb09.160.1640	Tb09.160.1640	715	493	743	685	322	218	269	254	715	493	743	685	493	-0.0156984	-0.193655	0.160748	0.0486057	0.354402	S phase	N/A	N/A	N/A	N/A	N/A	N/A	N/A	N/A	N/A
Tb09.160.1660	Tb09.160.1660	803	640	940	716	0	0	0	1	803	640	940	716	640	-0.0850154	-0.0539444	0.263272	-0.124313	0.387585	S phase	8.64953	-0.0509513	0.2755	-0.224548	0.0913138	0.180669	0.143536	4	4
Tb09.160.1670	Tb09.160.1670	1431	1007	1098	1141	0	0	0	0	1431	1007	1098	1141	1007	0.152565	0.00400437	-0.108553	-0.0480163	0.261119	Early G1	8.83297	-0.0183928	-0.171247	0.18964	0.0429166	0.144069	0.146121	4	4
Tb09.160.1680	Tb09.160.1680	1014	704	904	907	0	0	0	0	1014	704	904	907	704	0.0618468	-0.106164	0.0172108	0.0271069	0.168011	Early G1	N/A	N/A	N/A	N/A	N/A	N/A	N/A	N/A	N/A
Tb09.160.1690	Tb09.160.1690	551	500	705	745	0	0	0	0	551	500	705	745	500	-0.314051	-0.0957762	0.162547	0.24728	0.561331	G2/M phase	N/A	N/A	N/A	N/A	N/A	N/A	N/A	N/A	N/A
Tb09.160.1710	Tb09.160.1710	881	562	760	815	0	0	0	0	881	562	760	815	562	0.0921218	-0.198051	6.16e-06	0.105923	0.303974	G2/M phase	8.38458	0.222823	0.000882547	-0.223705	0.155269	0.153241	0.177975	3	4
Tb09.160.1740	Tb09.160.1740	740	516	669	676	0	0	0	0	740	516	669	676	516	0.0476515	-0.114104	0.0231594	0.0432927	0.161755	Early G1	8.39134	-0.106926	0.32237	-0.215444	0.097544	0.16124	0.178678	4	4
Tb09.160.1760	Tb09.160.1760	1880	1154	1219	1408	0	0	0	0	1880	1154	1219	1408	1154	0.28516	-0.0605304	-0.218848	-0.00578207	0.504008	Early G1	10.9978	-0.082432	-0.0396483	0.12208	0.098858	0.085587	0.134031	4	4
Tb09.160.1770	Tb09.160.1770	601	409	489	457	0	0	0	0	601	409	489	457	409	0.160599	-0.036266	-0.0159045	-0.108429	0.269028	Early G1	N/A	N/A	N/A	N/A	N/A	N/A	N/A	N/A	N/A
Tb09.160.1780	Tb09.160.1780	4169	3141	4021	3982	1	0	0	0	4169	3141	4021	3982	3141	-0.0196842	-0.0697625	0.0491958	0.0402509	0.118958	S phase	11.2532	0.0527958	-0.0331798	-0.019616	0.0580397	0.15769	0.104227	4	4
Tb09.160.1790	Tb09.160.1790	1531	1284	1558	1629	0	0	0	0	1531	1284	1558	1629	1284	-0.116618	-0.0120484	0.0296296	0.0990372	0.215656	G2/M phase	9.95731	0.0307283	0.0252983	-0.0560265	0.0799618	0.0927182	0.17161	3	4
Tb09.160.1810	Tb09.160.1810	4449	3530	3636	4162	0	0	0	0	4449	3530	3636	4162	3530	0.0288942	0.0534803	-0.141208	0.0588333	0.200041	G2/M phase	9.27258	0.21745	-0.0642435	-0.153206	0.0853462	0.111455	0.129129	3	4
Tb09.160.1820	Tb09.160.1820	4188	3351	3461	3976	0	0	0	0	4188	3351	3461	3976	3351	0.0165292	0.0532585	-0.137516	0.0677287	0.205245	G2/M phase	8.90009	-0.100016	0.158057	-0.0580417	0.163375	0.189289	0.120452	4	4
Tb09.160.1950	Tb09.160.1950	904	715	772	896	0	0	0	0	904	715	772	896	715	-0.00666095	0.0133586	-0.113356	0.106658	0.220014	G2/M phase	10.1745	0.037351	0.0114346	-0.0487856	0.0484694	0.0666466	0.104113	4	4
Tb09.160.1960	Tb09.160.1960	905	727	702	830	0	0	0	0	905	727	702	830	702	0.0504116	0.0928482	-0.195008	0.0517484	0.287856	Late G1	N/A	N/A	N/A	N/A	N/A	N/A	N/A	N/A	N/A
Tb09.160.1970	Tb09.160.1970	398	314	328	314	0	0	0	0	398	314	328	314	314	0.0893778	0.105773	-0.0686679	-0.126483	0.232256	Late G1	N/A	N/A	N/A	N/A	N/A	N/A	N/A	N/A	N/A
Tb09.160.1980	Tb09.160.1980	432	403	362	434	0	0	0	0	432	403	362	434	362	-0.064235	0.193913	-0.19825	0.068572	0.392162	Late G1	N/A	N/A	N/A	N/A	N/A	N/A	N/A	N/A	N/A
Tb09.160.1990	Tb09.160.1990	462	512	553	576	0	0	0	0	462	512	553	576	462	-0.332846	0.173804	0.0475679	0.111474	0.50665	Late G1	8.92451	-0.0057193	-0.0932992	0.0990185	0.088623	0.131866	0.0730367	4	4
Tb09.160.2000	Tb09.160.2000	915	903	935	1082	0	0	0	0	915	903	935	1082	903	-0.214894	0.12446	-0.0626722	0.153106	0.368	G2/M phase	11.6523	-0.0461429	0.0554283	-0.00928536	0.0625835	0.0831226	0.116119	4	4
Tb09.160.2010	Tb09.160.2010	854	674	794	853	0	0	0	0	854	674	794	853	674	-0.0393236	-0.022412	-0.0233937	0.0851293	0.124453	G2/M phase	9.59472	-0.0184708	0.0956649	-0.0771942	0.128283	0.177421	0.0736956	4	4
Tb09.160.2020	Tb09.160.2020	673	607	664	627	0	0	0	0	673	607	664	627	607	-0.0837737	0.125715	0.01783	-0.0597715	0.209489	Late G1	8.96746	0.169581	-0.221373	0.0517915	0.0951944	0.205494	0.130639	4	4
Tb09.160.2040	Tb09.160.2040	1127	1132	1064	860	0	0	0	0	1127	1132	1064	860	860	-0.0347219	0.330064	0.00331575	-0.298658	0.628721	Late G1	11.304	-0.208543	0.0548595	0.153684	0.0687575	0.108476	0.123186	4	4
Tb09.160.2050	Tb09.160.2050	3265	2431	3350	3076	0	0	0	0	3265	2431	3350	3076	2431	-0.0327717	-0.0999057	0.125333	0.00734407	0.225239	S phase	11.0309	-0.0414472	0.116604	-0.0751567	0.0993282	0.179312	0.081421	4	4
Tb09.160.2060	Tb09.160.2060	628	555	603	671	0	0	1	0	628	555	603	671	555	-0.116059	0.0640637	-0.0536381	0.105633	0.221691	G2/M phase	N/A	N/A	N/A	N/A	N/A	N/A	N/A	N/A	N/A
Tb09.160.2070	Tb09.160.2070	1418	1087	1633	1721	1	0	0	1	1418	1087	1633	1721	1087	-0.17628	-0.201387	0.148414	0.229253	0.430639	G2/M phase	10.0776	0.21346	-0.0660645	-0.147395	0.0649247	0.173475	0.118336	4	4
Tb09.160.2090	Tb09.160.2090	1311	948	1201	1298	0	1	0	0	1311	948	1201	1298	948	0.000737062	-0.108573	-0.00466749	0.112503	0.221076	G2/M phase	8.08745	-0.0582299	-0.120594	0.178824	0.0701657	0.0776577	0.0562589	3	3
Tb09.160.2100	Tb09.160.2100	792	569	618	734	0	0	0	0	792	569	618	734	569	0.0847791	-0.0338936	-0.152088	0.101202	0.25329	G2/M phase	10.1284	-0.0635519	0.148276	-0.0847244	0.0296823	0.157524	0.130528	4	4
Tb09.160.2110	Tb09.160.2110	548	350	520	548	0	0	0	1	548	350	520	549	350	0.0285714	-0.25985	0.0739341	0.157345	0.417195	G2/M phase	N/A	N/A	N/A	N/A	N/A	N/A	N/A	N/A	N/A
Tb09.160.2130	Tb09.160.2130	737	648	735	748	0	0	0	0	737	648	735	748	648	-0.109338	0.0633903	0.00776866	0.038179	0.172728	Late G1	8.56656	-0.0201682	0.0519787	-0.0318104	0.103675	0.273186	0.227751	4	4
Tb09.160.2160	Tb09.160.2160	1279	850	924	1081	0	0	0	0	1279	850	924	1081	850	0.173903	-0.0571791	-0.174121	0.0573969	0.348025	Early G1	8.71218	0.0522486	0.0590687	-0.111317	0.101139	0.180717	0.254525	4	4
Tb09.160.2170	Tb09.160.2170	2115	1413	1703	2002	0	0	0	0	2115	1413	1703	2002	1413	0.0920305	-0.131467	-0.0995218	0.138958	0.270425	G2/M phase	8.23853	0.330082	0.266578	-0.59666	0.207331	0.167417	0.372211	3	4
Tb09.160.2180	Tb09.160.2180	728	676	585	508	0	0	0	0	728	676	585	508	508	0.0839894	0.335473	-0.110485	-0.308977	0.644451	Late G1	12.5792	-0.206764	0.0131907	0.193573	0.0403816	0.0764899	0.0784523	4	4
Tb09.160.2200	Tb09.160.2200	960	1076	696	541	0	0	0	0	960	1076	696	541	541	0.130303	0.653274	-0.212617	-0.57096	1.22423	Late G1	N/A	N/A	N/A	N/A	N/A	N/A	N/A	N/A	N/A
Tb09.160.2210	Tb09.160.2210	1021	712	955	916	0	0	0	0	1021	712	955	916	712	0.0418595	-0.119775	0.0664763	0.0114394	0.186251	S phase	N/A	N/A	N/A	N/A	N/A	N/A	N/A	N/A	N/A
Tb09.160.2220	Tb09.160.2220	1381	909	1177	1316	0	0	0	0	1381	909	1177	1316	909	0.0744862	-0.170476	-0.0350859	0.131076	0.301551	G2/M phase	9.72886	-0.0187733	0.183922	-0.165148	0.0267595	0.0905773	0.0712612	4	4
Tb09.160.2230	Tb09.160.2230	618	427	447	473	0	1	0	0	618	427	447	473	427	0.195225	0.0202533	-0.15108	-0.0643984	0.346305	Early G1	N/A	N/A	N/A	N/A	N/A	N/A	N/A	N/A	N/A
Tb09.160.2240	Tb09.160.2240	1248	1126	1609	1341	0	0	1	1	1248	1126	1609	1341	1126	-0.231849	-0.021861	0.255724	-0.00201441	0.487573	S phase	8.65732	0.268523	-0.0993081	-0.169215	0.0773488	0.106204	0.0288551	3	3
Tb09.160.2250	Tb09.160.2250	1502	1100	1399	1459	0	0	0	0	1502	1100	1399	1459	1100	-0.00294856	-0.0939308	0.0155896	0.0812898	0.175221	G2/M phase	9.60616	0.108241	-0.149058	0.0408167	0.0655722	0.101368	0.143677	4	4
Tb09.160.2260	Tb09.160.2260	1484	1303	2498	2042	0	0	0	0	1484	1303	2498	2042	1303	-0.407422	-0.236677	0.464887	0.179213	0.872309	S phase	9.52104	0.236961	0.054448	-0.291409	0.0507543	0.158088	0.167121	4	4
Tb09.160.2270	Tb09.160.2270	418	455	661	606	0	0	0	0	418	455	661	606	418	-0.481224	-0.000461102	0.300951	0.180734	0.782174	S phase	N/A	N/A	N/A	N/A	N/A	N/A	N/A	N/A	N/A
Tb09.160.2280	Tb09.160.2280	1114	632	880	950	0	0	0	0	1114	632	880	950	632	0.195527	-0.263827	-0.0236201	0.0919202	0.459354	Early G1	9.04811	0.0756375	-0.0218026	-0.0538349	0.150337	0.277163	0.135138	4	4
Tb09.160.2290	Tb09.160.2290	2154	1379	2591	2061	21	15	6	5	2154	1379	2591	2061	1379	-0.0412476	-0.326244	0.34627	0.0212219	0.672514	S phase	8.36258	0.217315	-0.268817	0.0515022	0.106064	0.126421	0.0988674	3	4
Tb09.160.2360	Tb09.160.2360	957	875	898	834	35	50	40	41	957	875	898	834	834	-0.0465146	0.182649	-0.0172911	-0.118843	0.301491	Late G1	10.7455	-0.141406	0.0432836	0.0981219	0.0406564	0.0730136	0.0601918	4	4
Tb09.160.2370	Tb09.160.2370	978	821	856	914	0	0	0	0	978	821	856	914	821	-0.0158133	0.0901336	-0.08701	0.0126897	0.177144	Late G1	8.1486	-0.127538	0.112616	0.0149228	0.0746385	0.165795	0.231479	4	4
Tb09.160.2380	Tb09.160.2380	2488	2163	2175	2443	0	0	0	0	2488	2163	2175	2443	2163	-0.0458282	0.110618	-0.118772	0.0539824	0.22939	Late G1	10.3723	0.0482785	0.0458012	-0.0940797	0.0973319	0.140037	0.0575976	4	4
Tb09.160.2390	Tb09.160.2390	674	559	493	575	0	0	0	0	674	559	493	575	493	0.0861696	0.174668	-0.243964	-0.0168737	0.418633	Late G1	N/A	N/A	N/A	N/A	N/A	N/A	N/A	N/A	N/A
Tb09.160.2400	Tb09.160.2400	1518	1384	1447	1267	0	0	0	1	1518	1384	1447	1267	1267	-0.0355948	0.189476	0.0163253	-0.170207	0.359683	Late G1	8.179	0.0260354	-0.176983	0.150947	0.0518765	0.0914452	0.130063	4	3
Tb09.160.2420	Tb09.160.2420	567	479	451	576	0	1	0	0	567	479	451	576	451	-0.0136863	0.10139	-0.222881	0.135177	0.358058	G2/M phase	8.72705	-0.0701128	0.0389472	0.0311657	0.193259	0.169218	0.135115	4	4
Tb09.160.2440	Tb09.160.2440	304	308	323	310	0	0	0	0	304	308	323	310	304	-0.185022	0.192236	0.0234678	-0.0306819	0.377258	Late G1	N/A	N/A	N/A	N/A	N/A	N/A	N/A	N/A	N/A
Tb09.160.2450	Tb09.160.2450	583	512	537	527	0	0	0	0	583	512	537	527	512	-0.0384876	0.132559	-0.0360344	-0.0580373	0.190597	Late G1	11.6908	-0.0367432	-0.0137693	0.0505125	0.0294419	0.117486	0.0886307	4	4
Tb09.160.2460	Tb09.160.2460	1361	1136	1326	1480	0	0	1	1	1361	1136	1326	1480	1136	-0.107052	-0.00935739	-0.0236115	0.140021	0.247073	G2/M phase	9.11619	0.0085318	-0.119534	0.111003	0.162409	0.132315	0.160624	4	4
Tb09.160.2470	Tb09.160.2470	1157	1003	1317	1302	0	0	0	0	1157	1003	1317	1302	1003	-0.189177	-0.0368455	0.118716	0.107307	0.307893	S phase	N/A	N/A	N/A	N/A	N/A	N/A	N/A	N/A	N/A
Tb09.160.2480	Tb09.160.2480	630	407	490	525	39	42	56	49	630	407	490	525	407	0.16259	-0.109334	-0.0789535	0.0256984	0.271924	Early G1	8.84842	0.0406646	-0.021725	-0.0189396	0.155086	0.176777	0.234537	4	4
Tb09.160.2490	Tb09.160.2490	2	4	5	3	9387	6586	7951	8752	9389	6590	7956	8755	6590	0.0612291	-0.0910649	-0.0566722	0.086508	0.177573	G2/M phase	N/A	N/A	N/A	N/A	N/A	N/A	N/A	N/A	N/A
Tb09.160.2540	Tb09.160.2540	43	50	57	33	636	476	606	628	679	526	663	661	526	-0.0410141	-0.0509638	0.0456101	0.0463678	0.0973317	G2/M phase	N/A	N/A	N/A	N/A	N/A	N/A	N/A	N/A	N/A
Tb09.160.2620	Tb09.160.2620	730	422	703	628	78	68	79	86	730	422	703	628	422	0.114147	-0.318107	0.180802	0.0231583	0.49891	S phase	10.9892	0.0515545	-0.089362	0.0378075	0.0515923	0.035947	0.025632	4	4
Tb09.160.2650	Tb09.160.2650	802	524	698	447	0	0	1	0	802	524	698	447	447	0.263042	0.00740582	0.183694	-0.454142	0.717184	Early G1	9.25768	0.111059	0.0797563	-0.190815	0.171203	0.173979	0.296777	4	4
Tb09.160.2660	Tb09.160.2660	557	370	530	322	0	0	0	0	557	370	530	322	322	0.211721	-0.0200319	0.261063	-0.452752	0.713815	S phase	N/A	N/A	N/A	N/A	N/A	N/A	N/A	N/A	N/A
Tb09.160.2770	Tb09.160.2770	5335	3480	3710	4551	0	0	1	0	5335	3480	3710	4551	3480	0.191051	-0.0669505	-0.211991	0.0878899	0.403042	Early G1	10.1536	0.0932451	0.0782812	-0.171526	0.0562221	0.210652	0.185279	4	4
Tb09.160.2780	Tb09.160.2780	3623	2313	2252	2579	828	545	674	758	3623	2313	2252	2579	2252	0.30455	0.0155298	-0.260401	-0.0596795	0.564951	Early G1	9.8347	0.0293644	-0.0761993	0.0468349	0.136069	0.112472	0.225663	4	4
Tb09.160.2810	Tb09.160.2810	1060	613	750	730	2014	1209	1405	1499	1060	613	750	730	613	0.305433	-0.126273	-0.0726414	-0.106519	0.431706	Early G1	10.4159	-0.0345073	-0.045444	0.0799513	0.0871884	0.0471412	0.056298	4	4
Tb09.160.2860	Tb09.160.2860	1837	1349	2031	1848	0	0	0	0	1837	1349	2031	1848	1349	-0.0783899	-0.165452	0.187476	0.0563664	0.352928	S phase	10.8536	0.259513	-0.112233	-0.14728	0.0821365	0.0927107	0.159801	4	4
Tb09.160.2870	Tb09.160.2870	760	590	841	749	0	0	0	0	760	590	841	749	590	-0.0913394	-0.0982248	0.175794	0.0137702	0.274019	S phase	8.06932	0.127044	0.0940623	-0.221106	0.0915216	0.102168	0.0106466	3	3
Tb09.160.2890	Tb09.160.2890	804	669	645	650	0	0	0	0	804	669	645	650	645	0.071068	0.164278	-0.125801	-0.109544	0.290079	Late G1	8.49746	-0.132304	0.0886	0.0437037	0.012339	0.18591	0.198196	3	4
Tb09.160.2900	Tb09.160.2900	1091	749	862	918	0	0	0	0	1091	749	862	918	749	0.131505	-0.0527093	-0.0873592	0.00856335	0.218864	Early G1	N/A	N/A	N/A	N/A	N/A	N/A	N/A	N/A	N/A
Tb09.160.2910	Tb09.160.2910	3954	1966	2209	2318	1	0	0	1	3954	1966	2209	2318	1966	0.503208	-0.146442	-0.215684	-0.141081	0.718892	Early G1	11.5821	0.280221	0.00953955	-0.28976	0.0425019	0.029636	0.0392045	3	4
Tb09.160.2920	Tb09.160.2920	1833	923	991	1095	1	0	0	1	1833	923	991	1095	923	0.50369	-0.127715	-0.262533	-0.113442	0.766223	Early G1	11.9819	0.141401	0.034808	-0.176209	0.0474701	0.117409	0.105818	4	4
Tb09.160.2960	Tb09.160.2960	1782	1430	1252	1267	0	0	1	0	1782	1430	1252	1267	1252	0.178314	0.219231	-0.209922	-0.187623	0.429153	Late G1	11.2904	-0.200427	0.0715515	0.128875	0.130719	0.0757708	0.0661071	4	4
Tb09.160.2970	Tb09.160.2970	1185	937	886	1025	0	0	0	0	1185	937	886	1025	886	0.0904921	0.110125	-0.207989	0.00737221	0.318114	Late G1	N/A	N/A	N/A	N/A	N/A	N/A	N/A	N/A	N/A
Tb09.160.2980	Tb09.160.2980	1635	1283	1767	1486	0	0	1	0	1635	1283	1767	1486	1283	-0.0574887	-0.0488591	0.17555	-0.0692019	0.244752	S phase	N/A	N/A	N/A	N/A	N/A	N/A	N/A	N/A	N/A
Tb09.160.2990	Tb09.160.2990	1615	1132	1370	1433	0	0	0	0	1615	1132	1370	1433	1132	0.0792362	-0.075025	-0.0370951	0.0328839	0.154261	Early G1	9.55811	0.102166	0.0351067	-0.137273	0.221196	0.127199	0.139317	4	4
Tb09.160.3020	Tb09.160.3020	1800	1305	1775	2364	1	0	0	0	1800	1305	1775	2364	1305	-0.128669	-0.234217	-0.0278203	0.390707	0.624924	G2/M phase	10.2068	0.113471	0.18778	-0.301251	0.118556	0.195719	0.122017	3	4
Tb09.160.3050	Tb09.160.3050	982	688	703	835	0	0	0	0	982	688	703	835	688	0.155973	0.00105719	-0.205199	0.048169	0.361171	Early G1	9.93688	0.0190408	-0.0770692	0.0580285	0.0821159	0.097042	0.0174214	4	4
Tb09.160.3060	Tb09.160.3060	1827	1273	1454	1586	0	0	0	0	1827	1273	1454	1586	1273	0.112302	-0.0505431	-0.0961204	0.0343614	0.208422	Early G1	10.0544	-0.356374	0.109193	0.247181	0.115778	0.19551	0.310867	4	3
Tb09.160.3090	Tb09.160.3090	3913	3668	5328	4215	0	0	1	0	3913	3668	5328	4215	3668	-0.266216	-0.00109849	0.30013	-0.0328153	0.566346	S phase	11.7612	0.0674541	-0.181907	0.114453	0.0981755	0.0717683	0.0464233	4	4
Tb09.160.3110	Tb09.160.3110	2964	2336	2542	3014	0	0	0	0	2964	2336	2542	3014	2336	-0.0161542	-0.00126028	-0.116709	0.134123	0.250832	G2/M phase	9.23086	0.0221853	-0.112757	0.090572	0.114501	0.18222	0.0686756	3	4
Tb09.160.3120	Tb09.160.3120	1998	1338	1677	1684	0	0	0	0	1998	1338	1677	1684	1338	0.118062	-0.102018	-0.013585	-0.00245931	0.220079	Early G1	10.2233	0.027948	-0.130154	0.102206	0.0872715	0.156477	0.117636	4	4
Tb09.160.3140	Tb09.160.3140	702	782	1025	1077	0	0	0	0	702	782	1025	1077	702	-0.481206	0.0328909	0.185902	0.262413	0.743619	G2/M phase	9.88575	0.0690188	0.0131919	-0.0822107	0.110154	0.0672895	0.0936313	4	4
Tb09.160.3150	Tb09.160.3150	2627	2263	2975	2550	0	0	1	0	2627	2263	2975	2550	2263	-0.131736	0.0114834	0.168764	-0.0485117	0.3005	S phase	11.8829	-0.156156	-0.062857	0.219013	0.131193	0.0681889	0.0742541	4	4
Tb09.160.3160	Tb09.160.3160	495	422	546	704	0	0	0	0	495	422	546	704	422	-0.256251	-0.128037	0.00624863	0.378039	0.63429	G2/M phase	N/A	N/A	N/A	N/A	N/A	N/A	N/A	N/A	N/A
Tb09.160.3170	Tb09.160.3170	585	488	597	774	0	0	0	0	585	488	597	774	488	-0.194301	-0.0974577	-0.04398	0.335739	0.53004	G2/M phase	8.75471	0.092539	0.154616	-0.247155	0.116678	0.152037	0.219052	4	4
Tb09.160.3210	Tb09.160.3210	1237	1008	1107	1166	0	0	0	0	1237	1008	1107	1166	1008	-0.0161879	0.0468613	-0.0553512	0.0246777	0.102213	Late G1	8.1979	0.0462551	-0.221769	0.175514	0.147111	0.205453	0.1416	4	4
Tb09.160.3220	Tb09.160.3220	1589	1481	2018	1800	0	0	0	0	1589	1481	2018	1800	1481	-0.257177	-0.00032508	0.208657	0.0488444	0.465834	S phase	9.10351	-0.187204	0.0464346	0.140769	0.144184	0.24485	0.144286	4	4
Tb09.160.3240	Tb09.160.3240	1791	1739	2593	2193	0	0	0	0	1791	1739	2593	2193	1739	-0.347265	-0.0313731	0.307619	0.0710189	0.654884	S phase	10.9712	-0.0320373	0.0446897	-0.0126524	0.0646588	0.0864638	0.0812544	4	4
Tb09.160.3260	Tb09.160.3260	1051	945	1203	1291	0	0	0	0	1051	945	1203	1291	945	-0.235948	-0.0309257	0.0799527	0.186921	0.42287	G2/M phase	9.31037	-0.054537	-0.107148	0.161685	0.131098	0.149818	0.189846	4	4
Tb09.160.3270	Tb09.160.3270	19219	11451	15286	14561	0	2	3	1	19219	11451	15286	14561	11451	0.218059	-0.170601	0.00876378	-0.0562214	0.388661	Early G1	14.174	0.00158339	-0.116953	0.11537	0.0356429	0.0933935	0.0613838	4	4
Tb09.160.3280	Tb09.160.3280	880	582	564	462	0	2	3	1	880	582	564	462	462	0.390584	0.152498	-0.130198	-0.412884	0.803467	Early G1	N/A	N/A	N/A	N/A	N/A	N/A	N/A	N/A	N/A
Tb09.160.3300	Tb09.160.3300	880	1047	1242	939	211	267	227	259	880	1047	1242	939	880	-0.361742	0.247343	0.256375	-0.141977	0.618117	S phase	13.4306	-0.0473102	-0.0735886	0.120899	0.0894028	0.0921058	0.0600487	4	4
Tb09.160.3310	Tb09.160.3310	5009	4161	4781	4372	97	89	87	115	5009	4161	4781	4372	4161	-0.0186344	0.0721724	0.0351824	-0.0887203	0.160893	Late G1	12.4467	-0.0733159	-0.0350856	0.108402	0.0675035	0.0988472	0.068882	4	4
Tb09.160.3320	Tb09.160.3320	1500	1022	1056	1206	0	0	0	0	1500	1022	1056	1206	1022	0.192271	-0.00289742	-0.193055	0.00368148	0.385326	Early G1	8.8109	-0.0818625	-0.017606	0.0994685	0.138607	0.224375	0.262211	4	4
Tb09.160.3340	Tb09.160.3340	628	458	463	520	0	0	0	0	628	458	463	520	458	0.140463	0.0434453	-0.178262	-0.00564643	0.318725	Early G1	9.79983	0.0184886	-0.0664365	0.047948	0.102442	0.0884888	0.0668676	4	4
Tb09.160.3370	Tb09.160.3370	725	528	667	740	0	0	0	0	725	528	667	740	528	-0.0143441	-0.113388	-0.0136113	0.141343	0.254732	G2/M phase	9.147	0.114163	-0.0792948	-0.0348686	0.161732	0.275911	0.170396	4	4
Tb09.160.3380	Tb09.160.3380	1381	1403	1623	1520	1	0	0	0	1381	1403	1623	1520	1381	-0.24992	0.131281	0.104057	0.0145816	0.381201	Late G1	10.7824	-0.0760357	-0.105201	0.181237	0.0781711	0.104762	0.0963081	4	4
Tb09.160.3400	Tb09.160.3400	570	517	607	535	0	0	0	0	570	517	607	535	517	-0.116021	0.101581	0.0957408	-0.0813006	0.217601	Late G1	N/A	N/A	N/A	N/A	N/A	N/A	N/A	N/A	N/A
Tb09.160.3410	Tb09.160.3410	577	527	622	548	0	0	0	0	577	527	622	548	527	-0.127187	0.100444	0.102183	-0.0754394	0.22937	S phase	N/A	N/A	N/A	N/A	N/A	N/A	N/A	N/A	N/A
Tb09.160.3460	Tb09.160.3460	538	446	439	472	0	0	0	0	538	446	439	472	439	0.0367994	0.124636	-0.135559	-0.0258766	0.260195	Late G1	N/A	N/A	N/A	N/A	N/A	N/A	N/A	N/A	N/A
Tb09.160.3470	Tb09.160.3470	2566	2939	3759	2751	0	0	1	0	2566	2939	3759	2751	2566	-0.363159	0.191044	0.308696	-0.136581	0.671855	S phase	N/A	N/A	N/A	N/A	N/A	N/A	N/A	N/A	N/A
Tb09.160.3480	Tb09.160.3480	1545	1392	1300	1222	0	0	0	0	1545	1392	1300	1222	1222	0.033084	0.241035	-0.0949842	-0.179135	0.420171	Late G1	10.397	-0.116415	-0.0511445	0.16756	0.0689231	0.290084	0.231537	4	4
Tb09.160.3500	Tb09.160.3500	1378	1299	1317	1269	0	0	0	1	1378	1299	1317	1269	1269	-0.0840476	0.189177	-0.0283412	-0.0767882	0.273225	Late G1	11.872	-0.00486326	-0.0730415	0.0779048	0.0875072	0.159675	0.100096	4	4
Tb09.160.3510	Tb09.160.3510	1213	1002	1123	999	0	0	0	0	1213	1002	1123	999	999	0.0153431	0.0980451	0.0251484	-0.138537	0.236582	Late G1	10.317	-0.0573051	-0.0850297	0.142335	0.0565126	0.227141	0.210948	4	4
Tb09.160.3520	Tb09.160.3520	1211	903	1022	1080	0	0	0	0	1211	903	1022	1080	903	0.0569507	-0.00805118	-0.066826	0.0179264	0.123777	Early G1	N/A	N/A	N/A	N/A	N/A	N/A	N/A	N/A	N/A
Tb09.160.3530	Tb09.160.3530	6272	4422	4252	4328	0	0	0	0	6272	4422	4252	4328	4252	0.248667	0.102839	-0.19109	-0.160415	0.439757	Early G1	10.5849	0.0120159	0.164383	-0.176399	0.0925005	0.203292	0.119584	4	4
Tb09.160.3540	Tb09.160.3540	469	378	464	489	0	0	0	0	469	378	464	489	378	-0.0847878	-0.0375904	0.0207761	0.101602	0.18639	G2/M phase	8.188	-0.173812	0.137303	0.0365086	0.0464201	0.15826	0.20468	3	3
Tb09.160.3550	Tb09.160.3550	806	731	804	919	0	0	0	0	806	731	804	919	731	-0.16259	0.0549002	-0.0451478	0.152838	0.315428	G2/M phase	11.2114	-0.0126862	0.0885437	-0.0758575	0.0557422	0.141253	0.102357	4	4
Tb09.160.3560	Tb09.160.3560	617	960	523	446	0	0	0	0	617	960	523	446	446	-0.134162	0.862001	-0.251594	-0.476245	1.33825	Late G1	N/A	N/A	N/A	N/A	N/A	N/A	N/A	N/A	N/A
Tb09.160.3590	Tb09.160.3590	5899	3926	4857	5440	1274	843	1260	1220	5899	3926	4857	5440	3926	0.0947774	-0.134234	-0.0646005	0.104057	0.238291	G2/M phase	12.3957	0.0460863	0.0450162	-0.0911025	0.085605	0.128789	0.0733575	4	4
Tb09.160.3600	Tb09.160.3600	1376	1006	1280	1396	240	182	282	232	1376	1006	1280	1396	1006	-0.0175502	-0.111001	-0.000859921	0.129411	0.240413	G2/M phase	11.8701	0.064235	0.0280094	-0.0922444	0.0871507	0.159679	0.0769234	4	4
Tb09.160.3620	Tb09.160.3620	1054	911	864	1105	0	0	0	0	1054	911	864	1105	864	-0.0441543	0.103893	-0.209899	0.15016	0.360059	G2/M phase	11.1544	0.0629558	0.0937482	-0.156704	0.13741	0.162083	0.05838	4	4
Tb09.160.3630	Tb09.160.3630	2292	1474	2037	2240	964	700	937	1035	2292	1474	2037	2240	1474	0.0586426	-0.219829	0.00950856	0.151678	0.371506	G2/M phase	12.4948	0.0810394	-0.00853107	-0.0725083	0.0338215	0.063273	0.048477	4	4
Tb09.160.3670	Tb09.160.3670	2251	1942	2134	2493	0	0	0	0	2251	1942	2134	2493	1942	-0.115714	0.0296619	-0.0716933	0.157746	0.27346	G2/M phase	11.3746	-0.147311	0.0352418	0.112069	0.0557554	0.0370827	0.03813	4	4
Tb09.160.3680	Tb09.160.3680	1798	1738	1625	1911	0	0	0	0	1798	1738	1625	1911	1625	-0.124646	0.184788	-0.149573	0.0894316	0.33436	Late G1	N/A	N/A	N/A	N/A	N/A	N/A	N/A	N/A	N/A
Tb09.160.3690	Tb09.160.3690	1401	891	875	879	0	0	0	0	1401	891	875	879	875	0.349754	0.055193	-0.208321	-0.196625	0.558075	Early G1	9.06453	-0.0828783	0.136061	-0.053183	0.153294	0.36398	0.221024	4	4
Tb09.160.3710	Tb09.160.3710	3867	6595	4198	2328	0	0	1	0	3867	6595	4198	2328	2328	-0.190523	0.938034	0.0489917	-0.796503	1.73454	Late G1	11.2396	-0.425285	-0.00605272	0.431338	0.105823	0.0915027	0.0405872	4	4
Tb09.160.3730	Tb09.160.3730	4734	3358	3781	3742	0	0	0	1	4734	3358	3781	3742	3358	0.138358	0.00129914	-0.0649073	-0.0747493	0.213107	Early G1	9.61228	-0.233585	0.203307	0.0302781	0.0907354	0.0952914	0.108233	4	4
Tb09.160.3740	Tb09.160.3740	547	398	466	550	0	0	0	0	547	398	466	550	398	0.0191308	-0.0812425	-0.0910531	0.153165	0.244218	G2/M phase	8.62765	0.225437	0.165625	-0.391062	0.0653656	0.193808	0.251075	4	4
Tb09.160.3760	Tb09.160.3760	2425	2426	1405	1180	0	0	0	0	2425	2426	1405	1180	1180	0.305112	0.664106	-0.361276	-0.607943	1.27205	Late G1	8.96031	-0.505351	0.172569	0.332782	0.0543758	0.088077	0.114985	3	3
Tb09.160.3780	Tb09.160.3780	2349	1690	2141	2458	0	0	0	1	2349	1690	2141	2458	1690	-0.0155555	-0.13218	-0.0282905	0.176026	0.308206	G2/M phase	12.3442	-0.0162292	0.0213301	-0.00510088	0.0544176	0.122297	0.144129	4	4
Tb09.160.3800	Tb09.160.3800	1083	994	1055	1118	0	0	0	0	1083	994	1055	1118	994	-0.122488	0.112196	-0.0392509	0.0495426	0.234684	Late G1	10.2539	0.00147191	0.00458156	-0.00605346	0.0994124	0.08407	0.0966801	4	4
Tb09.160.3810	Tb09.160.3810	673	607	624	687	0	0	0	0	673	607	624	687	607	-0.0943256	0.115163	-0.0823591	0.0615212	0.209489	Late G1	9.58454	-0.0969684	0.169054	-0.0720855	0.0762526	0.256377	0.325226	4	3
Tb09.160.3820	Tb09.160.3820	6806	5635	6055	6447	0	0	0	1	6806	5635	6055	6447	5635	-0.0215796	0.0644279	-0.0692328	0.0263845	0.133661	Late G1	10.1754	-0.0314829	-0.0206448	0.0521277	0.0621082	0.147506	0.130164	4	4
Tb09.160.3830	Tb09.160.3830	1425	1020	1188	1157	0	0	0	0	1425	1020	1188	1157	1020	0.109956	-0.0140378	-0.0314442	-0.0644739	0.17443	Early G1	11.5993	-0.0814144	0.0161454	0.065269	0.0418361	0.0691944	0.0633859	4	4
Tb09.160.3850	Tb09.160.3850	1088	822	914	925	0	0	0	0	1088	822	914	925	822	0.0711162	0.025047	-0.0592693	-0.0368938	0.130386	Early G1	11.8411	0.170213	-0.134039	-0.0361734	0.0743946	0.144118	0.116891	4	4
Tb09.160.3880	Tb09.160.3880	811	536	668	681	0	1	1	1	811	536	668	681	536	0.13095	-0.10812	-0.0278767	0.00504628	0.23907	Early G1	9.95746	0.00749185	0.0980722	-0.105564	0.0405964	0.0956276	0.0583961	3	4
Tb09.160.3890	Tb09.160.3890	2214	1415	1722	1918	0	0	0	0	2214	1415	1722	1918	1415	0.152477	-0.134977	-0.0890665	0.0715674	0.287454	Early G1	8.12699	0.178455	-0.128752	-0.049703	0.0895645	0.122757	0.122527	3	4
Tb09.160.3910	Tb09.160.3910	774	504	574	637	0	0	0	0	774	504	574	637	504	0.181416	-0.0790949	-0.12884	0.026519	0.310256	Early G1	N/A	N/A	N/A	N/A	N/A	N/A	N/A	N/A	N/A
Tb09.160.3930	Tb09.160.3930	1416	1091	1393	1507	0	0	0	0	1416	1091	1393	1507	1091	-0.0739078	-0.0916789	0.0234931	0.142094	0.233773	G2/M phase	10.9317	0.23477	-0.107105	-0.127665	0.0893441	0.210593	0.127056	4	4
Tb09.160.3960	Tb09.160.3960	1283	832	1167	1259	0	0	0	0	1283	832	1167	1259	832	0.045814	-0.220653	0.0301244	0.144714	0.365367	G2/M phase	N/A	N/A	N/A	N/A	N/A	N/A	N/A	N/A	N/A
Tb09.160.3980	Tb09.160.3980	1528	1086	1522	1330	0	0	0	0	1528	1086	1522	1330	1086	0.0232364	-0.110985	0.138587	-0.0508386	0.249572	S phase	10.9655	-0.0215975	0.0553038	-0.0337063	0.0742343	0.102318	0.134855	4	4
Tb09.160.3990	Tb09.160.3990	1630	1249	1467	1462	0	0	0	0	1630	1249	1467	1462	1249	0.0218652	-0.00383419	-0.00911088	-0.00892016	0.0309761	Early G1	11.5277	-0.0963448	-0.00073544	0.0970803	0.0257422	0.0318823	0.0172568	4	4
Tb09.160.4020	Tb09.160.4020	2679	1561	2354	2388	0	0	0	0	2679	1561	2354	2388	1561	0.131532	-0.289293	0.0659784	0.0917832	0.420825	Early G1	11.3174	0.0622845	0.0365279	-0.0988125	0.0817792	0.137988	0.137733	4	4
Tb09.160.4030	Tb09.160.4030	596	361	456	492	0	0	0	0	596	361	456	492	361	0.195169	-0.169745	-0.0700824	0.0446584	0.364914	Early G1	10.6108	-0.00582092	0.123244	-0.117423	0.0297337	0.157421	0.145138	4	4
Tb09.160.4090	Tb09.160.4090	2652	3345	1627	1291	0	0	0	1	2652	3345	1627	1291	1291	0.200741	0.894065	-0.383099	-0.711708	1.60577	Late G1	8.52254	-0.63874	-0.0438522	0.682592	0.351527	0.112973	0.392858	3	3
Tb09.160.4100	Tb09.160.4100	2694	3393	1652	1307	0	0	0	0	2694	3393	1652	1307	1307	0.202661	0.893872	-0.381848	-0.714686	1.60856	Late G1	13.0495	-0.258715	-0.0051842	0.263899	0.133115	0.026618	0.106758	4	4
Tb09.160.4120	Tb09.160.4120	2124	1819	2000	1926	0	0	0	1	2124	1819	2000	1926	1819	-0.0384928	0.096268	-0.0042496	-0.0535256	0.149794	Late G1	N/A	N/A	N/A	N/A	N/A	N/A	N/A	N/A	N/A
Tb09.160.4130	Tb09.160.4130	1044	825	910	1031	0	0	0	0	1044	825	910	1031	825	-0.0124132	0.00633013	-0.0895695	0.0956526	0.185222	G2/M phase	8.62915	0.0674095	-0.0651847	-0.0022248	0.0394953	0.130511	0.108614	4	4
Tb09.160.4150	Tb09.160.4150	1039	1057	921	909	0	0	0	0	1039	1057	921	909	909	-0.0658957	0.317283	-0.118791	-0.132596	0.449879	Late G1	10.5128	-0.169297	-0.0122271	0.181525	0.0410425	0.160654	0.139237	4	4
Tb09.160.4160	Tb09.160.4160	869	922	756	746	0	0	0	0	869	922	756	746	746	-0.0674573	0.376352	-0.1474	-0.161495	0.537847	Late G1	N/A	N/A	N/A	N/A	N/A	N/A	N/A	N/A	N/A
Tb09.160.4180	Tb09.160.4180	2041	1503	1764	1936	0	0	0	0	2041	1503	1764	1936	1503	0.0306212	-0.0524109	-0.0587775	0.0805672	0.139345	G2/M phase	9.96865	0.0870355	0.00635065	-0.0933861	0.023703	0.0469147	0.051622	3	4
Tb09.160.4200	Tb09.160.4200	14508	7755	10765	10156	0	0	0	0	14508	7755	10765	10156	7755	0.310774	-0.234477	0.00130098	-0.0775988	0.545251	Early G1	9.07734	0.209526	-0.0955222	-0.114004	0.0201702	0.0436938	0.0569248	3	4
Tb09.160.4210	Tb09.160.4210	3291	2562	3831	3167	0	0	1	0	3291	2562	3831	3167	2562	-0.102025	-0.104881	0.238197	-0.0312908	0.343078	S phase	11.4405	-0.00992537	-0.0132567	0.023182	0.0515152	0.135929	0.155091	4	4
Tb09.160.4220	Tb09.160.4220	1186	829	882	965	0	1	0	0	1186	829	882	965	829	0.158962	0.000700891	-0.147265	-0.0123981	0.306226	Early G1	9.78268	0.0343858	-0.160483	0.126097	0.0803005	0.197949	0.1542	4	4
Tb09.160.4240	Tb09.160.4240	5542	5176	4393	5083	0	0	0	1	5542	5176	4393	5083	4393	-0.0117684	0.248062	-0.225942	-0.0103516	0.474003	Late G1	12.3533	-0.191428	0.0199976	0.171431	0.0552099	0.0558523	0.0157183	4	4
Tb09.160.4250	Tb09.160.4250	2513	2236	1937	2031	3829	3259	3363	3418	2513	2236	1937	2031	1937	0.0614321	0.251341	-0.193128	-0.119645	0.444468	Late G1	N/A	N/A	N/A	N/A	N/A	N/A	N/A	N/A	N/A
Tb09.160.4270	Tb09.160.4270	676	599	459	556	299	362	223	291	676	599	459	556	459	0.102341	0.286273	-0.335161	-0.0534538	0.621434	Late G1	8.23316	-0.156293	0.337584	-0.181292	0.153962	0.113159	0.171401	4	4
Tb09.160.4290	Tb09.160.4290	1513	1083	1118	1285	0	0	1	0	1513	1083	1118	1285	1083	0.137236	0.0132565	-0.178229	0.0277359	0.315465	Early G1	8.76731	0.005735	0.0729004	-0.0786354	0.0772074	0.0981274	0.088131	3	4
Tb09.160.4300	Tb09.160.4300	5616	3884	4277	4668	0	0	0	0	5616	3884	4277	4668	3884	0.146528	-0.0270725	-0.125389	0.00593302	0.271917	Early G1	11.6617	0.0138321	-0.0947716	0.0809395	0.0618123	0.0709922	0.088703	4	4
Tb09.160.4310	Tb09.160.4310	22569	15975	16852	15315	0	0	0	0	22569	15975	16852	15315	15315	0.218444	0.0783168	-0.0819514	-0.21481	0.433254	Early G1	11.9258	0.111691	-0.0212119	-0.090479	0.0611153	0.0650177	0.0479192	4	4
Tb09.160.4320	Tb09.160.4320	9286	6901	7410	6634	0	0	0	0	9286	6901	7410	6634	6634	0.158361	0.0885084	-0.0461956	-0.200674	0.359035	Early G1	N/A	N/A	N/A	N/A	N/A	N/A	N/A	N/A	N/A
Tb09.160.4330	Tb09.160.4330	1099	939	606	628	0	0	0	0	1099	939	606	628	606	0.321895	0.4533	-0.415879	-0.359316	0.869179	Late G1	9.94891	0.265131	-0.04576	-0.219371	0.109565	0.157846	0.0886207	4	4
Tb09.160.4380	Tb09.160.4380	1873	1094	964	1189	0	0	0	0	1873	1094	964	1189	964	0.446004	0.0286651	-0.391215	-0.0834547	0.837219	Early G1	10.3158	-0.00161721	0.136118	-0.134501	0.107846	0.138723	0.0802613	3	4
Tb09.160.4400	Tb09.160.4400	1250	1241	1421	1326	0	0	0	0	1250	1241	1421	1326	1241	-0.216319	0.131655	0.0896866	-0.00502292	0.347974	Late G1	9.35025	-0.0428514	-0.213516	0.256368	0.0923895	0.0916673	0.175781	4	4
Tb09.160.4420	Tb09.160.4420	2608	2112	2122	2227	0	0	0	1	2608	2112	2122	2227	2112	0.0560316	0.110097	-0.120461	-0.0456675	0.230557	Late G1	9.50845	-0.0114201	0.0867434	-0.0753234	0.03738	0.112871	0.0943152	3	4
Tb09.160.4430	Tb09.160.4430	2109	1308	1273	1361	0	0	0	0	2109	1308	1273	1361	1273	0.360961	0.030164	-0.246338	-0.144787	0.6073	Early G1	10.5653	-0.030719	-0.0411877	0.0719067	0.0846303	0.0825873	0.0625309	4	4
Tb09.160.4440	Tb09.160.4440	2096	1756	2113	2263	0	0	0	0	2096	1756	2113	2263	1756	-0.118119	-0.0150656	0.0145622	0.118622	0.236741	G2/M phase	10.9915	-0.0361493	0.10009	-0.0639406	0.0406445	0.120231	0.093512	4	4
Tb09.160.4450	Tb09.160.4450	4722	3331	3590	3825	8286	5209	6816	7206	4722	3331	3590	3825	3331	0.149306	0.00426285	-0.125081	-0.0284886	0.274387	Early G1	11.9437	0.0892744	0.0137106	-0.102985	0.0900023	0.0738487	0.0287536	4	4
Tb09.160.4460	Tb09.160.4460	2290	1294	675	658	6133	4034	2061	2062	2290	1294	675	658	658	0.944879	0.479768	-0.696482	-0.728166	1.67304	Early G1	13.0908	-0.337802	0.141315	0.196487	0.147878	0.142985	0.0748541	4	4
Tb09.160.4500	Tb09.160.4500	1362	1354	2319	1841	0	0	1	0	1362	1354	2319	1841	1354	-0.449902	-0.100002	0.438901	0.111004	0.888803	S phase	11.2874	0.24314	-0.260141	0.0170017	0.0881067	0.0880468	0.121409	4	4
Tb09.160.4520	Tb09.160.4520	1515	1466	2183	2304	1	0	1	0	1515	1466	2183	2304	1466	-0.422488	-0.111522	0.225533	0.308478	0.730966	G2/M phase	10.8595	0.183627	-0.0801762	-0.103451	0.0611024	0.0959274	0.11832	4	4
Tb09.160.4530	Tb09.160.4530	589	573	776	870	0	0	1	0	589	573	776	870	573	-0.381593	-0.0629268	0.137223	0.307298	0.688891	G2/M phase	8.78291	0.297696	-0.115352	-0.182345	0.146572	0.192167	0.0461297	4	3
Tb09.160.4540	Tb09.160.4540	2006	1514	1699	1826	0	0	1	0	2006	1514	1699	1826	1514	0.0439144	-0.00364291	-0.0746944	0.0344228	0.118609	Early G1	N/A	N/A	N/A	N/A	N/A	N/A	N/A	N/A	N/A
Tb09.160.4550	Tb09.160.4550	1559	1554	2317	1895	0	0	0	0	1559	1554	2317	1895	1554	-0.363537	-0.00977259	0.329127	0.044183	0.692664	S phase	9.16578	0.165964	-0.0946261	-0.0713381	0.121381	0.231682	0.133228	4	4
Tb09.160.4560	Tb09.160.4560	4674	3534	3866	4218	5392	4014	4578	4966	4674	3534	3866	4218	3534	0.0549253	0.00996865	-0.0978638	0.0329699	0.152789	Early G1	11.2574	0.202703	-0.0892456	-0.113457	0.0609611	0.0759311	0.0719454	4	4
Tb09.160.4580	Tb09.160.4580	2035	1567	1782	1950	0	0	0	0	2035	1567	1782	1950	1567	0.00613511	-0.0124894	-0.0643694	0.0707237	0.135093	G2/M phase	12.1104	-0.058826	-0.0275578	0.0863837	0.0245579	0.0622317	0.0394239	4	4
Tb09.160.4600	Tb09.160.4600	4438	3864	4480	4294	0	0	0	0	4438	3864	4480	4294	3864	-0.0929391	0.0656454	0.041677	-0.0143833	0.158584	Late G1	13.0167	0.0645745	-0.0833317	0.0187572	0.0578617	0.0633906	0.0608507	4	4
Tb09.160.4610	Tb09.160.4610	877	715	679	794	0	0	0	0	877	715	679	794	679	0.0504168	0.114182	-0.197721	0.0331223	0.311904	Late G1	8.17232	-0.155179	-0.100081	0.25526	0.0668896	0.142194	0.103474	4	4
Tb09.160.4620	Tb09.160.4620	1088	870	933	996	160	145	148	177	1088	870	933	996	870	0.0165531	0.0523609	-0.0841495	0.0152355	0.13651	Late G1	10.0724	-0.0410972	-0.0636154	0.104713	0.0595452	0.12611	0.175433	4	4
Tb09.160.4630	Tb09.160.4630	47	47	25	31	529	550	531	599	576	597	556	630	556	-0.183883	0.226179	-0.11384	0.0715437	0.410061	Late G1	9.02962	-0.203145	-0.0556186	0.258764	0.194223	0.299683	0.306146	4	4
Tb09.160.4640	Tb09.160.4640	434	512	467	417	0	0	0	0	434	512	467	417	417	-0.223024	0.373823	0.00373	-0.154529	0.596848	Late G1	9.3163	-0.108322	0.0358195	0.0725029	0.0335923	0.217329	0.245774	4	4
Tb09.160.4660	Tb09.160.4660	1981	1832	2348	1914	0	0	0	0	1981	1832	2348	1914	1832	-0.172081	0.0735083	0.194149	-0.0955761	0.366231	S phase	8.56249	0.0589339	-0.363098	0.304164	0.0628131	0.243135	0.279087	4	4
Tb09.160.4670	Tb09.160.4670	820	691	599	689	0	0	0	0	820	691	599	689	599	0.0863892	0.19785	-0.245652	-0.0385875	0.443502	Late G1	N/A	N/A	N/A	N/A	N/A	N/A	N/A	N/A	N/A
Tb09.160.4680	Tb09.160.4680	1482	1395	1964	1746	0	0	0	0	1482	1395	1964	1746	1395	-0.290262	-0.0191429	0.237015	0.0723897	0.527276	S phase	8.49744	-0.175024	-0.124311	0.299335	0.18118	0.208458	0.370599	3	4
Tb09.160.4690	Tb09.160.4690	557	574	623	656	0	0	0	0	557	574	623	656	557	-0.261629	0.140143	0.0209528	0.100533	0.401772	Late G1	N/A	N/A	N/A	N/A	N/A	N/A	N/A	N/A	N/A
Tb09.160.4700	Tb09.160.4700	2324	2091	1930	2179	0	0	0	0	2324	2091	1930	2179	1930	-0.0230498	0.182932	-0.170032	0.0101496	0.352964	Late G1	9.79611	-0.122021	0.0117532	0.110268	0.04441	0.105415	0.139202	4	4
Tb09.160.4710	Tb09.160.4710	3312	2846	4472	3644	0	0	0	0	3312	2846	4472	3644	2846	-0.23946	-0.099828	0.314784	0.0245035	0.554244	S phase	10.2171	0.00403411	-0.0701326	0.0660985	0.0455411	0.135162	0.0899033	4	4
Tb09.160.4720	Tb09.160.4720	490	347	373	399	0	0	1	0	490	347	374	399	347	0.144603	0.0051563	-0.124113	-0.0256464	0.268717	Early G1	N/A	N/A	N/A	N/A	N/A	N/A	N/A	N/A	N/A
Tb09.160.4750	Tb09.160.4750	3349	2394	2947	3078	0	0	0	0	3349	2394	2947	3078	2394	0.0462396	-0.0796686	-0.0172167	0.0506457	0.130314	G2/M phase	9.57282	-0.0970142	-0.102722	0.199736	0.123334	0.150251	0.243469	4	4
Tb09.160.4760	Tb09.160.4760	1655	1591	1783	1820	0	0	0	0	1655	1591	1783	1820	1591	-0.198314	0.103188	0.0301888	0.0649368	0.301502	Late G1	10.0162	-0.289523	0.0850201	0.204502	0.146249	0.216601	0.0728403	4	4
Tb09.160.4770	Tb09.160.4770	2247	1752	1894	1822	63	68	61	57	2247	1752	1894	1822	1752	0.0756172	0.075019	-0.0499196	-0.100717	0.176334	Early G1	11.1066	0.0176643	-0.0755131	0.0578489	0.0555625	0.123083	0.110029	4	4
Tb09.160.4830	Tb09.160.4830	1402	1067	1234	1451	0	0	0	0	1402	1067	1234	1451	1067	-0.0192651	-0.0547922	-0.0823821	0.156439	0.238821	G2/M phase	8.91858	0.0386721	-0.0157974	-0.0228747	0.0752554	0.105082	0.0497681	4	3
Tb09.160.4840	Tb09.160.4840	1199	1376	1427	1384	0	0	0	0	1199	1376	1427	1384	1199	-0.315596	0.241452	0.0565846	0.0175595	0.557048	Late G1	9.34225	0.103386	-0.0468986	-0.0564875	0.0484865	0.167961	0.138987	4	3
Tb09.160.4850	Tb09.160.4850	2043	1525	1591	1715	0	0	0	0	2043	1525	1591	1715	1525	0.107387	0.0439058	-0.132342	-0.0189507	0.239728	Early G1	8.54934	0.0304013	-0.120247	0.0898454	0.214412	0.176938	0.0417458	4	4
Tb09.160.4860	Tb09.160.4860	727	557	665	678	0	0	1	0	727	557	665	678	557	0.00199496	-0.023884	-0.00557909	0.0274681	0.0513521	G2/M phase	9.06252	-0.192144	0.0847866	0.107358	0.201372	0.128128	0.193434	4	4
Tb09.160.4870	Tb09.160.4870	2891	2606	3561	2715	0	0	1	0	2891	2606	3561	2715	2606	-0.166484	0.0421837	0.255257	-0.130957	0.421741	S phase	9.07623	-0.141298	-0.00721323	0.148511	0.0145621	0.0137924	0.000769655	3	3
Tb09.160.4910	Tb09.160.4910	869	834	1124	931	0	0	0	0	869	834	1124	931	834	-0.254225	0.0448654	0.238016	-0.0286566	0.492241	S phase	8.61179	-0.202901	-0.0752414	0.278142	0.191033	0.222017	0.37316	4	4
Tb09.160.4920	Tb09.160.4920	934	849	1063	837	0	0	0	0	934	849	1063	837	837	-0.124091	0.0966502	0.183583	-0.156143	0.339726	S phase	9.68493	-0.290015	0.078609	0.211406	0.13088	0.143575	0.270252	4	4
Tb09.160.4930	Tb09.160.4930	990	1051	987	860	1	0	0	0	990	1051	987	860	860	-0.12109	0.323571	-0.00444177	-0.198039	0.52161	Late G1	8.91536	-0.312992	-0.188944	0.501936	0.246889	0.196901	0.42064	3	4
Tb09.160.4950	Tb09.160.4950	716	936	763	616	0	0	0	0	716	936	763	616	616	-0.216703	0.528245	-0.00395267	-0.307589	0.835834	Late G1	9.16818	-0.287265	-0.0267736	0.314038	0.246876	0.318083	0.0712067	3	3
Tb09.160.5010	Tb09.160.5010	492	380	429	378	0	2	1	2	492	382	430	380	380	0.0816242	0.0749376	0.00832955	-0.164891	0.246516	Early G1	N/A	N/A	N/A	N/A	N/A	N/A	N/A	N/A	N/A
Tb09.160.5020	Tb09.160.5020	1442	1024	1128	1164	1	0	0	0	1442	1024	1128	1164	1024	0.137893	0.0024362	-0.0953845	-0.0449443	0.233277	Early G1	N/A	N/A	N/A	N/A	N/A	N/A	N/A	N/A	N/A
Tb09.160.5030	Tb09.160.5030	1300	852	1004	993	0	0	0	0	1300	852	1004	993	852	0.191354	-0.0598334	-0.0603715	-0.0711489	0.262503	Early G1	10.7747	-0.040688	-0.000475313	0.0411633	0.09102	0.170971	0.113869	4	4
Tb09.160.5040	Tb09.160.5040	593	525	598	602	0	0	0	0	593	525	598	602	525	-0.115925	0.0667595	0.0172155	0.0319498	0.182684	Late G1	8.21	0.127599	0.0933292	-0.220928	0.123739	0.318727	0.410526	4	4
Tb09.160.5050	Tb09.160.5050	427	359	342	410	0	0	0	0	427	359	342	410	342	0.00588371	0.114031	-0.193329	0.0734148	0.30736	Late G1	N/A	N/A	N/A	N/A	N/A	N/A	N/A	N/A	N/A
Tb09.160.5060	Tb09.160.5060	4192	2912	3269	3962	0	0	0	0	4192	2912	3269	3962	2912	0.0900646	-0.0771647	-0.147698	0.134798	0.282496	G2/M phase	12.6046	-0.0262761	0.0592337	-0.0329576	0.0228053	0.0778291	0.0879208	4	4
Tb09.160.5070	Tb09.160.5070	1955	1583	1436	1634	0	0	0	0	1955	1583	1436	1634	1436	0.100703	0.154595	-0.223383	-0.0319145	0.377978	Late G1	11.3918	-0.0635366	0.0612353	0.00230127	0.0311574	0.0869516	0.104535	4	4
Tb09.160.5080	Tb09.160.5080	537	424	484	470	0	0	0	0	537	424	484	470	424	0.0193662	0.0369075	-0.00952184	-0.0467518	0.0836593	Late G1	10.2477	0.107584	0.0281168	-0.135701	0.15376	0.073454	0.169138	4	4
Tb09.160.5100	Tb09.160.5100	2319	1626	2156	2283	0	0	0	0	2319	1626	2156	2283	1626	0.00858096	-0.145196	0.0244623	0.112152	0.257348	G2/M phase	9.44378	0.121342	-0.0990215	-0.0223201	0.0880641	0.046529	0.126787	4	4
Tb09.160.5120	Tb09.160.5120	2086	1653	2329	2088	0	1	0	0	2086	1653	2329	2088	1653	-0.107568	-0.0848211	0.172431	0.0199581	0.279998	S phase	N/A	N/A	N/A	N/A	N/A	N/A	N/A	N/A	N/A
Tb09.160.5130	Tb09.160.5130	1044	678	751	884	0	0	0	0	1044	678	751	884	678	0.183109	-0.0812566	-0.171101	0.0692487	0.35421	Early G1	9.04765	-0.0233401	-0.221619	0.244959	0.0845393	0.145682	0.164182	4	4
Tb09.160.5150	Tb09.160.5150	648	494	512	546	0	0	0	0	648	494	512	546	494	0.0932141	0.0601304	-0.125609	-0.0277355	0.218823	Early G1	N/A	N/A	N/A	N/A	N/A	N/A	N/A	N/A	N/A
Tb09.160.5160	Tb09.160.5160	932	514	625	743	0	0	1	0	932	514	625	743	514	0.289108	-0.211054	-0.166338	0.088284	0.500163	Early G1	N/A	N/A	N/A	N/A	N/A	N/A	N/A	N/A	N/A
Tb09.160.5170	Tb09.160.5170	1013	761	848	1060	0	0	0	0	1013	761	848	1060	761	-0.000458896	-0.0547256	-0.13593	0.191114	0.327044	G2/M phase	N/A	N/A	N/A	N/A	N/A	N/A	N/A	N/A	N/A
Tb09.160.5180	Tb09.160.5180	473	868	477	393	0	0	0	0	473	868	477	393	393	-0.306566	0.927688	-0.17339	-0.447733	1.37542	Late G1	N/A	N/A	N/A	N/A	N/A	N/A	N/A	N/A	N/A
Tb09.160.5190	Tb09.160.5190	940	646	699	850	76	77	69	68	940	646	699	850	646	0.127031	-0.0556966	-0.17931	0.107976	0.306341	Early G1	10.3537	0.134708	0.0725974	-0.207305	0.0761002	0.122767	0.0623443	3	4
Tb09.160.5200	Tb09.160.5200	2479	2006	2171	2457	75	76	68	67	2479	2006	2171	2457	2006	-0.0239684	0.028994	-0.09434	0.0893144	0.183654	G2/M phase	11.1445	0.083533	-0.0464911	-0.0370419	0.0776409	0.124264	0.183254	4	4
Tb09.160.5220	Tb09.160.5220	1908	1315	1602	1608	0	0	1	0	1908	1315	1602	1608	1315	0.107602	-0.0709968	-0.0235576	-0.013048	0.178599	Early G1	8.94218	0.0063681	-0.103513	0.0971446	0.138726	0.27266	0.171196	4	4
Tb09.160.5230	Tb09.160.5230	591	417	511	550	0	0	0	0	591	417	511	550	417	0.0527757	-0.091936	-0.0360322	0.0751924	0.167128	G2/M phase	N/A	N/A	N/A	N/A	N/A	N/A	N/A	N/A	N/A
Tb09.160.5240	Tb09.160.5240	1790	1349	1635	1632	0	0	0	0	1790	1349	1635	1632	1349	0.0166219	-0.0330483	0.00697988	0.00944659	0.0496702	Early G1	10.7166	0.0536956	-0.0890192	0.0353236	0.0415601	0.147644	0.109313	4	4
Tb09.160.5250	Tb09.160.5250	2992	2807	4923	3992	0	0	1	0	2992	2807	4923	3992	2807	-0.411979	-0.145661	0.427475	0.130165	0.839455	S phase	10.5658	0.178348	-0.125838	-0.0525108	0.00513341	0.0590122	0.0602648	4	4
Tb09.160.5260	Tb09.160.5260	2863	2217	2641	2870	0	0	0	0	2863	2217	2641	2870	2217	-0.0309325	-0.0414524	-0.0263489	0.0987338	0.140186	G2/M phase	11.5329	-0.09704	0.0208535	0.0761864	0.045437	0.156927	0.120447	4	4
Tb09.160.5270	Tb09.160.5270	881	738	824	971	0	0	0	0	881	738	824	971	738	-0.0984699	0.00440794	-0.0739406	0.168003	0.266473	G2/M phase	9.58889	-0.149948	0.0549451	0.0950032	0.140389	0.075951	0.13728	4	4
Tb09.160.5280	Tb09.160.5280	1622	1151	1361	1467	0	0	0	0	1622	1151	1361	1467	1151	0.0718321	-0.0646548	-0.0602477	0.0530704	0.136487	Early G1	8.76056	0.0298153	-0.0844718	0.0546565	0.0838528	0.187453	0.116574	4	4
Tb09.160.5300	Tb09.160.5300	363	308	333	425	0	0	0	0	363	308	333	425	308	-0.117894	0.00346586	-0.121314	0.235743	0.357057	G2/M phase	N/A	N/A	N/A	N/A	N/A	N/A	N/A	N/A	N/A
Tb09.160.5310	Tb09.160.5310	443	476	471	633	0	0	0	0	443	476	471	633	443	-0.328136	0.133918	-0.118688	0.312906	0.641042	G2/M phase	9.73761	-0.114986	0.103633	0.0113527	0.0830875	0.110565	0.171378	4	4
Tb09.160.5320	Tb09.160.5320	1352	1322	1374	1652	0	0	0	0	1352	1322	1374	1652	1322	-0.2214	0.104626	-0.0770866	0.193861	0.415262	G2/M phase	9.54292	-0.0232432	0.146004	-0.122761	0.104543	0.266883	0.196159	4	4
Tb09.160.5480	Tb09.160.5480	6518	5143	5191	5121	0	0	0	0	6518	5143	5191	5121	5121	0.103168	0.119748	-0.104222	-0.118693	0.23844	Late G1	14.2591	-0.0331312	-0.0161262	0.0492574	0.0379073	0.0531493	0.0606157	4	4
Tb09.160.5490	Tb09.160.5490	1806	1106	1210	1268	0	0	0	0	1806	1106	1210	1268	1106	0.297478	-0.0515696	-0.159286	-0.0866221	0.456764	Early G1	11.2892	-0.0870917	-0.045929	0.133021	0.0800217	0.0908303	0.017566	4	4
Tb09.160.5530	Tb09.160.5530	1050	857	777	806	1	0	0	0	1050	857	777	806	777	0.125848	0.191225	-0.187528	-0.129546	0.378753	Late G1	8.87815	-0.0763273	0.104991	-0.0286639	0.104192	0.165303	0.125891	4	4
Tb09.160.5550	Tb09.160.5550	1614	1069	1144	1195	0	0	0	0	1614	1069	1144	1195	1069	0.229748	-0.00623143	-0.145778	-0.0777385	0.375527	Early G1	11.1809	0.101508	0.0125095	-0.114017	0.0801854	0.0243743	0.0854093	4	4
Tb09.160.5560	Tb09.160.5560	2078	1208	2893	3069	0	0	0	0	2078	1208	2893	3069	1208	-0.215734	-0.639911	0.382663	0.472982	1.11289	G2/M phase	10.8092	0.612256	-0.260394	-0.351863	0.0895162	0.0365636	0.0716459	3	4
Tb09.160.5570	Tb09.160.5570	1127	914	942	1098	42	32	58	60	1127	914	942	1098	914	-0.00176246	0.0544152	-0.139424	0.0867713	0.226195	G2/M phase	9.15948	0.0147382	-0.149008	0.13427	0.124035	0.0785804	0.123296	4	4
Tb09.160.5580	Tb09.160.5580	0	0	0	1	7330	4235	5432	5882	7330	4235	5432	5883	4235	0.233868	-0.199184	-0.0774345	0.0427503	0.433052	Early G1	10.8698	0.0263452	0.0229637	-0.0493089	0.0614481	0.121651	0.146585	4	4
Tb09.160.5600	Tb09.160.5600	869	693	868	986	2	0	0	0	869	693	868	986	693	-0.11491	-0.0830115	0.00445614	0.193465	0.308375	G2/M phase	9.23286	0.0259616	-0.064087	0.0381254	0.129788	0.123734	0.0751974	4	4
Tb09.160.5620	Tb09.160.5620	2146	2076	1828	2231	0	0	0	0	2146	2076	1828	2231	1828	-0.0955955	0.21496	-0.205953	0.0865882	0.420912	Late G1	9.88048	-0.188143	0.0230766	0.165067	0.0810051	0.156081	0.100449	4	4
Tb09.160.5640	Tb09.160.5640	2318	1961	2783	2059	0	0	1	0	2318	1961	2783	2059	1961	-0.114275	0.00283257	0.270512	-0.159069	0.429581	S phase	12.3851	0.00956872	-0.0368287	0.02726	0.0311527	0.0834385	0.0576824	4	4
Tb09.160.5650	Tb09.160.5650	2275	1556	1825	2060	0	0	0	0	2275	1556	1825	2060	1556	0.100912	-0.0887136	-0.0960312	0.0838329	0.196943	Early G1	9.01462	-0.174472	0.179015	-0.00454303	0.0687115	0.0927059	0.151253	4	4
Tb09.160.5660	Tb09.160.5660	425	379	357	414	0	0	0	0	425	379	357	414	357	-0.0377334	0.155401	-0.168245	0.0505778	0.323646	Late G1	8.5211	0.0574718	0.169727	-0.227198	0.0999503	0.170267	0.202212	3	4
Tb09.160.5670	Tb09.160.5670	3648	3582	5036	3979	0	0	0	0	3648	3582	5036	3979	3582	-0.292425	0.0396333	0.293774	-0.040982	0.5862	S phase	11.0811	0.0757794	-0.0272006	-0.0485789	0.0306872	0.0313532	0.0604411	3	4
Tb09.211.0010	Tb09.211.0010	279	192	279	245	436	314	398	439	715	506	677	684	506	0.00899272	-0.131414	0.0512323	0.0711891	0.202603	G2/M phase	N/A	N/A	N/A	N/A	N/A	N/A	N/A	N/A	N/A
Tb09.211.0040	Tb09.211.0040	1257	838	838	854	272	287	302	347	1257	838	838	854	838	0.280508	0.0539447	-0.183427	-0.151025	0.463936	Early G1	12.1026	0.0364642	0.0238329	-0.060297	0.0646855	0.143753	0.0987815	4	4
Tb09.211.0050	Tb09.211.0050	2364	2438	2249	2560	0	0	0	1	2364	2438	2249	2560	2249	-0.173251	0.229616	-0.124171	0.0678058	0.402867	Late G1	11.2407	-0.0311846	0.0163637	0.0148209	0.0298761	0.023344	0.0402431	4	4
Tb09.211.0070	Tb09.211.0070	1399	830	900	1047	0	0	0	0	1399	830	900	1047	830	0.300544	-0.0942694	-0.214828	0.00855299	0.515372	Early G1	11.7838	-0.0345908	-0.0016704	0.0362612	0.136421	0.0937971	0.142507	4	4
Tb09.211.0080	Tb09.211.0080	1705	1177	1475	1455	0	0	0	0	1705	1177	1475	1455	1177	0.0917244	-0.084534	0.00369456	-0.010885	0.176258	Early G1	9.27043	0.014329	-0.107533	0.0932035	0.174663	0.276168	0.195092	4	4
Tb09.211.0090	Tb09.211.0090	1286	842	1041	1141	0	0	0	0	1286	842	1041	1141	842	0.120735	-0.131864	-0.0631582	0.0742868	0.252599	Early G1	9.39199	-0.0387475	0.0379547	0.000792711	0.129238	0.173485	0.23033	4	4
Tb09.211.0100	Tb09.211.0100	1358	803	992	1003	1	0	0	0	1358	803	992	1003	803	0.260669	-0.138944	-0.0713756	-0.0503497	0.399613	Early G1	9.60836	0.0861686	-0.203612	0.117443	0.123966	0.199723	0.179865	4	4
Tb09.211.0110	Tb09.211.0110	894	625	756	861	11050	7837	9398	10276	894	625	756	861	625	0.0517499	-0.10627	-0.0691117	0.123632	0.229901	G2/M phase	N/A	N/A	N/A	N/A	N/A	N/A	N/A	N/A	N/A
Tb09.211.0120	Tb09.211.0120	847	409	328	455	4856	4209	4925	5254	5703	4618	5253	5709	4618	-0.0460135	0.0079327	-0.043566	0.0816468	0.12766	G2/M phase	N/A	N/A	N/A	N/A	N/A	N/A	N/A	N/A	N/A
Tb09.211.0140	Tb09.211.0140	2816	2614	2356	2339	0	0	0	0	2816	2614	2356	2339	2339	0.00672054	0.257731	-0.12956	-0.134892	0.392623	Late G1	12.3147	-0.154198	-0.00146839	0.155666	0.0493112	0.0418907	0.0742376	4	4
Tb09.211.0160	Tb09.211.0160	2330	1657	1935	1782	0	0	0	0	2330	1657	1935	1782	1657	0.135254	0.00189673	-0.0117154	-0.125435	0.260689	Early G1	10.7643	-0.104776	0.023542	0.0812341	0.155191	0.127701	0.0643476	4	4
Tb09.211.0170	Tb09.211.0170	1122	789	1274	1285	0	0	1	0	1122	789	1274	1285	789	-0.119146	-0.268722	0.185174	0.202693	0.471415	G2/M phase	10.1758	0.262452	-0.221781	-0.0406709	0.181031	0.375196	0.261712	4	4
Tb09.211.0180	Tb09.211.0180	4787	3936	4628	5469	0	0	0	0	4787	3936	4628	5469	3936	-0.11665	-0.0406425	-0.044356	0.201649	0.318299	G2/M phase	12.7233	-0.0510179	0.00890846	0.0421094	0.01942	0.0510539	0.0657361	4	4
Tb09.211.0190	Tb09.211.0190	1095	847	888	1037	0	0	0	0	1095	847	888	1037	847	0.0364355	0.0243376	-0.144837	0.0840638	0.228901	G2/M phase	9.39758	-0.0660009	-0.0106344	0.0766354	0.0608628	0.128269	0.093624	4	4
Tb09.211.0200	Tb09.211.0200	632	858	730	499	0	0	0	0	632	858	730	499	499	-0.228427	0.571025	0.100571	-0.443169	1.01419	Late G1	N/A	N/A	N/A	N/A	N/A	N/A	N/A	N/A	N/A
Tb09.211.0210	Tb09.211.0210	1239	833	934	916	0	0	0	0	1239	833	934	916	833	0.202664	-0.0117245	-0.0839905	-0.106949	0.309613	Early G1	N/A	N/A	N/A	N/A	N/A	N/A	N/A	N/A	N/A
Tb09.211.0220	Tb09.211.0220	1789	1416	1521	1735	0	0	0	0	1789	1416	1521	1735	1416	0.00252844	0.0235954	-0.110578	0.084454	0.195032	G2/M phase	12.3219	0.0204058	-0.0664575	0.0460518	0.0648492	0.0830512	0.0417959	4	4
Tb09.211.0230	Tb09.211.0230	705	471	581	704	0	0	0	0	705	471	581	704	471	0.064365	-0.159132	-0.0936932	0.18846	0.347593	G2/M phase	8.64785	-0.0668652	0.190404	-0.123539	0.0928393	0.109588	0.0173124	3	4
Tb09.211.0260	Tb09.211.0260	865	558	579	608	0	0	0	0	865	558	579	608	558	0.278658	0.00462188	-0.179452	-0.103828	0.45811	Early G1	8.10145	0.0709191	-0.0630417	-0.00787734	0.0563327	0.0580837	0.104149	4	4
Tb09.211.0270	Tb09.211.0270	494	537	500	490	0	0	0	0	494	537	500	490	490	-0.182917	0.295893	-0.044473	-0.0685031	0.47881	Late G1	11.5232	0.00348848	-0.0339058	0.0304173	0.0948637	0.0788246	0.0514119	4	4
Tb09.211.0290	Tb09.211.0290	2053	1873	2477	2025	0	0	0	0	2053	1873	2477	2025	1873	-0.181059	0.0449576	0.210828	-0.0747272	0.391887	S phase	11.0841	0.100818	-0.128637	0.0278193	0.119439	0.12668	0.065392	4	4
Tb09.211.0300	Tb09.211.0300	997	828	757	895	1	1	0	0	997	828	757	895	757	0.0538499	0.144286	-0.222423	0.0242873	0.36671	Late G1	N/A	N/A	N/A	N/A	N/A	N/A	N/A	N/A	N/A
Tb09.211.0310	Tb09.211.0310	1513	1223	1384	1554	0	0	0	0	1513	1223	1384	1554	1223	-0.0521471	-0.000735565	-0.0596881	0.112571	0.172259	G2/M phase	10.5779	0.0316146	0.0818928	-0.113507	0.115708	0.123363	0.0695204	4	4
Tb09.211.0320	Tb09.211.0320	2426	1252	1649	1648	0	0	0	0	2426	1252	1649	1648	1252	0.365907	-0.230039	-0.0700544	-0.0658133	0.595946	Early G1	11.5958	0.0279083	-0.0717021	0.0437939	0.0373135	0.0431479	0.0594461	4	4
Tb09.211.0330	Tb09.211.0330	2993	2774	3357	3146	0	0	0	0	2993	2774	3357	3146	2774	-0.183363	0.0654117	0.103244	0.0147068	0.286607	S phase	8.60821	0.169936	-0.2265	0.0565647	0.0902642	0.22232	0.283173	3	4
Tb09.211.0350	Tb09.211.0350	2425	1376	1228	1492	0	0	0	0	2425	1376	1228	1492	1228	0.473587	0.0144814	-0.387061	-0.101007	0.860647	Early G1	9.80137	0.306595	0.00431194	-0.310907	0.104649	0.0907101	0.0881186	4	4
Tb09.211.0370	Tb09.211.0370	946	686	1078	981	0	0	0	0	946	686	1078	981	686	-0.0956989	-0.200931	0.213773	0.0828573	0.414705	S phase	9.32941	0.187135	-0.0363292	-0.150805	0.113139	0.173695	0.104437	4	3
Tb09.211.0380	Tb09.211.0380	1587	1057	958	1148	0	0	0	0	1587	1057	958	1148	958	0.294035	0.0661077	-0.313142	-0.0470008	0.607178	Early G1	9.42444	-0.0166297	0.0230581	-0.00642833	0.0346345	0.105344	0.0758455	4	3
Tb09.211.0400	Tb09.211.0400	2464	1600	1874	1977	1	0	0	1	2464	1600	1874	1977	1600	0.182483	-0.0820484	-0.0913714	-0.00906319	0.273854	Early G1	8.82454	0.0214929	0.169004	-0.190497	0.111995	0.185633	0.168896	4	4
Tb09.211.0410	Tb09.211.0410	1428	1043	1244	1193	0	0	0	0	1428	1043	1244	1193	1043	0.0765247	-0.018333	-0.00145778	-0.0567339	0.133259	Early G1	9.9002	0.0215066	0.0220675	-0.0435742	0.0419968	0.156097	0.145096	4	4
Tb09.211.0430	Tb09.211.0430	2463	1716	2303	2452	0	0	0	0	2463	1716	2303	2452	1716	0.00478941	-0.158179	0.0289142	0.124475	0.282654	G2/M phase	12.1145	-0.100531	0.0653165	0.0352144	0.0409914	0.0204014	0.052354	4	4
Tb09.211.0440	Tb09.211.0440	956	702	801	859	0	0	0	0	956	702	801	859	702	0.0623828	-0.0247577	-0.0717986	0.0341736	0.134181	Early G1	10.1154	0.00805037	0.00227922	-0.0103296	0.0925522	0.222921	0.167878	4	4
Tb09.211.0450	Tb09.211.0450	471	365	349	386	0	0	0	0	471	365	349	386	349	0.120472	0.11104	-0.191001	-0.0405111	0.311473	Early G1	8.83852	-0.173783	0.198789	-0.0250065	0.148107	0.060143	0.207562	3	4
Tb09.211.0460	Tb09.211.0460	1229	824	1097	1217	0	0	0	0	1229	824	1097	1217	824	0.0373191	-0.18105	-0.00557529	0.149307	0.330357	G2/M phase	9.34113	0.0459518	-0.020601	-0.0253508	0.056234	0.222307	0.172037	4	4
Tb09.211.0470	Tb09.211.0470	2358	1582	2029	1836	0	0	0	0	2358	1582	2029	1836	1582	0.137009	-0.0804057	0.0412415	-0.0978451	0.234854	Early G1	10.4148	-0.0404579	-0.0238641	0.064322	0.0717863	0.165218	0.10109	4	4
Tb09.211.0480	Tb09.211.0480	1278	1890	1631	1150	0	0	0	0	1278	1890	1631	1150	1150	-0.342421	0.580477	0.130475	-0.368531	0.949008	Late G1	9.35483	-0.106513	-0.190275	0.296788	0.0831035	0.11405	0.112497	3	4
Tb09.211.0485	Tb09.211.0485	634	630	795	807	0	0	0	0	634	630	795	807	630	-0.317749	0.031519	0.12975	0.15648	0.474229	G2/M phase	N/A	N/A	N/A	N/A	N/A	N/A	N/A	N/A	N/A
Tb09.211.0490	Tb09.211.0490	919	665	811	811	1	2	0	2	919	665	811	811	665	0.0554668	-0.0528447	-0.00386919	0.00124709	0.108311	Early G1	9.88316	0.373981	-0.147109	-0.226872	0.140036	0.128763	0.0977983	4	4
Tb09.211.0500	Tb09.211.0500	2020	1506	2521	2312	1	2	0	2	2020	1506	2521	2312	1506	-0.174091	-0.239325	0.266577	0.146839	0.505902	S phase	9.08771	0.452911	-0.160625	-0.292285	0.0728972	0.0482228	0.0304264	3	4
Tb09.211.0510	Tb09.211.0510	1311	863	1010	1135	0	0	0	0	1311	863	1010	1135	863	0.145488	-0.0993477	-0.109797	0.0636563	0.255285	Early G1	9.36155	0.0192431	0.348979	-0.368222	0.0497559	0.0655408	0.0813308	3	4
Tb09.211.0520	Tb09.211.0520	974	642	876	854	0	0	0	0	974	642	876	854	642	0.0846139	-0.158335	0.05265	0.0210715	0.242949	Early G1	9.87137	0.069867	-0.0687388	-0.00112821	0.0771343	0.122278	0.10303	4	4
Tb09.211.0530	Tb09.211.0530	581	450	549	578	0	0	0	0	581	450	549	578	450	-0.0369389	-0.047153	0.0023561	0.0817357	0.128889	G2/M phase	10.9135	-0.0158487	-0.0937862	0.109635	0.114332	0.208809	0.131059	4	4
Tb09.211.0540	Tb09.211.0540	1543	1192	1395	1741	0	0	0	0	1543	1192	1395	1741	1192	-0.0654802	-0.0794349	-0.0899261	0.234841	0.324767	G2/M phase	9.1904	0.308842	-0.0942106	-0.214632	0.0458076	0.271312	0.226762	4	4
Tb09.211.0560	Tb09.211.0560	7598	6423	6846	6607	0	0	0	0	7598	6423	6846	6607	6423	-0.00280353	0.113223	-0.032135	-0.0782846	0.191508	Late G1	13.1344	-0.0563092	-0.00184444	0.0581537	0.105584	0.0801267	0.0648539	4	4
Tb09.211.0580	Tb09.211.0580	4055	3720	2438	1660	0	0	0	0	4055	3720	2438	1660	1660	0.385338	0.619338	-0.227639	-0.777037	1.39638	Late G1	10.0644	-0.468087	0.075047	0.39304	0.193031	0.112166	0.225163	4	4
Tb09.211.0590	Tb09.211.0590	1085	914	989	1041	1	1	2	1	1085	914	989	1041	914	-0.0411907	0.0697794	-0.0538163	0.0252276	0.123596	Late G1	N/A	N/A	N/A	N/A	N/A	N/A	N/A	N/A	N/A
Tb09.211.0600	Tb09.211.0600	2672	2339	2436	2846	0	0	0	0	2672	2339	2436	2846	2339	-0.0927877	0.0735832	-0.105167	0.124371	0.229538	G2/M phase	9.65346	0.082557	0.0104166	-0.0929736	0.187017	0.309145	0.138889	4	4
Tb09.211.0610	Tb09.211.0610	4712	4907	5646	5198	1	1	0	0	4712	4907	5646	5198	4712	-0.266644	0.150256	0.115272	0.00111593	0.416901	Late G1	11.2063	-0.100499	-0.0316371	0.132136	0.0459259	0.0665353	0.0402921	4	4
Tb09.211.0620	Tb09.211.0620	74	61	34	33	2203	2244	2394	2748	2277	2305	2428	2781	2277	-0.251076	0.124955	-0.0374152	0.163536	0.414613	G2/M phase	11.2096	-0.170409	0.119373	0.0510367	0.0341765	0.0934252	0.0994759	4	4
Tb09.211.0640	Tb09.211.0640	1308	1041	962	986	0	0	0	0	1308	1041	962	986	962	0.143695	0.172702	-0.178532	-0.137865	0.351233	Late G1	N/A	N/A	N/A	N/A	N/A	N/A	N/A	N/A	N/A
Tb09.211.0680	Tb09.211.0680	3067	2887	2746	3413	0	0	0	0	3067	2887	2746	3413	2746	-0.128257	0.142885	-0.166727	0.152099	0.318825	G2/M phase	11.273	0.0309507	-0.0433609	0.0124102	0.112672	0.173819	0.0743803	4	4
Tb09.211.0690	Tb09.211.0690	2670	1550	2443	2955	0	0	0	1	2670	1550	2443	2955	1550	0.0402174	-0.385955	0.0330585	0.312679	0.698634	G2/M phase	10.5464	0.392649	-0.116787	-0.275861	0.0597821	0.0505754	0.0225796	4	4
Tb09.211.0700	Tb09.211.0700	2035	1533	1865	2022	0	0	0	0	2035	1533	1865	2022	1533	-0.0154498	-0.0657218	-0.020276	0.101448	0.167169	G2/M phase	10.2354	0.259985	-0.0049185	-0.255066	0.109258	0.29085	0.19609	4	4
Tb09.211.0710	Tb09.211.0710	1295	1135	1116	1191	0	0	0	0	1295	1135	1116	1191	1116	-0.0199789	0.14816	-0.113567	-0.0146144	0.261727	Late G1	9.95507	0.0761474	-0.157572	0.0814246	0.160704	0.169016	0.0731262	4	4
Tb09.211.0720	Tb09.211.0720	717	610	683	737	0	0	0	0	717	610	683	737	610	-0.0855023	0.0397328	-0.0345629	0.0803324	0.165835	G2/M phase	9.90815	0.000766243	-0.161177	0.160411	0.131116	0.147513	0.0723509	4	4
Tb09.211.0730	Tb09.211.0730	1419	1137	1250	1269	0	0	0	0	1419	1137	1250	1269	1137	0.0145505	0.0533072	-0.047369	-0.0204887	0.100676	Late G1	10.4847	-0.019778	0.0355174	-0.0157395	0.14002	0.154793	0.121385	4	4
Tb09.211.0740	Tb09.211.0740	1747	2041	1725	1824	0	0	0	0	1747	2041	1725	1824	1725	-0.218477	0.364318	-0.115733	-0.0301078	0.582796	Late G1	12.3899	-0.0850115	-0.0145988	0.0996102	0.0711536	0.113326	0.0666674	4	4
Tb09.211.0760	Tb09.211.0760	1098	1152	928	1092	0	0	0	0	1098	1152	928	1092	928	-0.106061	0.3216	-0.227716	0.0121767	0.549316	Late G1	10.2516	-0.278821	0.177429	0.101392	0.0559666	0.115527	0.167581	3	4
Tb09.211.0770	Tb09.211.0770	1091	907	912	946	0	0	0	0	1091	907	912	946	907	0.0312979	0.12322	-0.10622	-0.0482978	0.229441	Late G1	9.79109	-0.108173	0.0134037	0.0947697	0.0594451	0.0608968	0.11237	4	4
Tb09.211.0775	Tb09.211.0775	680	839	855	858	0	0	0	0	680	839	855	858	680	-0.393634	0.267901	0.0577822	0.0679517	0.661535	Late G1	10.5522	0.156859	-0.0590021	-0.0978567	0.15608	0.053539	0.162188	4	4
Tb09.211.0780	Tb09.211.0780	434	339	437	477	0	0	0	0	434	339	437	477	339	-0.098848	-0.0968587	0.0321172	0.163589	0.262437	G2/M phase	N/A	N/A	N/A	N/A	N/A	N/A	N/A	N/A	N/A
Tb09.211.0790	Tb09.211.0790	1176	1126	1225	1316	0	0	0	0	1176	1126	1225	1316	1126	-0.191013	0.104705	-0.0110926	0.0974014	0.295718	Late G1	8.84895	-0.25042	0.36963	-0.11921	0.0968273	0.247966	0.278723	4	4
Tb09.211.0800	Tb09.211.0800	470	514	455	405	0	0	1	0	470	514	455	405	405	-0.118286	0.369221	-0.0440532	-0.206882	0.576102	Late G1	8.22727	-0.116063	0.153457	-0.0373945	0.0994787	0.0839745	0.072151	4	3
Tb09.211.0810	Tb09.211.0810	1061	835	947	968	0	0	0	0	1061	835	947	968	835	0.00908532	0.0219078	-0.033876	0.00288288	0.0557839	Late G1	12.356	-0.00200669	0.019663	-0.0176564	0.0947351	0.128713	0.139655	4	4
Tb09.211.0820	Tb09.211.0820	1213	1090	1137	1262	0	0	0	0	1213	1090	1137	1262	1090	-0.103776	0.100372	-0.0760961	0.0794999	0.204148	Late G1	8.43378	-0.0317344	-0.143561	0.175296	0.134522	0.179338	0.0934342	4	4
Tb09.211.0830	Tb09.211.0830	699	575	536	603	0	0	0	0	699	575	536	603	536	0.0680888	0.144757	-0.193944	-0.0189024	0.338701	Late G1	9.53025	0.0788846	-0.203999	0.125114	0.0701609	0.110377	0.113295	4	4
Tb09.211.0840	Tb09.211.0840	914	819	853	945	0	0	0	0	914	819	853	945	819	-0.0989276	0.101141	-0.077549	0.0753358	0.200068	Late G1	8.89153	0.0348445	0.0450981	-0.0799427	0.1808	0.214595	0.144007	4	4
Tb09.211.0850	Tb09.211.0850	1204	1195	1277	1279	0	0	0	0	1204	1195	1277	1279	1195	-0.191712	0.155862	0.014238	0.021612	0.347574	Late G1	8.34985	-0.043906	0.103455	-0.0595489	0.0758447	0.202127	0.131222	4	3
Tb09.211.0860	Tb09.211.0860	982	953	1092	1119	0	0	0	0	982	953	1092	1119	953	-0.225979	0.0891734	0.048226	0.0885795	0.315152	Late G1	10.0084	-0.0722156	0.0495222	0.0226934	0.0469706	0.117287	0.0948891	4	4
Tb09.211.0865	Tb09.211.0865	8191	4935	6238	6441	2	1	0	0	8191	4935	6238	6441	4935	0.216283	-0.156308	-0.0556463	-0.00432885	0.37259	Early G1	N/A	N/A	N/A	N/A	N/A	N/A	N/A	N/A	N/A
Tb09.211.0870	Tb09.211.0870	1661	1434	1603	1699	0	0	0	0	1661	1434	1603	1699	1434	-0.0937296	0.0526624	-0.0239803	0.0650474	0.158777	G2/M phase	N/A	N/A	N/A	N/A	N/A	N/A	N/A	N/A	N/A
Tb09.211.0890	Tb09.211.0890	324	429	446	515	0	0	0	0	324	429	446	515	324	-0.535045	0.228337	0.0470315	0.259676	0.794722	G2/M phase	8.63297	-0.00636502	0.24095	-0.234585	0.0999799	0.178926	0.221016	4	4
Tb09.211.0900	Tb09.211.0900	1269	1355	1267	1325	0	0	0	0	1269	1355	1267	1325	1267	-0.190049	0.262951	-0.0712973	-0.00160516	0.453	Late G1	11.5299	-0.120575	-0.0484863	0.169061	0.111398	0.0519932	0.0883241	4	4
Tb09.211.0910	Tb09.211.0910	657	541	753	694	0	1	0	0	657	541	753	694	541	-0.150276	-0.0721415	0.167508	0.0549097	0.317783	S phase	9.71015	-0.0330917	0.0477205	-0.0146288	0.0249247	0.0644008	0.0497428	4	4
Tb09.211.0920	Tb09.211.0920	1677	1494	1485	1368	0	0	0	0	1677	1494	1485	1368	1368	0.00759186	0.199288	-0.0468009	-0.160079	0.359368	Late G1	11.1273	-0.198423	0.10794	0.0904839	0.0874622	0.101257	0.0975883	4	4
Tb09.211.0930	Tb09.211.0930	10382	8343	8296	9234	0	0	1	0	10382	8343	8296	9234	8296	0.0506326	0.0935854	-0.151937	0.00771908	0.245522	Late G1	13.0172	-0.151672	-0.0471237	0.198796	0.0338764	0.0640417	0.0910043	4	4
Tb09.211.0940	Tb09.211.0940	1569	1441	1845	1696	0	0	0	0	1569	1441	1845	1696	1441	-0.207215	0.0284089	0.147587	0.0312189	0.354802	S phase	11.7427	0.158004	-0.20011	0.0421056	0.0780662	0.0728557	0.00644056	3	4
Tb09.211.0950	Tb09.211.0950	2662	1786	2538	2449	0	0	0	0	2662	1786	2538	2449	1786	0.0398364	-0.177543	0.0920448	0.0456618	0.269588	S phase	N/A	N/A	N/A	N/A	N/A	N/A	N/A	N/A	N/A
Tb09.211.0960	Tb09.211.0960	2139	1491	1637	1676	0	0	0	0	2139	1491	1637	1676	1491	0.163221	0.000963696	-0.101634	-0.0625502	0.264855	Early G1	9.82587	0.0464968	-0.0211042	-0.0253926	0.0855346	0.0895099	0.123608	3	4
Tb09.211.1000	Tb09.211.1000	246	283	158	206	254	219	186	202	500	502	344	408	344	0.0553875	0.419546	-0.363105	-0.111828	0.782651	Late G1	9.87717	0.106054	0.00291002	-0.108965	0.0526836	0.0900202	0.13753	4	4
Tb09.211.1010	Tb09.211.1010	340	323	338	327	427	397	366	338	767	720	704	665	665	-0.0462041	0.220965	-0.0488282	-0.125933	0.346898	Late G1	9.29269	0.0437208	-0.129157	0.0854362	0.0345534	0.171827	0.137407	4	4
Tb09.211.1020	Tb09.211.1020	177	134	106	112	361	278	307	293	538	412	413	405	405	0.142635	0.116073	-0.117802	-0.140906	0.283541	Early G1	N/A	N/A	N/A	N/A	N/A	N/A	N/A	N/A	N/A
Tb09.211.1030	Tb09.211.1030	776	501	589	607	388	333	341	315	776	501	589	607	501	0.194456	-0.0783905	-0.0823056	-0.0337604	0.276762	Early G1	12.2702	-0.0806499	0.0350924	0.0455575	0.0602055	0.0697511	0.0178936	4	4
Tb09.211.1040	Tb09.211.1040	676	526	566	617	0	0	0	0	676	526	566	617	526	0.0360913	0.0325299	-0.0991029	0.0304818	0.135194	Early G1	N/A	N/A	N/A	N/A	N/A	N/A	N/A	N/A	N/A
Tb09.211.1050	Tb09.211.1050	833	571	634	787	0	0	0	1	833	571	634	787	571	0.103761	-0.0826659	-0.169046	0.147951	0.316997	G2/M phase	9.9064	-0.00498549	-0.23083	0.235816	0.0905231	0.251765	0.192478	4	4
Tb09.211.1070	Tb09.211.1070	9042	4882	7102	7030	0	0	0	0	9042	4882	7102	7030	4882	0.248784	-0.281987	0.0213939	0.0118096	0.530771	Early G1	12.4521	0.0381694	-0.0320228	-0.00614663	0.122111	0.207964	0.102655	4	4
Tb09.211.1080	Tb09.211.1080	466	487	407	466	0	0	0	0	466	487	407	466	407	-0.118465	0.303526	-0.192739	0.00767827	0.496265	Late G1	N/A	N/A	N/A	N/A	N/A	N/A	N/A	N/A	N/A
Tb09.211.1110	Tb09.211.1110	798	664	581	598	1	0	0	2	798	664	581	598	581	0.133433	0.226626	-0.203391	-0.156667	0.430017	Late G1	9.60451	-0.242381	0.26201	-0.0196293	0.0401668	0.108403	0.144031	3	4
Tb09.211.1130	Tb09.211.1130	2045	1339	1523	1492	1	0	0	1	2045	1339	1523	1492	1339	0.221353	-0.0311924	-0.0828045	-0.107357	0.32871	Early G1	10.5987	-0.109648	0.0325291	0.0771184	0.122905	0.0436039	0.159228	4	4
Tb09.211.1150	Tb09.211.1150	1867	1747	1544	1566	0	0	0	0	1867	1747	1544	1566	1544	0.00448997	0.267047	-0.148532	-0.123004	0.415579	Late G1	9.7801	-0.0134319	0.0843509	-0.070919	0.141197	0.140185	0.0652545	4	4
Tb09.211.1170	Tb09.211.1170	1425	1357	1645	1355	0	0	0	0	1425	1357	1645	1355	1355	-0.167371	0.120487	0.160781	-0.113897	0.328153	S phase	11.8763	-0.0175893	-0.063946	0.0815353	0.0277888	0.0478331	0.0302949	4	4
Tb09.211.1180	Tb09.211.1180	498	473	490	444	0	0	0	0	498	473	490	444	444	-0.0855784	0.198515	0.0120846	-0.125021	0.323536	Late G1	11.6284	-0.125859	0.101353	0.0245067	0.0299967	0.0438712	0.0425565	4	4
Tb09.211.1190	Tb09.211.1190	1611	1143	1447	1304	0	0	0	0	1611	1143	1447	1304	1143	0.0873665	-0.0493655	0.0535019	-0.0915029	0.178869	Early G1	9.37272	-0.0396023	0.11849	-0.0788879	0.0938259	0.226209	0.133649	4	3
Tb09.211.1210	Tb09.211.1210	3364	2735	2799	3016	0	1	0	0	3364	2735	2799	3016	2735	0.0289688	0.088731	-0.11527	-0.00242925	0.204001	Late G1	11.6244	-0.0574102	-0.00742562	0.0648358	0.00756411	0.177546	0.170217	4	4
Tb09.211.1220	Tb09.211.1220	2957	2466	2356	2913	0	0	0	0	2957	2466	2356	2913	2356	0.00145385	0.0978915	-0.205314	0.105969	0.311282	G2/M phase	11.2624	-0.0392669	0.0185508	0.020716	0.102903	0.160341	0.0906706	4	4
Tb09.211.1230	Tb09.211.1230	2721	2260	2984	2894	0	0	0	0	2721	2260	2984	2894	2260	-0.139948	-0.0493635	0.114189	0.0751228	0.254138	S phase	9.29287	0.152107	-0.202742	0.0506355	0.148653	0.160358	0.0605891	4	3
Tb09.211.1240	Tb09.211.1240	4346	3310	3964	4146	0	0	0	0	4346	3310	3964	4146	3310	-0.00300327	-0.0374612	-0.0147075	0.0551719	0.0926331	G2/M phase	11.6571	0.0529509	-0.0316377	-0.0213132	0.0407237	0.0641302	0.0708556	4	4
Tb09.211.1250	Tb09.211.1250	2771	1951	2245	2387	0	0	0	0	2771	1951	2245	2387	1951	0.104881	-0.0429131	-0.0777835	0.0158159	0.182664	Early G1	9.23754	0.195826	-0.05048	-0.145346	0.0874119	0.166638	0.116077	4	4
Tb09.211.1260	Tb09.211.1260	774	553	622	690	0	0	0	0	774	553	622	690	553	0.0901602	-0.0364948	-0.104232	0.0505663	0.194392	Early G1	9.19357	0.0554046	-0.114032	0.0586274	0.121682	0.198325	0.0920257	4	4
Tb09.211.1270	Tb09.211.1270	771	543	619	688	0	0	0	0	771	543	619	688	543	0.0953308	-0.0520488	-0.100434	0.0571517	0.195764	Early G1	10.0408	0.0720271	-0.0875863	0.0155591	0.114624	0.191258	0.0797295	4	4
Tb09.211.1280	Tb09.211.1280	1356	927	941	1026	0	0	0	0	1356	927	941	1026	927	0.218141	0.027824	-0.187923	-0.0580423	0.406064	Early G1	10.6461	-0.0373181	0.127484	-0.0901659	0.0352311	0.121462	0.133595	4	4
Tb09.211.1290	Tb09.211.1290	1239	1040	1008	1196	0	0	0	0	1239	1040	1008	1196	1008	-0.00108433	0.104722	-0.177738	0.0741001	0.28246	Late G1	10.923	-0.0265295	0.03917	-0.0126405	0.0940968	0.0278122	0.0904112	4	4
Tb09.211.1300	Tb09.211.1300	673	572	635	671	0	0	0	0	673	572	635	671	572	-0.0707086	0.0530991	-0.0335315	0.0511409	0.123808	Late G1	N/A	N/A	N/A	N/A	N/A	N/A	N/A	N/A	N/A
Tb09.211.1310	Tb09.211.1310	2229	2085	1182	1209	0	0	0	0	2229	2085	1182	1209	1182	0.322132	0.584182	-0.472007	-0.434307	1.05619	Late G1	11.234	-0.53176	0.170302	0.361458	0.0929556	0.10031	0.143154	4	4
Tb09.211.1320	Tb09.211.1320	2658	2216	3408	3091	0	0	0	0	2658	2216	3408	3091	2216	-0.229876	-0.13386	0.249735	0.114	0.479611	S phase	9.82752	0.121856	0.100823	-0.222679	0.110271	0.118859	0.145313	3	4
Tb09.211.1330	Tb09.211.1330	1002	810	756	771	0	0	0	0	1002	810	756	771	756	0.121456	0.172966	-0.163942	-0.130481	0.336908	Late G1	10.7018	-0.0805672	0.161827	-0.0812595	0.0580742	0.172738	0.135877	4	4
Tb09.211.1350	Tb09.211.1350	1889	2034	2169	2299	0	0	0	0	1889	2034	2169	2299	1889	-0.298764	0.166332	0.02167	0.110763	0.465096	Late G1	12.1134	-0.0164291	0.0682532	-0.051824	0.0164822	0.097522	0.10697	4	4
Tb09.211.1360	Tb09.211.1360	2105	2766	4071	3638	0	0	0	0	2105	2766	4071	3638	2105	-0.68511	0.0672704	0.38748	0.230359	1.07259	S phase	11.7874	0.295553	-0.12233	-0.173222	0.243978	0.052816	0.212328	4	4
Tb09.211.1370	Tb09.211.1370	1912	1299	2054	2450	0	0	0	0	1912	1299	2054	2450	1299	-0.127235	-0.326517	0.0971454	0.356607	0.683125	G2/M phase	9.95409	0.233577	-0.13455	-0.0990277	0.0356147	0.108627	0.132285	4	4
Tb09.211.1380	Tb09.211.1380	1973	1531	1558	1564	0	0	0	0	1973	1531	1558	1564	1531	0.109048	0.101531	-0.11062	-0.0999588	0.219669	Early G1	9.2728	-0.0567906	-0.078014	0.134805	0.0684815	0.171836	0.105458	4	3
Tb09.211.1390	Tb09.211.1390	3020	3253	2877	2876	0	0	0	0	3020	3253	2877	2876	2876	-0.143081	0.32254	-0.0920372	-0.0874225	0.465621	Late G1	10.5255	0.0342973	-0.0795627	0.0452654	0.0686915	0.13152	0.0850324	4	4
Tb09.211.1400	Tb09.211.1400	1160	1273	1284	1181	0	0	0	0	1160	1273	1284	1181	1160	-0.22802	0.264486	0.039527	-0.0759929	0.492507	Late G1	10.7235	-0.0176611	0.0750805	-0.0574194	0.130611	0.204958	0.0991736	4	4
Tb09.211.1470	Tb09.211.1470	1456	1256	1756	2101	0	0	0	0	1456	1256	1756	2101	1256	-0.297936	-0.152711	0.0933735	0.357273	0.655209	G2/M phase	11.6703	0.229491	-0.150009	-0.0794827	0.0911803	0.0775119	0.16513	4	4
Tb09.211.1480	Tb09.211.1480	921	742	751	832	0	0	0	0	921	742	751	832	742	0.0368046	0.0834217	-0.136557	0.0163303	0.219978	Late G1	N/A	N/A	N/A	N/A	N/A	N/A	N/A	N/A	N/A
Tb09.211.1500	Tb09.211.1500	1048	830	1019	1003	0	0	0	0	1048	830	1019	1003	830	-0.041328	-0.0193844	0.0392143	0.0214981	0.0805423	S phase	10.2118	0.111237	-0.114897	0.00365931	0.047282	0.11737	0.129024	4	4
Tb09.211.1510	Tb09.211.1510	706	691	751	884	0	0	0	0	706	691	751	884	691	-0.247027	0.0803892	-0.0368557	0.203494	0.450521	G2/M phase	9.987	-0.0541101	0.0337655	0.0203445	0.0913601	0.132196	0.185957	4	4
Tb09.211.1520	Tb09.211.1520	3082	3566	3611	3750	0	0	0	1	3082	3566	3611	3750	3082	-0.331891	0.236948	0.0176674	0.0772759	0.568839	Late G1	N/A	N/A	N/A	N/A	N/A	N/A	N/A	N/A	N/A
Tb09.211.1530	Tb09.211.1530	690	516	565	639	0	0	0	0	690	516	565	639	516	0.0531955	-0.00763075	-0.114123	0.0685583	0.182681	G2/M phase	10.737	-0.0233993	0.0864682	-0.0630689	0.0235188	0.0505973	0.0736271	3	4
Tb09.211.1540	Tb09.211.1540	586	677	665	781	0	0	0	0	586	677	665	781	586	-0.352675	0.213979	-0.0491944	0.18789	0.566654	Late G1	10.2346	-0.0499284	-0.010522	0.0604504	0.09989	0.179229	0.127292	4	4
Tb09.211.1550	Tb09.211.1550	1588	2141	2168	2124	0	0	0	0	1588	2141	2168	2124	1588	-0.476342	0.31313	0.0938384	0.0693736	0.789473	Late G1	10.0658	-0.0746576	0.0754656	-0.000807946	0.118291	0.150999	0.0484156	4	4
Tb09.211.1570	Tb09.211.1570	515	577	646	627	79	63	73	84	515	577	646	627	515	-0.345106	0.177292	0.102883	0.0649305	0.522398	Late G1	9.2614	0.0236842	-0.0726364	0.0489522	0.175247	0.102978	0.121259	4	4
Tb09.211.1580	Tb09.211.1580	674	730	740	762	0	0	0	0	674	730	740	762	674	-0.258134	0.215413	-0.00233041	0.0450516	0.473547	Late G1	N/A	N/A	N/A	N/A	N/A	N/A	N/A	N/A	N/A
Tb09.211.1600	Tb09.211.1600	1419	1367	1629	1580	0	0	0	1	1419	1367	1629	1580	1367	-0.226467	0.0780702	0.0936715	0.0547257	0.320139	S phase	10.5024	-0.0157938	-0.0256843	0.0414781	0.0944325	0.114429	0.118246	4	4
Tb09.211.1610	Tb09.211.1610	574	545	535	655	0	0	0	0	574	545	535	655	535	-0.154927	0.128678	-0.135412	0.161661	0.316587	G2/M phase	10.4005	0.0109233	-0.0181676	0.00724436	0.127279	0.209173	0.122687	4	4
Tb09.211.1620	Tb09.211.1620	14346	13205	16294	14551	0	0	1	0	14346	13205	16294	14551	13205	-0.172542	0.0662931	0.132177	-0.0259287	0.304719	S phase	11.3807	-0.130822	0.0177074	0.113115	0.0905852	0.10994	0.0772768	4	4
Tb09.211.1630	Tb09.211.1630	956	642	834	932	0	0	0	0	956	642	834	932	642	0.050628	-0.16541	-0.0253083	0.140091	0.305501	G2/M phase	8.55679	-0.0978831	0.191311	-0.0934277	0.179411	0.0952963	0.221635	3	4
Tb09.211.1640	Tb09.211.1640	1880	1328	1433	1604	0	0	0	0	1880	1328	1433	1604	1328	0.129165	-0.0139133	-0.141502	0.0262499	0.270667	Early G1	10.5912	-0.0409431	-0.191554	0.232497	0.108179	0.0667738	0.105128	4	4
Tb09.211.1650	Tb09.211.1650	408	427	412	443	0	0	0	0	408	427	412	443	408	-0.201012	0.223054	-0.0659101	0.0438686	0.424066	Late G1	8.4272	-0.221111	0.526233	-0.305122	0.0593809	0.203197	0.145462	4	3
Tb09.211.1670	Tb09.211.1670	1135	964	1324	1302	0	0	0	0	1135	964	1324	1302	964	-0.197558	-0.0747457	0.14568	0.126623	0.343238	S phase	10.3644	0.213907	-0.100956	-0.112951	0.0764027	0.101993	0.0786731	3	4
Tb09.211.1680	Tb09.211.1680	327	353	454	454	0	0	0	0	327	353	454	454	327	-0.415688	0.0530891	0.178741	0.183857	0.599545	G2/M phase	N/A	N/A	N/A	N/A	N/A	N/A	N/A	N/A	N/A
Tb09.211.1690	Tb09.211.1690	9996	8986	9354	9956	0	0	1	0	9996	8986	9354	9956	8986	-0.0875863	0.117141	-0.0623268	0.0327723	0.204727	Late G1	12.2015	0.0225287	0.0593241	-0.0818529	0.0804872	0.063471	0.0317864	4	4
Tb09.211.1695	Tb09.211.1695	768	767	736	778	0	0	0	0	768	767	736	778	736	-0.140238	0.216281	-0.0806118	0.00456889	0.356519	Late G1	9.12659	-0.0399887	0.081669	-0.0416803	0.137395	0.272082	0.292675	4	4
Tb09.211.1740	Tb09.211.1740	727	483	574	634	0	0	1	3	727	483	574	634	483	0.130685	-0.100848	-0.0891926	0.0593557	0.231533	Early G1	N/A	N/A	N/A	N/A	N/A	N/A	N/A	N/A	N/A
Tb09.211.1750	Tb09.211.1750	7223	6325	7549	8083	0	0	0	0	7223	6325	7549	8083	6325	-0.160004	0.00686221	0.0247102	0.128432	0.288436	G2/M phase	12.2182	0.237891	-0.0553591	-0.182532	0.0876069	0.121415	0.0963426	4	4
Tb09.211.1760	Tb09.211.1760	1781	1567	1673	1802	88	49	66	71	1781	1567	1673	1802	1567	-0.0868871	0.0868296	-0.0561102	0.0561677	0.173717	Late G1	11.3773	-0.176759	0.00294184	0.173817	0.11634	0.0454434	0.16115	4	4
Tb09.211.1770	Tb09.211.1770	1366	1278	1099	1203	0	0	0	0	1366	1278	1099	1203	1099	-0.00310318	0.259226	-0.195842	-0.0602808	0.455069	Late G1	9.26214	-0.0324109	0.0411094	-0.00869855	0.0503582	0.275845	0.294783	4	4
Tb09.211.1780	Tb09.211.1780	397	349	311	362	0	0	1	1	397	349	312	363	312	0.0142763	0.186763	-0.21229	0.0112501	0.399053	Late G1	N/A	N/A	N/A	N/A	N/A	N/A	N/A	N/A	N/A
Tb09.211.1790	Tb09.211.1790	1157	1046	1156	1272	0	0	0	0	1157	1046	1156	1272	1046	-0.148881	0.0640116	-0.0291019	0.113972	0.262853	G2/M phase	10.01	-0.0787946	0.0767759	0.00201872	0.0933283	0.0230317	0.072149	3	4
Tb09.211.1800	Tb09.211.1800	1771	1894	2106	2357	3302	5355	6070	7469	1771	1894	2106	2357	1771	-0.341193	0.114079	0.0297757	0.197338	0.538531	G2/M phase	11.3238	-0.0950724	-0.0327706	0.127843	0.0771119	0.170611	0.218648	4	4
Tb09.211.1810	Tb09.211.1810	658	574	573	689	0	0	1	0	658	574	573	689	573	-0.0688491	0.0925131	-0.147375	0.123711	0.271085	G2/M phase	8.32971	-0.021194	0.011371	0.00982296	0.087515	0.222301	0.134786	3	3
Tb09.211.1820	Tb09.211.1820	4821	5194	4201	3390	0	0	0	1	4821	5194	4201	3390	3390	-0.00160902	0.464304	-0.0791817	-0.383513	0.847817	Late G1	11.8594	-0.385818	0.155944	0.229874	0.0763512	0.122322	0.0714392	4	4
Tb09.211.1830	Tb09.211.1830	2657	2338	3225	2473	0	0	0	0	2657	2338	3225	2473	2338	-0.149253	0.024623	0.251275	-0.126645	0.400528	S phase	11.6156	0.101915	-0.165569	0.063654	0.074754	0.0926594	0.0984533	4	4
Tb09.211.1840	Tb09.211.1840	1239	929	868	1041	0	0	0	0	1239	929	868	1041	868	0.143618	0.0865913	-0.248764	0.0185551	0.392382	Early G1	N/A	N/A	N/A	N/A	N/A	N/A	N/A	N/A	N/A
Tb09.211.1850	Tb09.211.1850	1809	1329	1307	1554	0	0	0	0	1809	1329	1307	1554	1307	0.131855	0.0454031	-0.216051	0.0387927	0.347906	Early G1	10.6535	-0.0232341	0.0221845	0.00104954	0.0325281	0.114779	0.0825974	4	4
Tb09.211.1860	Tb09.211.1860	1034	1174	846	906	0	0	0	0	1034	1174	846	906	846	-0.0771514	0.464444	-0.245631	-0.141661	0.710075	Late G1	10.8269	-0.355316	0.0438675	0.311448	0.0429938	0.0839245	0.0942613	4	4
Tb09.211.1870	Tb09.211.1870	1297	1430	1048	1080	0	0	0	0	1297	1430	1048	1080	1048	-0.0436798	0.455556	-0.230193	-0.181684	0.685749	Late G1	9.39147	-0.201416	0.0118567	0.189559	0.162306	0.0992317	0.261344	3	4
Tb09.211.1880	Tb09.211.1880	1503	1093	1259	1409	0	0	0	0	1503	1093	1259	1409	1093	0.0506806	-0.0504719	-0.0838591	0.0836505	0.16751	G2/M phase	8.8388	0.023826	0.0455537	-0.0693797	0.074877	0.102578	0.158422	4	3
Tb09.211.1900	Tb09.211.1900	1708	1363	1404	1509	0	0	0	1	1708	1363	1404	1509	1363	0.0453583	0.078235	-0.11638	-0.00721358	0.194615	Late G1	9.8946	6.14086e-05	0.0946491	-0.0947105	0.0559229	0.192156	0.142741	4	4
Tb09.211.1910	Tb09.211.1910	1677	1162	2066	2119	0	0	0	0	1677	1162	2066	2119	1162	-0.178689	-0.349562	0.243296	0.284955	0.634518	G2/M phase	8.84858	0.719959	-0.410704	-0.309254	0.118609	0.12871	0.245277	3	4
Tb09.211.1920	Tb09.211.1920	884	732	359	371	1	0	0	0	885	732	359	371	359	0.556054	0.640619	-0.624613	-0.572061	1.26523	Late G1	11.6045	-0.518506	0.231608	0.286897	0.0984973	0.0909296	0.175733	3	4
Tb09.211.1930	Tb09.211.1930	1875	1410	789	782	0	0	0	0	1875	1410	789	782	782	0.579017	0.526221	-0.548749	-0.556489	1.13551	Early G1	N/A	N/A	N/A	N/A	N/A	N/A	N/A	N/A	N/A
Tb09.211.1940	Tb09.211.1940	2370	1679	1724	2091	0	0	0	0	2370	1679	1724	2091	1679	0.132884	-0.00600156	-0.205216	0.0783335	0.3381	Early G1	11.4339	-0.0336596	0.0404067	-0.00674712	0.0484919	0.0723632	0.0879524	4	4
Tb09.211.1950	Tb09.211.1950	2371	1608	1868	2196	0	0	0	0	2371	1608	1868	2196	1608	0.102319	-0.0995097	-0.120655	0.117845	0.2385	G2/M phase	10.2727	0.116976	-0.106133	-0.0108434	0.0582519	0.184868	0.235551	4	4
Tb09.211.1960	Tb09.211.1960	762	585	734	815	0	0	0	0	762	585	734	815	585	-0.0668033	-0.0897586	0.000212778	0.156349	0.246108	G2/M phase	10.0557	0.0170041	-0.0372332	0.0202291	0.107252	0.118956	0.0407785	4	4
Tb09.211.2010	Tb09.211.2010	657	526	599	614	0	0	0	0	657	526	599	614	526	-0.0134367	0.0241318	-0.0257471	0.0150519	0.0498789	Late G1	12.0369	0.112732	0.0160163	-0.128749	0.0356881	0.0489559	0.0654013	4	4
Tb09.211.2020	Tb09.211.2020	959	755	839	885	0	0	0	0	959	755	839	885	755	0.0120496	0.0253945	-0.0597835	0.0223395	0.0851779	Late G1	9.33557	0.241774	-0.0551437	-0.18663	0.124312	0.146924	0.19387	3	4
Tb09.211.2070	Tb09.211.2070	341	312	353	385	0	0	0	0	341	312	353	385	312	-0.175582	0.0545917	-0.00465826	0.125648	0.30123	G2/M phase	10.7202	-0.0252815	-0.0276196	0.0529011	0.0961504	0.0516101	0.105604	4	4
Tb09.211.2080	Tb09.211.2080	1172	926	807	850	0	0	0	0	1172	926	807	850	807	0.184022	0.202533	-0.233283	-0.153272	0.435816	Late G1	9.73327	-0.35464	0.166938	0.187701	0.159071	0.360395	0.207048	4	4
Tb09.211.2090	Tb09.211.2090	1449	888	1067	1170	0	0	0	0	1449	888	1067	1170	888	0.212726	-0.135301	-0.107745	0.03032	0.348027	Early G1	11.061	-0.0352807	-0.0201215	0.0554023	0.0347359	0.0771757	0.103393	3	4
Tb09.211.2100	Tb09.211.2100	1024	1195	1191	1275	0	0	0	1	1024	1195	1191	1275	1024	-0.340651	0.240543	-0.00166618	0.101774	0.581194	Late G1	10.3062	-0.0406657	-0.0401538	0.0808194	0.073491	0.0652761	0.0941515	4	4
Tb09.211.2110	Tb09.211.2110	2058	1411	1907	1989	0	0	0	0	2058	1411	1907	1989	1411	0.0245234	-0.161603	0.0356122	0.101467	0.263069	G2/M phase	N/A	N/A	N/A	N/A	N/A	N/A	N/A	N/A	N/A
Tb09.211.2120	Tb09.211.2120	1528	1437	1494	1311	0	0	0	0	1528	1437	1494	1311	1311	-0.0658859	0.203929	0.0226767	-0.160719	0.364648	Late G1	11.0363	0.17402	-0.145329	-0.0286906	0.12529	0.124617	0.143187	4	4
Tb09.211.2130	Tb09.211.2130	805	865	720	614	0	0	0	0	805	865	720	614	614	-0.0393847	0.422726	-0.0793496	-0.303992	0.726717	Late G1	9.6282	0.00857767	0.000995443	-0.00957311	0.07309	0.0961515	0.090504	4	4
Tb09.211.2140	Tb09.211.2140	888	1160	980	838	0	0	0	0	888	1160	980	838	838	-0.262419	0.481473	0.000830257	-0.219885	0.743892	Late G1	10.731	0.00149911	0.0312283	-0.0327274	0.0985237	0.248376	0.222731	4	4
Tb09.211.2150	Tb09.211.2150	20081	14175	17423	14196	0	0	0	0	20081	14175	17423	14196	14175	0.150524	0.00644113	0.0667134	-0.223679	0.374203	Early G1	12.8028	-0.0707933	-0.0645295	0.135323	0.0762832	0.0466864	0.0828187	4	4
Tb09.211.2160	Tb09.211.2160	2506	1530	1816	2020	0	0	0	0	2506	1530	1816	2020	1530	0.220485	-0.132971	-0.123111	0.0355968	0.353456	Early G1	N/A	N/A	N/A	N/A	N/A	N/A	N/A	N/A	N/A
Tb09.211.2180	Tb09.211.2180	1355	1015	1104	1206	0	0	0	0	1355	1015	1104	1206	1015	0.0687149	0.0103008	-0.105811	0.0267952	0.174526	Early G1	10.1782	0.11581	-0.0719144	-0.0438956	0.0986563	0.184321	0.0896466	4	4
Tb09.211.2190	Tb09.211.2190	562	567	615	666	0	0	0	0	562	567	615	666	562	-0.248329	0.122849	0.0027142	0.122766	0.371178	Late G1	9.97012	-0.102046	0.00319646	0.0988499	0.109717	0.122399	0.215842	4	4
Tb09.211.2200	Tb09.211.2200	1366	883	884	993	0	0	0	0	1366	883	884	993	883	0.277958	0.0068854	-0.228854	-0.0559901	0.506812	Early G1	N/A	N/A	N/A	N/A	N/A	N/A	N/A	N/A	N/A
Tb09.211.2205	Tb09.211.2205	498	424	450	538	0	0	0	0	498	424	450	538	424	-0.0846819	0.0416357	-0.109876	0.152922	0.262797	G2/M phase	N/A	N/A	N/A	N/A	N/A	N/A	N/A	N/A	N/A
Tb09.211.2220	Tb09.211.2220	1335	1267	1036	988	0	0	0	0	1335	1267	1036	988	988	0.0674816	0.350457	-0.177307	-0.240632	0.591089	Late G1	9.31859	-0.0800644	-0.133437	0.213501	0.0405992	0.133813	0.0957647	4	3
Tb09.211.2230	Tb09.211.2230	1430	1144	1444	1744	1	0	0	0	1430	1144	1444	1744	1144	-0.14602	-0.109549	-0.0109379	0.266508	0.412528	G2/M phase	11.0976	-0.050404	-0.0345371	0.0849411	0.0475339	0.0541009	0.0840134	4	4
Tb09.211.2250	Tb09.211.2250	1647	1277	1627	1796	0	0	0	0	1647	1277	1627	1796	1277	-0.0864519	-0.0951349	0.0169487	0.164638	0.259773	G2/M phase	11.2657	0.111499	-0.0332185	-0.0782804	0.0719174	0.106709	0.132599	4	4
Tb09.211.2260	Tb09.211.2260	2661	2200	2069	1791	0	0	1	0	2661	2200	2069	1791	1791	0.150783	0.234718	-0.0912245	-0.294276	0.528994	Late G1	10.4067	-0.228344	0.0378482	0.190496	0.0848609	0.137529	0.183988	4	4
Tb09.211.2290	Tb09.211.2290	518	370	450	385	1	0	0	0	519	370	450	385	370	0.129831	2.12e-05	0.0450488	-0.174901	0.304733	Early G1	10.9496	0.161316	-0.0680887	-0.0932276	0.0889495	0.173869	0.104589	4	4
Tb09.211.2300	Tb09.211.2300	1862	1476	1758	1950	0	0	0	0	1862	1476	1758	1950	1476	-0.063528	-0.0402893	-0.025419	0.129236	0.192764	G2/M phase	N/A	N/A	N/A	N/A	N/A	N/A	N/A	N/A	N/A
Tb09.211.2310	Tb09.211.2310	1110	879	818	853	0	0	0	0	1110	879	818	853	818	0.137846	0.159621	-0.181514	-0.115953	0.341134	Late G1	10.2101	-0.116495	0.159373	-0.0428782	0.074232	0.072475	0.129453	3	4
Tb09.211.2330	Tb09.211.2330	1006	731	827	867	0	1	1	0	1006	731	827	867	731	0.0880788	-0.0142091	-0.0735653	-0.000304352	0.161644	Early G1	10.6761	0.148509	-0.136152	-0.0123573	0.0718792	0.123985	0.0702758	4	4
Tb09.211.2370	Tb09.211.2370	422	391	394	414	0	0	0	0	422	391	394	414	391	-0.0922088	0.156116	-0.0702292	0.0063222	0.248325	Late G1	9.0124	-0.0477463	0.0181245	0.0296218	0.207055	0.129238	0.156582	4	4
Tb09.211.2380	Tb09.211.2380	2734	1877	2249	1818	0	0	1	0	2734	1877	2249	1818	1818	0.201851	0.017666	0.0411489	-0.260666	0.462518	Early G1	10.0808	0.0463075	0.0214387	-0.0677462	0.0976166	0.0775575	0.0238623	4	4
Tb09.211.2400	Tb09.211.2400	1783	1054	1229	1229	0	0	0	0	1783	1054	1229	1229	1054	0.306627	-0.0934062	-0.109168	-0.104052	0.415795	Early G1	8.96096	0.037711	0.0228326	-0.0605437	0.150923	0.0681166	0.149695	4	4
Tb09.211.2410	Tb09.211.2410	435	374	485	429	101	115	166	126	536	489	651	555	489	-0.200963	0.025038	0.200489	-0.0245645	0.401452	S phase	9.9501	0.156206	0.0873533	-0.243559	0.0482596	0.106491	0.133428	4	4
Tb09.211.2420	Tb09.211.2420	5677	5418	7741	6343	0	1	0	0	5677	5418	7741	6343	5418	-0.286407	0.00462353	0.282011	-0.000227328	0.568418	S phase	12.5928	-0.0253346	0.0245469	0.000787619	0.0491689	0.077866	0.0723303	4	4
Tb09.211.2430	Tb09.211.2430	3007	2262	2395	2735	0	0	0	0	3007	2262	2395	2735	2262	0.06756	0.0152331	-0.139712	0.0569192	0.207272	Early G1	N/A	N/A	N/A	N/A	N/A	N/A	N/A	N/A	N/A
Tb09.211.2440	Tb09.211.2440	528	594	625	655	0	0	0	0	528	594	625	655	528	-0.332442	0.195882	0.0319029	0.104658	0.528324	Late G1	9.85057	-0.170376	0.103382	0.0669942	0.0230157	0.1051	0.117942	4	4
Tb09.211.2450	Tb09.211.2450	914	791	1053	1087	0	0	0	0	914	791	1053	1087	791	-0.212845	-0.0629619	0.112422	0.163385	0.376229	G2/M phase	10.0527	0.180546	-0.00854746	-0.171999	0.123329	0.0466569	0.1038	4	4
Tb09.211.2460	Tb09.211.2460	1408	1128	1185	1290	0	0	0	0	1408	1128	1185	1290	1128	0.0223369	0.0608557	-0.105396	0.0222039	0.166252	Late G1	11.1493	0.00819699	0.0946412	-0.102838	0.0548591	0.170089	0.132198	4	4
Tb09.211.2530	Tb09.211.2530	1979	1654	1689	1965	0	0	0	0	1979	1654	1689	1965	1654	-0.0269781	0.0726086	-0.134553	0.0889229	0.223476	G2/M phase	10.1167	0.0464729	0.0307843	-0.0772572	0.0427116	0.100971	0.128444	4	4
Tb09.211.2540	Tb09.211.2540	896	1296	1113	1227	0	0	0	0	896	1296	1113	1227	896	-0.476128	0.414766	-0.0422181	0.10358	0.890894	Late G1	8.51879	-0.0234363	0.334933	-0.311497	0.0652496	0.0229125	0.0623314	3	4
Tb09.211.2550	Tb09.211.2550	1310	1199	1125	1386	0	0	0	0	1310	1199	1125	1386	1125	-0.0848882	0.145776	-0.183503	0.122616	0.329279	Late G1	10.7095	-0.0476793	0.0806118	-0.0329326	0.127591	0.263727	0.192402	4	4
Tb09.211.2560	Tb09.211.2560	882	749	1007	1078	0	0	0	0	882	749	1007	1078	749	-0.212619	-0.0900329	0.0996211	0.203031	0.41565	G2/M phase	8.9138	0.213422	-0.136561	-0.0768615	0.161274	0.149746	0.181787	4	4
Tb09.211.2570	Tb09.211.2570	11958	10230	12027	11626	0	0	0	0	11958	10230	12027	11626	10230	-0.0870197	0.0462094	0.042308	-0.00149772	0.133229	Late G1	13.1245	-0.0268467	-0.0334491	0.0602957	0.0536097	0.0719155	0.0791933	4	4
Tb09.211.2580	Tb09.211.2580	1453	1074	1176	1225	0	0	0	0	1453	1074	1176	1225	1074	0.0954677	0.0178261	-0.0886519	-0.0246419	0.18412	Early G1	10.118	-0.103972	0.0361052	0.0678672	0.0603976	0.178036	0.129719	4	4
Tb09.211.2590	Tb09.211.2590	2039	1486	1850	2005	0	0	0	0	2039	1486	1850	2005	1486	0.0038636	-0.094165	-0.0154459	0.105747	0.199912	G2/M phase	10.8575	0.0459567	0.0499028	-0.0958595	0.065245	0.0734385	0.0882312	4	4
Tb09.211.2600	Tb09.211.2600	1086	1012	1066	1122	0	0	0	0	1086	1012	1066	1122	1012	-0.130997	0.125588	-0.0367863	0.0421952	0.256584	Late G1	10.6214	-0.0487615	-0.0549436	0.103705	0.0601955	0.0800403	0.112523	4	4
Tb09.211.2610	Tb09.211.2610	714	601	724	784	0	0	0	0	714	601	724	784	601	-0.128001	-0.0181614	0.0130912	0.133071	0.261073	G2/M phase	N/A	N/A	N/A	N/A	N/A	N/A	N/A	N/A	N/A
Tb09.211.2620	Tb09.211.2620	546	381	451	512	0	0	0	0	546	381	451	512	381	0.0705178	-0.0901931	-0.0842287	0.103904	0.194097	G2/M phase	9.21405	-0.0506836	-0.0762483	0.126932	0.0389395	0.165701	0.13005	4	4
Tb09.211.2630	Tb09.211.2630	1496	912	801	1277	6245	4787	4897	6088	1496	912	801	1277	801	0.309506	-0.0460997	-0.470703	0.207297	0.780209	Early G1	11.5657	0.0949325	-0.0716112	-0.0233213	0.117454	0.108498	0.0737928	4	4
Tb09.211.2650	Tb09.211.2650	0	0	0	0	7504	5523	7393	7555	7504	5523	7393	7555	5523	-0.0379084	-0.121717	0.0616187	0.0980068	0.219724	G2/M phase	11.1183	0.0542784	0.0249385	-0.0792169	0.100427	0.138578	0.0507854	4	4
Tb09.211.2660	Tb09.211.2660	1277	1257	1479	1497	2	0	0	2	1277	1257	1479	1497	1257	-0.255994	0.0796315	0.0768968	0.0994653	0.355459	G2/M phase	N/A	N/A	N/A	N/A	N/A	N/A	N/A	N/A	N/A
Tb09.211.2670	Tb09.211.2670	1064	784	867	861	0	0	0	0	1064	784	867	861	784	0.108953	0.0267791	-0.0654146	-0.0703171	0.17927	Early G1	10.173	-0.0601192	-0.040681	0.1008	0.0484744	0.15846	0.110051	4	4
Tb09.211.2680	Tb09.211.2680	1149	771	846	926	1	0	0	0	1149	771	846	926	771	0.180738	-0.0364393	-0.139885	-0.00441377	0.320622	Early G1	N/A	N/A	N/A	N/A	N/A	N/A	N/A	N/A	N/A
Tb09.211.2700	Tb09.211.2700	8769	6753	7479	8441	0	1	0	1	8769	6753	7479	8441	6753	0.01397	-0.00451475	-0.09457	0.0851148	0.179685	G2/M phase	9.89671	0.0241557	-0.101424	0.0772681	0.0938876	0.176225	0.116995	4	3
Tb09.211.2710	Tb09.211.2710	1104	1021	812	1017	0	1	0	1	1104	1021	812	1017	812	0.0171993	0.262841	-0.304962	0.024922	0.567803	Late G1	N/A	N/A	N/A	N/A	N/A	N/A	N/A	N/A	N/A
Tb09.211.2720	Tb09.211.2720	969	688	667	742	0	0	0	0	969	688	667	742	667	0.203102	0.0674125	-0.214681	-0.0558327	0.417783	Early G1	10.6353	0.110542	-0.0748878	-0.0356547	0.105648	0.153386	0.0615329	4	4
Tb09.211.2730	Tb09.211.2730	3091	1620	1680	1689	4393	2446	2356	2415	3091	1620	1680	1689	1620	0.519507	-0.054174	-0.239079	-0.226254	0.758585	Early G1	10.4204	0.0666274	0.0271663	-0.0937937	0.0788737	0.0823523	0.0845539	4	4
Tb09.211.2740	Tb09.211.2740	11863	8057	6270	6569	5603	3258	3356	3286	11863	8057	6270	6569	6270	0.43131	0.231555	-0.367595	-0.29527	0.798905	Early G1	11.7146	0.393039	-0.0784284	-0.314611	0.215004	0.0925554	0.205413	4	4
Tb09.211.2750	Tb09.211.2750	959	580	611	703	0	1	0	0	959	580	611	703	580	0.304568	-0.0625106	-0.224763	-0.0172946	0.529331	Early G1	9.24735	-0.0171949	0.198138	-0.180944	0.0940627	0.192513	0.175241	4	4
Tb09.211.2780	Tb09.211.2780	1296	872	1021	1123	0	0	0	0	1296	872	1021	1123	872	0.129222	-0.0840449	-0.0938341	0.0486572	0.223056	Early G1	9.27797	0.0806982	0.114363	-0.195061	0.0868221	0.250385	0.178445	4	4
Tb09.211.2790	Tb09.211.2790	1814	1306	1967	1622	0	0	0	1	1814	1306	1967	1622	1306	-0.0217429	-0.137363	0.216107	-0.0570003	0.35347	S phase	10.1805	0.0871266	-0.0612051	-0.0259215	0.0885889	0.115904	0.0273166	3	4
Tb09.211.2800	Tb09.211.2800	920	1086	872	743	0	1	1	0	920	1086	872	743	743	-0.114828	0.48289	-0.0711063	-0.296956	0.779846	Late G1	10.532	-0.163253	0.0313279	0.131925	0.070378	0.0443374	0.0972041	4	4
Tb09.211.2810	Tb09.211.2810	720	603	794	860	0	0	0	0	720	603	794	860	603	-0.186803	-0.0842429	0.075366	0.19568	0.382483	G2/M phase	10.0288	0.0842722	0.0784085	-0.162681	0.053723	0.134984	0.117627	4	4
Tb09.211.2830	Tb09.211.2830	2133	2078	1700	1969	0	0	0	0	2133	2078	1700	1969	1700	-0.0312777	0.289433	-0.2376	-0.0205553	0.527033	Late G1	9.37361	-0.0465	0.0826562	-0.0361561	0.0336354	0.15595	0.13996	3	4
Tb09.211.2850	Tb09.211.2850	635	521	530	571	0	0	0	0	635	521	530	571	521	0.0234835	0.0964093	-0.116254	-0.00363908	0.212663	Late G1	9.05955	0.0851227	-0.147736	0.062613	0.0242054	0.180032	0.190551	3	4
Tb09.211.2860	Tb09.211.2860	680	595	468	635	0	0	0	0	680	595	468	635	468	0.05622	0.221974	-0.361779	0.0835851	0.583753	Late G1	8.64598	-0.0123532	-0.0578956	0.0702487	0.0465976	0.158619	0.112079	4	3
Tb09.211.2870	Tb09.211.2870	609	517	495	567	0	0	0	0	609	517	495	567	495	0.00820396	0.130325	-0.169783	0.0312537	0.300108	Late G1	8.0271	-0.0262664	0.162439	-0.136173	0.187337	0.260427	0.185418	3	4
Tb09.211.2880	Tb09.211.2880	2490	1912	2518	2377	0	0	1	0	2490	1912	2518	2377	1912	-0.0434087	-0.0660728	0.0937508	0.0157307	0.159824	S phase	11.3259	0.0331636	-0.142014	0.10885	0.0860966	0.058329	0.113019	3	4
Tb09.211.2900	Tb09.211.2900	363	302	305	366	767	557	619	695	1130	859	924	1061	859	0.0428199	0.00562622	-0.126511	0.078065	0.204576	G2/M phase	N/A	N/A	N/A	N/A	N/A	N/A	N/A	N/A	N/A
Tb09.211.2920	Tb09.211.2920	652	569	526	555	0	0	0	0	652	569	526	555	526	0.0332668	0.195223	-0.155515	-0.0729741	0.350738	Late G1	11.5953	-0.0681792	-0.0381434	0.106323	0.0831157	0.193257	0.189743	4	4
Tb09.211.2940	Tb09.211.2940	589	650	899	786	0	0	0	0	589	650	899	786	589	-0.443514	0.057057	0.287566	0.0988908	0.73108	S phase	10.0345	0.304253	-0.276961	-0.0272918	0.149287	0.11091	0.172279	4	4
Tb09.211.2950	Tb09.211.2950	1277	1183	1484	1299	0	1	0	0	1277	1183	1484	1299	1183	-0.184159	0.0639315	0.1536	-0.0333729	0.33776	S phase	9.21008	0.221663	0.0726696	-0.294333	0.120053	0.267347	0.149779	4	3
Tb09.211.2960	Tb09.211.2960	1503	1281	1543	1842	0	0	0	0	1503	1281	1543	1842	1281	-0.176579	-0.0487544	-0.0176589	0.242992	0.419571	G2/M phase	9.68394	-0.121524	-0.00754879	0.129073	0.0490879	0.0822867	0.107261	3	4
Tb09.211.2970	Tb09.211.2970	3904	3903	1642	1456	0	0	0	0	3904	3903	1642	1456	1456	0.51681	0.87484	-0.611661	-0.779989	1.65483	Late G1	8.94685	-0.852321	0.254073	0.598248	0.176228	0.243448	0.196418	4	3
Tb09.211.2990	Tb09.211.2990	813	777	781	773	0	0	0	0	813	777	781	773	773	-0.102377	0.190681	-0.039283	-0.0490209	0.293058	Late G1	N/A	N/A	N/A	N/A	N/A	N/A	N/A	N/A	N/A
Tb09.211.3000	Tb09.211.3000	1538	1219	1520	1844	0	0	0	0	1538	1219	1520	1844	1219	-0.128753	-0.105711	-0.0247099	0.259174	0.387926	G2/M phase	9.20632	0.0385103	-0.0815016	0.0429913	0.109352	0.208115	0.12089	4	4
Tb09.211.3010	Tb09.211.3010	1798	1149	1265	1121	0	1	0	1	1798	1149	1265	1121	1121	0.307327	0.0197117	-0.0789018	-0.248137	0.555463	Early G1	10.4248	-0.0700617	-0.0757055	0.145767	0.0868328	0.065636	0.0263215	4	4
Tb09.211.3020	Tb09.211.3020	1051	895	924	1025	0	0	0	0	1051	895	924	1025	895	-0.0379574	0.0886386	-0.102728	0.0520471	0.191367	Late G1	N/A	N/A	N/A	N/A	N/A	N/A	N/A	N/A	N/A
Tb09.211.3030	Tb09.211.3030	1562	1480	1399	1778	0	0	0	0	1562	1480	1399	1778	1399	-0.138909	0.141693	-0.17688	0.174096	0.350976	G2/M phase	10.257	-0.00664787	0.0507013	-0.0440534	0.0826224	0.123098	0.0630736	4	4
Tb09.211.3040	Tb09.211.3040	1382	881	949	1001	0	0	1	0	1382	881	949	1001	881	0.262892	-0.0282527	-0.158359	-0.0762805	0.421251	Early G1	10.4676	0.0640614	0.0886262	-0.152688	0.199459	0.214189	0.305351	4	4
Tb09.211.3050	Tb09.211.3050	1138	1292	1079	1109	0	0	0	0	1138	1292	1079	1109	1079	-0.168657	0.372848	-0.124436	-0.0797549	0.541505	Late G1	8.39653	-0.037153	0.142418	-0.105265	0.135021	0.141426	0.0198558	3	4
Tb09.211.3070	Tb09.211.3070	1170	995	1046	1140	0	1	0	0	1170	995	1046	1140	995	-0.0431822	0.0814768	-0.0837809	0.0454864	0.165258	Late G1	9.38229	-0.0471651	-0.0514829	0.098648	0.174	0.260668	0.160064	4	4
Tb09.211.3080	Tb09.211.3080	792	716	762	795	0	0	1	0	792	716	762	795	716	-0.102443	0.110415	-0.0371258	0.0291543	0.212858	Late G1	10.5995	-0.0565126	0.0479269	0.00858568	0.0409164	0.0616698	0.0971811	4	4
Tb09.211.3090	Tb09.211.3090	399	325	355	343	0	0	1	0	399	325	356	343	325	0.0182678	0.0807179	-0.0252167	-0.0737691	0.154487	Late G1	8.2753	-0.13555	0.28344	-0.14789	0.121825	0.218326	0.0965014	3	3
Tb09.211.3110	Tb09.211.3110	1112	1099	1070	1190	0	0	0	0	1112	1099	1070	1190	1070	-0.157716	0.183718	-0.0922347	0.0662324	0.341434	Late G1	11.9228	-0.0417616	-0.0252779	0.0670395	0.0961332	0.0800727	0.0365383	4	4
Tb09.211.3120	Tb09.211.3120	780	630	612	623	0	0	0	0	780	630	612	623	612	0.0941844	0.144461	-0.134731	-0.103914	0.279192	Late G1	9.33732	-0.0779319	0.0708704	0.00706142	0.0770472	0.18598	0.161971	4	4
Tb09.211.3130	Tb09.211.3130	891	652	789	791	0	0	0	0	891	652	789	791	652	0.048033	-0.0441214	-0.00634015	0.00242853	0.0921544	Early G1	10.5333	0.0733619	-0.0310972	-0.0422646	0.0885717	0.0705012	0.142284	4	4
Tb09.211.3140	Tb09.211.3140	3350	2703	3700	3419	0	0	0	0	3350	2703	3700	3419	2703	-0.117187	-0.0683873	0.147204	0.0383698	0.264391	S phase	11.3931	0.00105233	-0.0330059	0.0319535	0.0544486	0.0822694	0.107129	4	4
Tb09.211.3150	Tb09.211.3150	629	472	447	504	0	0	0	0	629	472	447	504	447	0.155281	0.0994072	-0.216477	-0.0382117	0.371758	Early G1	8.18606	0.0196915	-0.1027	0.0830086	0.0862017	0.259632	0.202359	4	4
Tb09.211.3160	Tb09.211.3160	3888	3271	4548	3996	0	0	1	0	3888	3271	4548	3996	3271	-0.155501	-0.0463987	0.19173	0.0101703	0.347231	S phase	11.9379	-0.0662562	-0.0467516	0.113008	0.0460961	0.128907	0.122101	4	4
Tb09.211.3170	Tb09.211.3170	555	444	524	540	0	0	0	0	555	444	524	540	444	-0.040298	-0.003827	-0.00219195	0.0463169	0.0866149	G2/M phase	N/A	N/A	N/A	N/A	N/A	N/A	N/A	N/A	N/A
Tb09.211.3180	Tb09.211.3180	4683	2323	2734	3205	0	1	0	0	4683	2323	2734	3205	2323	0.432351	-0.220694	-0.223042	0.0113853	0.655393	Early G1	9.9994	0.182464	-0.0664012	-0.116063	0.0635384	0.110772	0.0762646	4	4
Tb09.211.3200	Tb09.211.3200	1416	1221	1390	1638	0	0	0	0	1416	1221	1390	1638	1221	-0.143797	0.000843765	-0.0495066	0.19246	0.336257	G2/M phase	9.43072	0.104805	-0.0146655	-0.0901394	0.0537052	0.106197	0.151447	3	4
Tb09.211.3210	Tb09.211.3210	790	760	784	848	0	0	0	0	790	760	784	848	760	-0.160232	0.142314	-0.0502042	0.0681227	0.302546	Late G1	10.0765	0.0728403	-0.186818	0.113978	0.0539869	0.168034	0.12661	4	4
Tb09.211.3230	Tb09.211.3230	1308	1080	1391	1335	0	0	0	0	1308	1080	1391	1335	1080	-0.111869	-0.029801	0.0979181	0.0437517	0.209787	S phase	9.16643	0.155563	-0.339147	0.183585	0.00850754	0.036618	0.0403192	3	4
Tb09.211.3240	Tb09.211.3240	1027	708	1128	1024	0	0	0	0	1027	708	1128	1024	708	-0.0500162	-0.228232	0.206342	0.0719066	0.434574	S phase	10.8779	0.176864	-0.059124	-0.11774	0.0657405	0.0507068	0.0729338	4	4
Tb09.211.3250	Tb09.211.3250	692	378	445	512	0	0	0	1	692	378	445	513	378	0.333899	-0.180088	-0.182041	0.0282292	0.51594	Early G1	15.0872	-0.000781036	-0.028748	0.0295291	0.0203449	0.0289081	0.0357452	4	4
Tb09.211.3270	Tb09.211.3270	1437	707	761	871	4567	3972	5359	5625	1437	707	761	871	707	0.514279	-0.1506	-0.281786	-0.0818932	0.796065	Early G1	N/A	N/A	N/A	N/A	N/A	N/A	N/A	N/A	N/A
Tb09.211.3290	Tb09.211.3290	340	313	306	358	0	0	0	0	340	313	306	358	306	-0.102155	0.136872	-0.133131	0.0984134	0.270003	Late G1	11.7871	-0.0552126	0.0847914	-0.0295788	0.093272	0.135576	0.224134	4	4
Tb09.211.3300	Tb09.211.3300	1903	1682	1607	1896	0	0	0	0	1903	1682	1607	1896	1607	-0.0445623	0.135739	-0.167441	0.0762644	0.30318	Late G1	9.91498	0.0221856	-0.12527	0.103085	0.055669	0.145063	0.154518	4	4
Tb09.211.3310	Tb09.211.3310	953	1042	938	1075	0	0	0	0	953	1042	938	1075	938	-0.221319	0.265887	-0.12318	0.0786126	0.487206	Late G1	8.48505	-0.284639	0.237325	0.0473141	0.0329373	0.194776	0.162194	3	4
Tb09.211.3320	Tb09.211.3320	1602	1484	1056	1049	87	66	53	61	1602	1484	1056	1049	1049	0.179234	0.42725	-0.301003	-0.305482	0.732732	Late G1	11.0754	-0.315091	0.200439	0.114651	0.11953	0.205974	0.122301	4	4
Tb09.211.3330	Tb09.211.3330	8772	7502	6862	7044	0	0	0	0	8772	7502	6862	7044	6862	0.0727122	0.205481	-0.160538	-0.117655	0.366018	Late G1	12.8823	-0.116002	-0.0509897	0.166991	0.0582852	0.0332782	0.0875904	4	4
Tb09.211.3340	Tb09.211.3340	603	608	581	596	0	0	0	0	603	608	581	596	581	-0.136754	0.233558	-0.0693471	-0.0274567	0.370312	Late G1	N/A	N/A	N/A	N/A	N/A	N/A	N/A	N/A	N/A
Tb09.211.3350	Tb09.211.3350	1794	1475	1479	1400	0	1	0	0	1794	1475	1479	1400	1400	0.0783016	0.154236	-0.0792292	-0.153308	0.307544	Late G1	N/A	N/A	N/A	N/A	N/A	N/A	N/A	N/A	N/A
Tb09.211.3370	Tb09.211.3370	3087	1940	2092	2224	0	0	0	0	3087	1940	2092	2224	1940	0.274738	-0.0370121	-0.165558	-0.0721677	0.440296	Early G1	11.7455	0.0240126	-0.0732634	0.0492509	0.11718	0.0852327	0.118514	4	4
Tb09.211.3390	Tb09.211.3390	738	620	619	746	0	0	0	0	738	620	619	746	619	-0.0290225	0.0780239	-0.161677	0.112676	0.274353	G2/M phase	11.2926	0.0160737	-0.00720867	-0.00886506	0.138445	0.157625	0.0537294	4	4
Tb09.211.3400	Tb09.211.3400	863	903	441	425	0	0	0	0	863	903	441	425	425	0.329886	0.753651	-0.517669	-0.565868	1.31952	Late G1	9.05068	-0.49968	0.0960387	0.403642	0.040306	0.18981	0.154141	4	3
Tb09.211.3410	Tb09.211.3410	1344	1308	1326	1282	0	0	0	0	1344	1308	1326	1282	1282	-0.119702	0.199526	-0.0181278	-0.061696	0.319228	Late G1	10.441	-0.103942	-0.0050898	0.109032	0.0709072	0.0848888	0.122857	4	4
Tb09.211.3420	Tb09.211.3420	989	867	676	694	0	0	0	0	989	867	676	694	676	0.161088	0.329548	-0.266832	-0.223804	0.596381	Late G1	N/A	N/A	N/A	N/A	N/A	N/A	N/A	N/A	N/A
Tb09.211.3440	Tb09.211.3440	948	1036	1109	1117	0	0	0	0	948	1036	1109	1117	948	-0.299151	0.187313	0.0481761	0.0636622	0.486464	Late G1	10.7773	-0.0140628	-0.0103415	0.0244043	0.0666928	0.0891105	0.0272339	4	4
Tb09.211.3460	Tb09.211.3460	705	658	574	667	0	0	0	0	705	658	574	667	574	-0.0323812	0.226482	-0.207927	0.0138256	0.434409	Late G1	8.68357	-0.187377	0.12648	0.0608977	0.140916	0.242632	0.263127	4	4
Tb09.211.3470	Tb09.211.3470	879	700	903	927	0	0	0	0	879	700	903	927	700	-0.0981575	-0.0682667	0.0617323	0.104692	0.202849	G2/M phase	8.47727	-0.136408	0.447572	-0.311165	0.158225	0.346464	0.279714	4	4
Tb09.211.3490	Tb09.211.3490	1444	1191	1386	1472	0	0	0	0	1444	1191	1386	1472	1191	-0.0740589	0.00644288	-0.0121754	0.0797913	0.15385	G2/M phase	N/A	N/A	N/A	N/A	N/A	N/A	N/A	N/A	N/A
Tb09.211.3500	Tb09.211.3500	1718	1473	1236	1459	0	0	0	0	1718	1473	1236	1459	1236	0.0818012	0.218228	-0.272223	-0.0278057	0.490451	Late G1	12.2421	-0.212236	0.00911292	0.203123	0.103403	0.082955	0.0671856	4	4
Tb09.211.3510	Tb09.211.3510	7680	6013	6979	5905	2	0	3	0	7680	6013	6979	5905	5905	0.0661768	0.0715545	0.0491178	-0.186849	0.258404	Late G1	12.4156	-0.138433	-0.0221622	0.160596	0.0584115	0.107266	0.0520303	4	4
Tb09.211.3520	Tb09.211.3520	5061	4125	4467	3714	1	0	2	0	5061	4125	4467	3714	3714	0.079006	0.142377	0.0199167	-0.241299	0.383676	Late G1	12.7986	-0.183605	0.0675321	0.116072	0.0510725	0.0856241	0.134057	4	4
Tb09.211.3530	Tb09.211.3530	786	621	602	791	0	0	0	0	786	621	602	791	602	0.027496	0.0459591	-0.236243	0.162788	0.39903	G2/M phase	8.30996	0.125488	-0.000948965	-0.124539	0.2652	0.279618	0.0863426	3	4
Tb09.211.3540	Tb09.211.3540	373	113	93	79	9805	3299	3809	3321	10178	3412	3902	3400	3400	0.984053	-0.234313	-0.278089	-0.471651	1.4557	Early G1	N/A	N/A	N/A	N/A	N/A	N/A	N/A	N/A	N/A
Tb09.211.3610	Tb09.211.3610	7982	6711	6915	7262	0	0	0	1	7982	6711	6915	7262	6711	-0.0029856	0.105191	-0.0889797	-0.0132257	0.194171	Late G1	10.2534	0.100996	-0.0735967	-0.0273995	0.0569724	0.0918207	0.0677449	4	4
Tb09.211.3620	Tb09.211.3620	744	466	463	571	0	0	0	0	744	466	463	571	463	0.283876	-0.0326972	-0.279387	0.0282078	0.563263	Early G1	8.78922	0.0709708	0.0112241	-0.0821949	0.127694	0.100887	0.205964	3	4
Tb09.211.3630	Tb09.211.3630	715	619	656	766	0	0	0	0	715	619	656	766	619	-0.0931798	0.0572154	-0.0964002	0.132365	0.228765	G2/M phase	9.5403	0.0754773	-0.085636	0.0101587	0.0693244	0.130203	0.110707	4	4
Tb09.211.3650	Tb09.211.3650	1998	1787	1903	1976	0	0	0	0	1998	1787	1903	1976	1787	-0.0895744	0.107808	-0.0388285	0.0205952	0.197382	Late G1	10.7164	0.0317459	-0.0242005	-0.00754547	0.0280478	0.0802594	0.0724029	4	4
Tb09.211.3660	Tb09.211.3660	1077	731	653	756	0	0	0	0	1077	731	653	756	653	0.296482	0.0958064	-0.304354	-0.0879346	0.600836	Early G1	8.34415	-0.077141	0.214814	-0.137674	0.171497	0.178077	0.340629	3	4
Tb09.211.3670	Tb09.211.3670	622	467	525	598	0	0	0	1	622	467	525	598	467	0.0273222	-0.0277707	-0.0962479	0.0966964	0.192944	G2/M phase	N/A	N/A	N/A	N/A	N/A	N/A	N/A	N/A	N/A
Tb09.211.3680	Tb09.211.3680	3282	2549	3197	3447	0	0	0	1	3282	2549	3197	3447	2549	-0.0684588	-0.0747035	0.0147117	0.128451	0.203154	G2/M phase	9.94377	0.0616119	-0.216863	0.155251	0.0600737	0.0842527	0.0248042	3	4
Tb09.211.3690	Tb09.211.3690	452	365	305	372	0	0	0	0	452	365	305	372	305	0.137848	0.18782	-0.308639	-0.0170292	0.496459	Late G1	8.81873	-0.105805	0.0651902	0.040615	0.145453	0.228191	0.145687	4	4
Tb09.211.3700	Tb09.211.3700	1151	891	982	1051	0	0	1	0	1151	891	982	1051	891	0.0310098	0.0200184	-0.0770561	0.0260279	0.108066	Early G1	8.48925	0.154175	0.0976946	-0.25187	0.100289	0.344647	0.287131	4	4
Tb09.211.3720	Tb09.211.3720	2405	1903	2110	2193	0	0	0	1	2405	1903	2110	2193	1903	0.0135292	0.034167	-0.0542377	0.00654143	0.0884047	Late G1	9.37963	-0.207847	0.473518	-0.26567	0.100311	0.29604	0.219753	4	4
Tb09.211.3730	Tb09.211.3730	2512	2021	2747	2940	1	0	0	0	2512	2021	2747	2940	2021	-0.161951	-0.117319	0.0880968	0.191172	0.353123	G2/M phase	8.94761	0.101851	-0.0362748	-0.0655764	0.0573875	0.0748881	0.0847975	4	4
Tb09.211.3740	Tb09.211.3740	1294	1166	1338	1493	0	0	2	0	1294	1166	1338	1493	1166	-0.177479	0.0306501	-0.00821165	0.155041	0.33252	G2/M phase	10.6199	0.109815	-0.264394	0.154579	0.136925	0.210496	0.183687	4	4
Tb09.211.3750	Tb09.211.3750	1664	1532	1691	1741	0	0	1	0	1664	1532	1691	1741	1532	-0.143703	0.0954569	0.000545162	0.047701	0.23916	Late G1	10.2641	0.121632	-0.0361609	-0.0854709	0.0883607	0.0877897	0.115229	4	4
Tb09.211.3760	Tb09.211.3760	594	626	561	508	0	0	0	0	594	626	561	508	508	-0.0932931	0.340806	-0.0547283	-0.192784	0.53359	Late G1	N/A	N/A	N/A	N/A	N/A	N/A	N/A	N/A	N/A
Tb09.211.3770	Tb09.211.3770	844	834	757	854	0	0	0	0	844	834	757	854	757	-0.112104	0.229099	-0.148027	0.0310321	0.377126	Late G1	8.43572	0.00646504	-0.0465009	0.0400359	0.199205	0.283546	0.141625	4	4
Tb09.211.3780	Tb09.211.3780	1338	1241	1040	1012	0	0	0	0	1338	1241	1040	1012	1012	0.0673423	0.317166	-0.175125	-0.209383	0.52655	Late G1	10.1258	-0.0605191	-0.0395913	0.10011	0.0690056	0.168054	0.154083	4	4
Tb09.211.3800	Tb09.211.3800	1511	1333	1394	1447	0	0	0	0	1511	1333	1394	1447	1333	-0.0615076	0.116065	-0.0567538	0.00219688	0.177572	Late G1	11.0255	-0.0113141	-0.103681	0.114995	0.0317134	0.08691	0.0869897	4	4
Tb09.211.3820	Tb09.211.3820	1490	1422	1443	1632	0	0	0	0	1490	1422	1443	1632	1422	-0.155817	0.135192	-0.0810306	0.101655	0.291008	Late G1	8.26579	-0.225933	0.110113	0.11582	0.116891	0.200123	0.168503	3	4
Tb09.211.3830	Tb09.211.3830	410	460	480	542	0	0	0	0	410	460	480	542	410	-0.350415	0.173994	-0.0019772	0.178398	0.528812	G2/M phase	9.02352	-0.191613	0.204147	-0.0125336	0.0845107	0.147942	0.0743398	4	4
Tb09.211.3840	Tb09.211.3840	1307	1207	1284	1326	0	0	1	0	1307	1207	1284	1326	1207	-0.121486	0.12208	-0.0260728	0.025479	0.243566	Late G1	N/A	N/A	N/A	N/A	N/A	N/A	N/A	N/A	N/A
Tb09.211.3850	Tb09.211.3850	1332	1034	1114	1097	0	0	0	0	1332	1034	1114	1097	1034	0.074416	0.0674572	-0.0624019	-0.0794713	0.153887	Early G1	8.81544	-0.215229	0.07407	0.141159	0.134466	0.214033	0.337425	3	4
Tb09.211.3860	Tb09.211.3860	919	710	940	861	0	0	0	0	919	710	940	861	710	-0.0429669	-0.0568137	0.110656	-0.0108753	0.16747	S phase	N/A	N/A	N/A	N/A	N/A	N/A	N/A	N/A	N/A
Tb09.211.3870	Tb09.211.3870	860	756	735	908	1	0	0	0	860	756	735	908	735	-0.0678455	0.104603	-0.173411	0.136653	0.310064	G2/M phase	11.1791	-0.049513	0.0270641	0.022449	0.0670036	0.146498	0.203087	4	4
Tb09.211.3880	Tb09.211.3880	922	823	764	978	0	0	0	0	922	823	764	978	764	-0.0638921	0.130633	-0.214059	0.147319	0.361378	G2/M phase	10.264	-0.0454021	-0.0213046	0.0667067	0.014205	0.032131	0.0458273	4	4
Tb09.211.3890	Tb09.211.3890	2085	2058	2962	2317	0	0	0	0	2085	2058	2962	2317	2058	-0.311375	0.0282197	0.316176	-0.033021	0.627551	S phase	11.0231	0.138955	-0.122175	-0.01678	0.130933	0.164883	0.0867996	4	4
Tb09.211.3900	Tb09.211.3900	1805	1397	1506	1603	0	0	0	0	1805	1397	1506	1603	1397	0.0491497	0.037882	-0.0911003	0.0040686	0.14025	Early G1	N/A	N/A	N/A	N/A	N/A	N/A	N/A	N/A	N/A
Tb09.211.3910	Tb09.211.3910	693	676	378	392	0	0	1	0	693	676	379	392	379	0.28073	0.603297	-0.4689	-0.415128	1.0722	Late G1	N/A	N/A	N/A	N/A	N/A	N/A	N/A	N/A	N/A
Tb09.211.3920	Tb09.211.3920	672	519	501	548	0	0	0	0	672	519	501	548	501	0.121273	0.106946	-0.18135	-0.0468687	0.302624	Early G1	8.10408	-0.203671	0.359224	-0.155552	0.166301	0.391153	0.231317	4	4
Tb09.211.3930	Tb09.211.3930	1152	987	1023	1079	0	0	0	0	1152	987	1023	1079	987	-0.0291925	0.106188	-0.0795001	0.00250487	0.185688	Late G1	10.7511	-0.164359	0.049035	0.115324	0.0626715	0.079149	0.108954	4	4
Tb09.211.3940	Tb09.211.3940	1847	1474	1822	1560	0	0	0	0	1847	1474	1822	1560	1474	-0.00420581	0.0287459	0.0971603	-0.1217	0.218861	S phase	10.1002	-0.142698	-0.0922167	0.234915	0.159812	0.115619	0.100405	4	4
Tb09.211.3950	Tb09.211.3950	1985	1388	1343	1596	0	0	0	0	1985	1388	1343	1596	1343	0.19723	0.0394977	-0.245423	0.00869496	0.442653	Early G1	9.844	-0.0466139	0.0245963	0.0220176	0.0244686	0.0893632	0.0979252	4	4
Tb09.211.3955	Tb09.211.3955	1244	1028	874	940	1	0	0	0	1244	1028	874	940	874	0.145778	0.229031	-0.242476	-0.132333	0.471507	Late G1	10.2572	-0.158707	0.0889043	0.0698031	0.0553558	0.0899146	0.057977	4	4
Tb09.211.3960	Tb09.211.3960	501	332	328	331	0	0	0	0	501	332	328	331	328	0.299288	0.0640598	-0.1908	-0.172548	0.490088	Early G1	8.91362	-0.00948444	0.128666	-0.119182	0.153712	0.229807	0.116854	4	4
Tb09.211.3970	Tb09.211.3970	723	632	648	758	0	0	0	0	723	632	648	758	632	-0.0804246	0.0839033	-0.1174	0.113921	0.23132	G2/M phase	8.78367	-0.107264	-0.0228142	0.130078	0.112095	0.153313	0.0413123	4	3
Tb09.211.3980	Tb09.211.3980	1275	1260	1962	1462	0	0	0	0	1275	1260	1962	1462	1260	-0.351942	-0.0106169	0.390912	-0.0283531	0.742855	S phase	11.311	0.204612	-0.142306	-0.0623057	0.205963	0.0804043	0.157543	4	4
Tb09.211.3990	Tb09.211.3990	464	424	373	444	0	0	0	0	464	424	373	444	373	-0.0242486	0.20409	-0.218171	0.0383295	0.422261	Late G1	N/A	N/A	N/A	N/A	N/A	N/A	N/A	N/A	N/A
Tb09.211.4000	Tb09.211.4000	978	933	1050	1130	0	0	0	0	978	933	1050	1130	933	-0.212128	0.0783139	0.0113821	0.122432	0.33456	G2/M phase	9.26315	-0.066187	-0.0281215	0.0943084	0.0424077	0.178708	0.159376	4	4
Tb09.211.4010	Tb09.211.4010	635	1020	1136	804	0	0	2	0	635	1020	1136	804	635	-0.617221	0.424919	0.342941	-0.150639	1.04214	Late G1	9.63823	-0.0714437	-0.240804	0.312248	0.182611	0.110758	0.283772	4	4
Tb09.211.4020	Tb09.211.4020	567	614	597	628	0	0	0	0	567	614	597	628	567	-0.235564	0.237725	-0.0401551	0.0379948	0.473289	Late G1	12.0403	-0.0689984	-0.0256699	0.0946682	0.061661	0.0501918	0.110763	4	4
Tb09.211.4060	Tb09.211.4060	1310	1257	1729	1530	1	2	3	1	1310	1257	1729	1530	1257	-0.292581	0.00623615	0.228817	0.0575273	0.521398	S phase	N/A	N/A	N/A	N/A	N/A	N/A	N/A	N/A	N/A
Tb09.211.4070	Tb09.211.4070	1526	1521	2108	1803	0	0	0	0	1526	1521	2108	1803	1521	-0.3269	0.0267645	0.260247	0.039888	0.587147	S phase	10.163	0.0136311	-0.0438086	0.0301775	0.146537	0.153072	0.140454	4	3
Tb09.211.4100	Tb09.211.4100	1010	834	829	835	0	1	0	0	1010	834	829	835	829	0.0575213	0.139684	-0.106363	-0.0908426	0.246047	Late G1	8.29791	0.128937	-0.287835	0.158898	0.101445	0.0521002	0.153545	3	3
Tb09.211.4110	Tb09.211.4110	1156	1185	1277	1456	0	0	0	0	1156	1185	1277	1456	1156	-0.27945	0.114694	-0.0148062	0.179562	0.459012	G2/M phase	8.07911	-0.327192	0.0920879	0.235104	0.151802	0.105219	0.240403	4	4
Tb09.211.4120	Tb09.211.4120	901	963	1118	1197	0	0	0	0	901	963	1118	1197	901	-0.355681	0.0987269	0.0766673	0.180287	0.535967	G2/M phase	9.87902	-0.0456872	0.0648808	-0.0191935	0.0638773	0.147696	0.139885	4	3
Tb09.211.4130	Tb09.211.4130	422	416	459	394	0	0	0	0	422	416	459	394	394	-0.151778	0.185961	0.0904997	-0.124683	0.33774	Late G1	N/A	N/A	N/A	N/A	N/A	N/A	N/A	N/A	N/A
Tb09.211.4150	Tb09.211.4150	619	557	687	691	0	0	0	0	619	557	687	691	557	-0.190606	0.0155309	0.0807916	0.0942835	0.28489	G2/M phase	9.49713	-0.0644805	-0.0246529	0.0891334	0.143726	0.281144	0.333327	4	4
Tb09.211.4170	Tb09.211.4170	914	980	1056	1028	0	0	0	0	914	980	1056	1028	914	-0.271019	0.187968	0.058352	0.0246987	0.458987	Late G1	9.29874	-0.0778385	-0.163845	0.241684	0.0360638	0.137957	0.116597	3	4
Tb09.211.4180	Tb09.211.4180	1375	1391	1872	1687	0	0	0	0	1375	1391	1872	1687	1375	-0.340609	0.0344805	0.225566	0.0805623	0.566176	S phase	8.49694	-0.171108	0.0470391	0.124069	0.168984	0.197564	0.221228	4	4
Tb09.211.4190	Tb09.211.4190	1246	1048	1215	1492	0	0	0	0	1246	1048	1215	1492	1048	-0.144875	-0.0361412	-0.0601957	0.241212	0.386087	G2/M phase	N/A	N/A	N/A	N/A	N/A	N/A	N/A	N/A	N/A
Tb09.211.4200	Tb09.211.4200	536	574	593	675	0	0	0	0	536	574	593	675	536	-0.29571	0.161507	-0.0288841	0.163088	0.458798	G2/M phase	N/A	N/A	N/A	N/A	N/A	N/A	N/A	N/A	N/A
Tb09.211.4210	Tb09.211.4210	2708	1967	2379	2135	0	1	0	0	2708	1967	2379	2135	1967	0.0963814	-0.00645031	0.0305359	-0.120467	0.216848	Early G1	11.7729	0.231244	-0.0817896	-0.149454	0.07252	0.145614	0.0810445	4	4
Tb09.211.4220	Tb09.211.4220	380	374	311	307	0	0	0	0	380	374	311	307	307	0.00355936	0.338997	-0.164498	-0.178058	0.517055	Late G1	10.008	-0.0849501	0.000669323	0.0842807	0.0999416	0.30096	0.203398	4	4
Tb09.211.4240	Tb09.211.4240	2258	1807	2137	2255	0	0	0	0	2258	1807	2137	2255	1807	-0.0506859	-0.0137358	-0.00911752	0.0735393	0.124225	G2/M phase	10.2177	-0.183791	0.149229	0.0345612	0.0638205	0.209514	0.249588	4	4
Tb09.211.4270	Tb09.211.4270	485	453	517	472	3	1	1	1	485	453	517	472	453	-0.140019	0.119906	0.0731872	-0.0530739	0.259925	Late G1	9.54042	0.199482	-0.0818146	-0.117668	0.0866919	0.0789062	0.160871	3	4
Tb09.211.4280	Tb09.211.4280	2446	2194	4685	3905	0	0	1	0	2446	2194	4685	3905	2194	-0.515308	-0.31377	0.543344	0.285734	1.05865	S phase	10.1628	0.369744	-0.256072	-0.113672	0.176992	0.125179	0.233614	4	4
Tb09.211.4290	Tb09.211.4290	708	507	659	656	0	0	0	0	708	507	659	656	507	0.0224297	-0.100935	0.0399858	0.0385194	0.140921	S phase	8.70436	0.000900878	-0.0918699	0.090969	0.0479767	0.319632	0.359389	4	4
Tb09.211.4300	Tb09.211.4300	1462	1087	1321	1413	0	0	0	0	1462	1087	1321	1413	1087	0.00437919	-0.0648131	-0.0209067	0.0813406	0.146154	G2/M phase	9.89173	-0.0434115	-0.0207215	0.064133	0.0860243	0.138423	0.106846	4	4
Tb09.211.4330	Tb09.211.4330	2060	1687	2079	2535	0	1	0	0	2060	1687	2079	2535	1687	-0.157493	-0.0872782	-0.0232205	0.267992	0.425485	G2/M phase	10.1906	0.0166269	0.0394759	-0.0561028	0.0566859	0.0281644	0.0756282	4	4
Tb09.211.4350	Tb09.211.4350	1550	1458	1510	1609	0	0	0	0	1550	1458	1510	1609	1458	-0.133367	0.136755	-0.0500598	0.0466723	0.270122	Late G1	12.094	0.0335758	-0.0204644	-0.0131114	0.0653535	0.0584714	0.120816	4	4
Tb09.211.4360	Tb09.211.4360	4875	4076	5413	5986	0	0	0	0	4875	4076	5413	5986	4076	-0.198634	-0.0984834	0.0734188	0.223699	0.422333	G2/M phase	9.94783	-0.224459	0.0120044	0.212454	0.0815748	0.117377	0.18608	3	4
Tb09.211.4370	Tb09.211.4370	519	444	500	621	0	0	0	0	519	444	500	621	444	-0.146362	-0.0131375	-0.0791411	0.23864	0.385002	G2/M phase	8.96591	-0.134105	-0.0187554	0.15286	0.106974	0.156903	0.14057	4	4
Tb09.211.4380	Tb09.211.4380	1099	766	943	1093	0	0	0	0	1099	766	943	1093	766	0.0359914	-0.126385	-0.0638434	0.154237	0.280621	G2/M phase	10.0639	-0.0257289	0.146717	-0.120988	0.0684599	0.281284	0.2622	4	3
Tb09.211.4390	Tb09.211.4390	1646	1124	1291	1434	0	0	0	0	1646	1124	1291	1434	1124	0.123537	-0.0683863	-0.105911	0.0507609	0.229448	Early G1	8.77044	0.197601	-0.116653	-0.0809479	0.0533403	0.212309	0.216251	4	4
Tb09.211.4400	Tb09.211.4400	2012	1700	1924	2217	0	0	1	0	2012	1700	1924	2217	1700	-0.109483	0.00582083	-0.0529772	0.156639	0.266122	G2/M phase	11.1198	-0.0607264	0.0268274	0.0338989	0.111005	0.12706	0.0875603	4	4
Tb09.211.4430	Tb09.211.4430	2226	1771	2046	1850	1	0	0	0	2226	1771	2046	1850	1771	0.028224	0.0567336	0.0276035	-0.112561	0.169295	Late G1	10.2406	-0.126274	0.0809703	0.0453038	0.227463	0.312817	0.156501	4	3
Tb09.211.4440	Tb09.211.4440	1824	1610	2207	1895	0	0	0	0	1824	1610	2207	1895	1610	-0.188899	-0.0105453	0.207109	-0.00766394	0.396008	S phase	11.8005	-0.00271635	-0.0364918	0.0392082	0.102586	0.147034	0.0600617	4	4
Tb09.211.4450	Tb09.211.4450	1806	1092	1286	1321	0	0	0	0	1806	1092	1286	1321	1092	0.265333	-0.102093	-0.103548	-0.0596916	0.36888	Early G1	10.157	-0.183867	0.0936095	0.0902573	0.110686	0.230458	0.209047	4	4
Tb09.211.4460	Tb09.211.4460	286	265	249	226	512	540	558	564	798	805	807	790	790	-0.154953	0.216046	-0.0177464	-0.0433461	0.370999	Late G1	10.837	0.0513143	-0.0645104	0.0131961	0.0142739	0.167184	0.177301	4	4
Tb09.211.4500	Tb09.211.4500	847	805	856	909	0	0	0	0	847	805	856	909	805	-0.162341	0.122685	-0.026065	0.0657208	0.285026	Late G1	11.3557	-0.117029	0.0721	0.0449294	0.0428144	0.143671	0.113477	4	4
Tb09.211.4510	Tb09.211.4510	1168	991	1043	1106	0	0	0	0	1168	991	1043	1106	991	-0.031624	0.0896918	-0.0738981	0.0158304	0.16359	Late G1	9.70463	-0.0049706	0.000886892	0.00408371	0.0807447	0.0966599	0.0692935	4	4
Tb09.211.4511	Tb09.211.4511	794	758	548	677	1726	1982	2591	2844	794	758	548	677	548	0.0565795	0.348037	-0.357357	-0.0472604	0.705394	Late G1	N/A	N/A	N/A	N/A	N/A	N/A	N/A	N/A	N/A
Tb09.211.4520	Tb09.211.4520	955	609	701	802	0	0	0	0	955	609	701	802	609	0.185368	-0.105291	-0.139691	0.0596133	0.325059	Early G1	8.32428	0.124429	0.0736605	-0.198089	0.242986	0.0575629	0.300471	3	4
Tb09.211.4540	Tb09.211.4540	4843	2695	3146	3206	0	0	0	1	4843	2695	3146	3206	2695	0.364389	-0.122828	-0.136967	-0.104594	0.501355	Early G1	12.9195	0.0165581	-0.0667535	0.0501954	0.0685742	0.103825	0.0537866	4	4
Tb09.211.4550	Tb09.211.4550	4427	2829	3727	3758	702	396	561	603	4427	2829	3727	3758	2829	0.131287	-0.156351	0.00399911	0.0210656	0.287638	Early G1	8.99258	-0.0245643	-0.109382	0.133947	0.0421951	0.248302	0.236202	4	4
Tb09.211.4560	Tb09.211.4560	1575	1063	1599	1611	0	0	0	0	1575	1063	1599	1611	1063	-0.0231955	-0.232007	0.11965	0.135552	0.367559	G2/M phase	9.20191	0.0232037	-0.0311038	0.00790012	0.0702962	0.176743	0.157466	4	4
Tb09.211.4570	Tb09.211.4570	849	777	966	888	0	0	1	0	849	777	966	888	777	-0.182193	0.0483558	0.125092	0.00874511	0.307286	S phase	N/A	N/A	N/A	N/A	N/A	N/A	N/A	N/A	N/A
Tb09.211.4580	Tb09.211.4580	1005	727	1044	965	0	0	0	0	1005	727	1044	965	727	-0.0336832	-0.142452	0.14227	0.0338655	0.284722	S phase	9.56101	0.001412	0.0342573	-0.0356693	0.0908983	0.088182	0.0812444	4	3
Tb09.211.4600	Tb09.211.4600	1353	1099	1324	1303	0	0	0	0	1353	1099	1324	1303	1099	-0.0550038	0.00342477	0.0347644	0.0168147	0.0897683	S phase	9.18826	0.0442049	0.113525	-0.15773	0.0712023	0.068238	0.0740519	3	4
Tb09.211.4610	Tb09.211.4610	1498	1212	1112	1146	0	0	0	0	1498	1212	1112	1146	1112	0.129098	0.181849	-0.179756	-0.13119	0.361605	Late G1	9.93345	-0.0165005	0.0415362	-0.0250357	0.0966692	0.172357	0.134797	4	4
Tb09.211.4630	Tb09.211.4630	997	574	557	596	0	0	1	0	997	574	557	596	557	0.443293	0.005149	-0.275596	-0.172845	0.718889	Early G1	11.539	-0.0378056	0.00288534	0.0349202	0.0463992	0.052794	0.0846413	4	4
Tb09.211.4670	Tb09.211.4670	1206	861	745	694	0	1	0	0	1206	861	745	694	694	0.343179	0.215433	-0.230712	-0.3279	0.671079	Early G1	9.03787	-0.219711	-0.078387	0.298098	0.0806642	0.0930311	0.11357	3	4
Tb09.211.4680	Tb09.211.4680	726	465	542	641	0	0	0	0	726	465	542	641	465	0.159623	-0.124717	-0.141027	0.106121	0.30065	Early G1	11.1872	0.050078	-0.0553119	0.00523388	0.0516451	0.0970981	0.0587097	4	4
Tb09.211.4690	Tb09.211.4690	1170	797	878	969	0	0	0	0	1170	797	878	969	797	0.158611	-0.036847	-0.134578	0.0128141	0.293189	Early G1	9.47187	0.230392	-0.24336	0.0129673	0.118439	0.189407	0.0900147	4	3
Tb09.211.4700	Tb09.211.4700	7939	5908	5957	6712	0	0	0	1	7939	5908	5957	6712	5908	0.119326	0.0514376	-0.174018	0.0032547	0.293344	Early G1	12.2809	-0.00157999	0.00917328	-0.0075933	0.0297947	0.0764469	0.048348	4	4
Tb09.211.4710	Tb09.211.4710	781	569	639	748	0	0	0	0	781	569	639	748	569	0.0507789	-0.047716	-0.117701	0.114638	0.232339	G2/M phase	9.96006	-0.0423979	-0.0148493	0.0572472	0.0536139	0.142695	0.149929	4	4
Tb09.211.4720	Tb09.211.4720	1160	846	976	996	0	0	0	0	1160	846	976	996	846	0.0797262	-0.01727	-0.0484186	-0.0140377	0.128145	Early G1	9.55284	-0.128704	0.0465578	0.0821461	0.0446427	0.0641246	0.0749996	3	4
Tb09.211.4730	Tb09.211.4730	1240	834	1024	875	0	1	0	0	1240	834	1024	875	834	0.18644	-0.0273815	0.0313429	-0.190402	0.376842	Early G1	8.86847	-0.157292	-0.0485603	0.205852	0.194511	0.262322	0.249113	4	4
Tb09.211.4740	Tb09.211.4740	1866	1184	1539	1780	0	0	0	0	1866	1184	1539	1780	1184	0.0991845	-0.198696	-0.0577443	0.157256	0.355952	G2/M phase	9.66179	0.197909	-0.180739	-0.0171705	0.108418	0.186848	0.260988	4	4
Tb09.211.4760	Tb09.211.4760	3525	3064	3545	3306	46	63	58	68	3525	3064	3545	3306	3064	-0.079747	0.0764451	0.0494423	-0.0461403	0.156192	Late G1	11.8544	0.0584276	-0.111763	0.0533358	0.0703251	0.157834	0.0981732	4	4
Tb09.211.4770	Tb09.211.4770	1782	1275	1283	1423	0	0	0	0	1782	1275	1283	1423	1275	0.168992	0.0443911	-0.183957	-0.0294263	0.352949	Early G1	9.05923	0.0075617	0.00690492	-0.0144666	0.134795	0.227514	0.0985225	4	4
Tb09.211.4780	Tb09.211.4780	2927	2201	3276	2762	0	0	0	0	2927	2201	3276	2762	2201	-0.0682772	-0.121142	0.215262	-0.0258434	0.336404	S phase	8.74235	0.0676777	-0.211853	0.144175	0.0572105	0.0422625	0.0648721	3	4
Tb09.211.4800	Tb09.211.4800	1247	962	1356	1328	0	0	0	0	1247	962	1356	1328	962	-0.110727	-0.12668	0.131196	0.10621	0.257876	S phase	9.1188	0.107751	-0.0482837	-0.0594668	0.181392	0.139314	0.13871	3	4
Tb09.211.4810	Tb09.211.4810	2205	2119	2780	2042	0	0	0	0	2205	2119	2780	2042	2042	-0.192921	0.108083	0.262412	-0.177574	0.455333	S phase	9.65924	-0.0284579	-0.126199	0.154657	0.116023	0.263327	0.326753	4	4
Tb09.211.4820	Tb09.211.4820	1616	2753	5017	2278	0	0	0	0	1616	2753	5017	2278	1616	-0.875971	0.251005	0.879453	-0.254487	1.75542	S phase	11.3538	0.152785	-0.284019	0.131234	0.189767	0.146245	0.0837917	4	4
Tb09.211.4830	Tb09.211.4830	930	1205	1028	754	1	0	0	0	930	1205	1028	754	754	-0.205293	0.526837	0.0602718	-0.381816	0.908653	Late G1	8.4848	-0.197373	-0.0854341	0.282808	0.0933725	0.283467	0.306999	4	3
Tb09.211.4840	Tb09.211.4840	2094	1643	1907	1757	0	0	1	0	2094	1643	1907	1757	1643	0.0331159	0.041586	0.0191863	-0.0938881	0.135474	Late G1	11.1772	-0.157875	-0.0226683	0.180543	0.0946896	0.117027	0.0621979	4	4
Tb09.211.4850	Tb09.211.4850	11647	5636	7732	8758	2972	1794	2728	2271	11647	5636	7732	8758	5636	0.360994	-0.327822	-0.109024	0.0758521	0.688816	Early G1	9.96913	0.0364863	0.0845793	-0.121066	0.0926027	0.164634	0.0975533	4	4
Tb09.211.4860	Tb09.211.4860	1122	1397	1011	827	0	0	0	0	1122	1397	1011	827	827	-0.0828564	0.591802	-0.112119	-0.396827	0.988629	Late G1	8.06663	-0.395717	0.212904	0.182813	0.195832	0.0169381	0.184285	4	3
Tb09.211.4870	Tb09.211.4870	770	749	953	1163	0	0	0	0	770	749	953	1163	749	-0.367054	-0.0485474	0.061591	0.35401	0.721064	G2/M phase	10.6072	-0.320233	0.0612368	0.258997	0.0242311	0.0277196	0.0123723	4	3
Tb09.211.4880	Tb09.211.4880	1874	1230	1610	1637	0	0	0	0	1874	1230	1610	1637	1230	0.104005	-0.145059	0.00597177	0.0350817	0.249064	Early G1	11.1886	-0.0567286	0.0750092	-0.0182806	0.151262	0.226017	0.142617	4	4
Tb09.211.4890	Tb09.211.4890	1576	1561	1880	1700	0	0	0	0	1576	1561	1880	1700	1561	-0.238876	0.105726	0.136616	-0.00346569	0.375492	S phase	10.0826	-0.0789867	0.06447	0.0145167	0.111521	0.185239	0.101155	4	4
Tb09.211.4900	Tb09.211.4900	894	697	831	828	0	0	0	0	894	697	831	828	697	-0.00759568	-0.00831279	0.00800494	0.00790352	0.0163177	S phase	9.67482	-0.210269	0.0591166	0.151152	0.111877	0.222285	0.276021	4	4
Tb09.211.4910	Tb09.211.4910	2133	1868	2186	2063	0	0	0	2	2133	1868	2186	2063	1868	-0.100362	0.0666473	0.0560741	-0.0223592	0.16701	Late G1	11.5487	0.0769558	-0.0287501	-0.0482057	0.049826	0.0836897	0.0347759	4	4
Tb09.211.4920	Tb09.211.4920	1119	1096	1170	1258	0	0	0	0	1119	1096	1170	1258	1096	-0.202207	0.12623	-0.0168814	0.0928583	0.328437	Late G1	N/A	N/A	N/A	N/A	N/A	N/A	N/A	N/A	N/A
Tb09.211.4930	Tb09.211.4930	440	363	490	362	1	0	0	0	441	363	490	362	362	-0.0479936	0.0295964	0.225036	-0.206639	0.431676	S phase	N/A	N/A	N/A	N/A	N/A	N/A	N/A	N/A	N/A
Tb09.211.4960	Tb09.211.4960	830	831	843	861	266	204	218	265	830	831	843	861	830	-0.170657	0.189479	-0.0272091	0.00838775	0.360136	Late G1	N/A	N/A	N/A	N/A	N/A	N/A	N/A	N/A	N/A
Tb09.211.4980	Tb09.211.4980	3415	3150	3742	2964	5	5	6	2	3415	3150	3742	2964	2964	-0.104155	0.13771	0.148796	-0.182352	0.331148	S phase	10.2642	0.242868	-0.138588	-0.10428	0.124057	0.240532	0.128454	4	3
Tb09.244.2390	Tb09.244.2390	375	563	538	388	0	0	0	0	375	563	538	388	375	-0.440424	0.50422	0.201319	-0.265114	0.944643	Late G1	N/A	N/A	N/A	N/A	N/A	N/A	N/A	N/A	N/A
Tb09.244.2400	Tb09.244.2400	440	547	565	550	47	99	118	100	440	547	565	550	440	-0.400571	0.271866	0.0812038	0.0475008	0.672436	Late G1	9.83787	-0.205413	0.0121631	0.19325	0.124422	0.135557	0.0776422	4	4
Tb09.244.2410	Tb09.244.2410	365	535	450	528	80	118	135	149	445	653	585	677	445	-0.539707	0.37197	-0.0240489	0.191787	0.911677	Late G1	N/A	N/A	N/A	N/A	N/A	N/A	N/A	N/A	N/A
Tb09.244.2440	Tb09.244.2440	271	432	422	400	79	161	188	186	350	593	610	586	350	-0.727812	0.391265	0.19467	0.141877	1.11908	Late G1	8.97426	-0.0785428	0.076257	0.0022858	0.167045	0.139533	0.170485	3	4
Tb09.244.2450	Tb09.244.2450	191	269	210	301	152	167	154	184	343	436	364	485	343	-0.384299	0.32022	-0.177542	0.241621	0.704519	Late G1	N/A	N/A	N/A	N/A	N/A	N/A	N/A	N/A	N/A
Tb09.244.2460	Tb09.244.2460	129	165	162	189	214	347	349	359	343	512	511	548	343	-0.608647	0.327688	0.087495	0.193464	0.936334	Late G1	12.1042	-0.0630467	0.102165	-0.0391188	0.0434234	0.114326	0.116655	4	4
Tb09.244.2510	Tb09.244.2510	329	455	454	446	182	300	316	345	511	755	770	791	511	-0.597653	0.323899	0.114909	0.158845	0.921552	Late G1	N/A	N/A	N/A	N/A	N/A	N/A	N/A	N/A	N/A
Tb09.244.2520	Tb09.244.2520	240	293	275	258	63	97	119	125	303	390	394	383	303	-0.421658	0.300898	0.0782473	0.0425123	0.722555	Late G1	9.60224	-0.191782	0.0366661	0.155116	0.123303	0.146308	0.0422062	4	4
Tb09.244.2540	Tb09.244.2540	552	476	495	545	1	0	0	0	552	476	495	545	476	-0.0540527	0.0906397	-0.0902655	0.0536785	0.180905	Late G1	9.05167	-0.0265699	0.0830179	-0.0564479	0.0733351	0.281784	0.212791	4	4
Tb09.244.2550	Tb09.244.2550	634	502	394	454	0	0	1	0	634	502	395	454	395	0.223912	0.245515	-0.337691	-0.131736	0.583207	Late G1	11.6207	-0.237234	0.101467	0.135767	0.054013	0.176361	0.152048	4	4
Tb09.244.2560	Tb09.244.2560	2946	2126	1891	1925	0	0	0	1	2946	2126	1891	1925	1891	0.279638	0.167422	-0.238943	-0.208117	0.518581	Early G1	8.83136	-0.184896	-0.0509914	0.235888	0.131949	0.149084	0.26515	3	4
Tb09.244.2570	Tb09.244.2570	7131	4742	6979	5606	1	0	1	0	7131	4742	6979	5606	4742	0.090314	-0.139896	0.180257	-0.130675	0.320153	S phase	12.0606	0.0848729	-0.0780373	-0.00683552	0.075354	0.0798116	0.0184632	4	4
Tb09.244.2580	Tb09.244.2580	1020	1015	639	587	0	0	0	0	1020	1015	639	587	587	0.218335	0.569644	-0.33532	-0.452659	1.0223	Late G1	8.24564	-0.259048	0.243278	0.0157704	0.186052	0.318515	0.480855	3	4
Tb09.244.2590	Tb09.244.2590	16706	12905	14985	16085	2	2	1	5	16706	12905	14985	16085	12905	-0.00540886	-0.019446	-0.0412291	0.066084	0.107313	G2/M phase	10.3623	0.164697	0.0582147	-0.222912	0.098437	0.0744792	0.163225	3	4
Tb09.244.2600	Tb09.244.2600	2320	2589	3331	1976	0	1	0	0	2320	2589	3331	1976	1976	-0.263532	0.253137	0.379325	-0.368931	0.748256	S phase	9.03997	-0.130431	-0.162667	0.293098	0.134848	0.15746	0.12052	4	4
Tb09.244.2620	Tb09.244.2620	2486	1687	1771	1972	0	0	0	0	2486	1687	1771	1972	1687	0.194306	-0.00666079	-0.173929	-0.013717	0.368235	Early G1	8.91967	-0.0887974	-0.0146771	0.103475	0.11674	0.0456994	0.11477	4	4
Tb09.244.2630	Tb09.244.2630	29216	16976	21869	22756	4	3	4	1	29216	16976	21869	22756	16976	0.239019	-0.185844	-0.0578255	0.00465055	0.424863	Early G1	12.174	0.0774281	-0.0370661	-0.040362	0.0917042	0.190231	0.130793	4	4
Tb09.244.2640	Tb09.244.2640	1469	788	1065	1100	0	0	0	0	1469	788	1065	1100	788	0.293577	-0.24659	-0.0493766	0.00238974	0.540168	Early G1	N/A	N/A	N/A	N/A	N/A	N/A	N/A	N/A	N/A
Tb09.244.2650	Tb09.244.2650	1941	1343	1825	1868	0	0	0	0	1941	1343	1825	1868	1343	0.0174952	-0.155447	0.0496185	0.0883328	0.243779	G2/M phase	10.4248	-0.106191	-0.0576972	0.163888	0.0969937	0.11977	0.0410306	4	4
Tb09.244.2660	Tb09.244.2660	8755	3795	6090	5854	0	0	0	0	8755	3795	6090	5854	3795	0.426197	-0.421411	0.0235589	-0.0283443	0.847608	Early G1	12.3706	-0.0209295	-0.0205636	0.0414931	0.129444	0.0805283	0.0677299	4	4
Tb09.244.2670	Tb09.244.2670	1365	1127	1338	1531	0	0	0	1	1365	1127	1338	1531	1127	-0.116477	-0.034491	-0.0242725	0.17524	0.291717	G2/M phase	9.60802	-0.0452767	0.0315908	0.013686	0.0648507	0.0832706	0.0583778	4	4
Tb09.244.2680	Tb09.244.2680	862	592	565	722	0	0	0	0	862	592	565	722	565	0.200412	0.0167202	-0.287998	0.0708661	0.48841	Early G1	9.3101	-0.0675611	0.0698689	-0.00230773	0.276511	0.181857	0.142955	4	4
Tb09.244.2700	Tb09.244.2700	1397	1041	1271	1392	0	0	0	0	1397	1041	1271	1392	1041	-0.00991664	-0.0758795	-0.0252577	0.111054	0.186933	G2/M phase	8.44043	0.105469	0.178558	-0.284027	0.0535278	0.176633	0.194374	3	3
Tb09.244.2710	Tb09.244.2710	983	1991	1310	903	0	0	1	1	983	1991	1310	903	903	-0.478909	0.89772	0.0564212	-0.475231	1.37663	Late G1	10.4221	-0.268715	-0.0283823	0.297097	0.138829	0.155624	0.234644	3	4
Tb09.244.2720	Tb09.244.2720	19920	8911	13132	12935	2776	1082	1388	1429	19920	8911	13132	12935	8911	0.444764	-0.357395	-0.0353396	-0.0520299	0.802159	Early G1	11.5	0.0349308	0.0435852	-0.078516	0.0926791	0.0669504	0.12828	4	4
Tb09.244.2725	Tb09.244.2725	8047	5267	5423	5985	13	5	14	13	8047	5267	5423	5985	5267	0.25059	-0.00248053	-0.197743	-0.0503665	0.448333	Early G1	8.29978	0.0998478	0.192236	-0.292084	0.173974	0.156108	0.317247	3	4
Tb09.244.2730	Tb09.244.2730	3391	1533	2374	2632	16714	8852	13285	12966	3391	1533	2374	2632	1533	0.354931	-0.432023	-0.0384324	0.115523	0.786954	Early G1	11.0257	0.135077	-0.0597034	-0.0753735	0.0425918	0.0339705	0.0126912	4	4
Tb09.244.2750	Tb09.244.2750	1468	864	981	1158	0	0	0	0	1468	864	981	1158	864	0.270731	-0.135619	-0.189769	0.0546573	0.4605	Early G1	9.91549	0.222768	0.123407	-0.346175	0.0784191	0.150931	0.207849	4	3
Tb09.244.2760	Tb09.244.2760	2107	1776	1771	1948	0	0	0	0	2107	1776	1771	1948	1771	0.00120304	0.113043	-0.128396	0.0141497	0.241439	Late G1	11.7351	0.0368543	-0.0656881	0.0288338	0.0491023	0.178508	0.21664	4	4
Tb09.244.2770	Tb09.244.2770	642	510	566	708	0	0	0	0	642	510	566	708	510	-0.0582245	-0.0319015	-0.118969	0.209095	0.328064	G2/M phase	N/A	N/A	N/A	N/A	N/A	N/A	N/A	N/A	N/A
Tb09.244.2780	Tb09.244.2780	2367	1803	2265	2337	0	0	0	0	2367	1803	2265	2337	1803	-0.0327396	-0.0670008	0.0247387	0.0750017	0.142003	G2/M phase	8.92482	0.0536502	-0.150601	0.0969505	0.100879	0.138084	0.157161	4	4
Tb09.244.2790	Tb09.244.2790	983	742	1076	1264	1	0	0	0	983	742	1076	1264	742	-0.173236	-0.220609	0.0782055	0.31564	0.53625	G2/M phase	N/A	N/A	N/A	N/A	N/A	N/A	N/A	N/A	N/A
Tb09.244.2800	Tb09.244.2800	1013	857	1478	1552	0	0	0	1	1013	857	1478	1552	857	-0.381202	-0.26407	0.284837	0.360435	0.741638	G2/M phase	8.99702	0.262525	-0.0412695	-0.221256	0.117455	0.107256	0.0692847	3	4
Tb09.244.2810	Tb09.244.2810	607	626	592	666	0	0	0	0	607	626	592	666	592	-0.18694	0.215925	-0.102013	0.0730285	0.402865	Late G1	9.06184	-0.00850658	0.0628751	-0.0543685	0.185164	0.305931	0.1365	4	4
Tb09.244.2820	Tb09.244.2820	706	848	738	667	0	0	0	0	706	848	738	667	667	-0.212984	0.409811	-0.0280045	-0.168822	0.622795	Late G1	8.73845	-0.34298	0.119698	0.223282	0.0706172	0.0696276	0.0575428	3	4
Tb09.244.2830	Tb09.244.2830	369	354	360	352	0	0	0	0	369	354	360	352	352	-0.110507	0.18802	-0.0251041	-0.0524093	0.298528	Late G1	N/A	N/A	N/A	N/A	N/A	N/A	N/A	N/A	N/A
Tb09.244.2840	Tb09.244.2840	1604	1195	1516	1529	0	0	0	0	1604	1195	1516	1529	1195	-0.00760392	-0.0738684	0.0320187	0.0494536	0.123322	G2/M phase	8.21191	0.0582041	0.149829	-0.208033	0.0913818	0.0658911	0.157273	3	3
Tb09.244.2850	Tb09.244.2850	1113	1116	1178	1234	0	0	0	0	1113	1116	1178	1234	1113	-0.210057	0.152226	-0.00714395	0.0649752	0.362283	Late G1	9.30831	-0.0452538	0.0982409	-0.0529871	0.0909094	0.189387	0.226209	4	4
Tb09.244.2860	Tb09.244.2860	1122	1100	1186	1283	0	0	0	0	1122	1100	1186	1283	1100	-0.21262	0.11721	-0.0115617	0.106972	0.32983	Late G1	8.86295	0.0211466	0.256947	-0.278093	0.12174	0.0941953	0.212344	4	4
Tb09.244.2990	Tb09.244.2990	565	493	494	515	0	0	0	0	565	493	494	515	493	-0.020372	0.141364	-0.0930848	-0.0279071	0.234449	Late G1	8.47747	0.139868	-0.0165146	-0.123353	0.0615491	0.122596	0.0860313	4	3
Tb09.v1.0060	Tb09.v1.0060	458	378	494	621	0	0	0	0	458	378	494	621	378	-0.219254	-0.137817	0.0109362	0.346135	0.565389	G2/M phase	10.2676	0.212386	0.0919728	-0.304359	0.113216	0.160275	0.0545672	4	3
Tb09.v1.0110	Tb09.v1.0110	496	400	372	430	0	0	0	0	496	400	372	430	372	0.0814529	0.129512	-0.212558	0.00159275	0.342069	Late G1	11.8096	0.02576	0.0775534	-0.103313	0.125294	0.147604	0.11783	4	4
Tb09.v1.0130	Tb09.v1.0130	34	12	21	27	492	319	332	353	526	331	353	380	331	0.27678	-0.0330524	-0.177588	-0.0661401	0.454368	Early G1	N/A	N/A	N/A	N/A	N/A	N/A	N/A	N/A	N/A
Tb09.v1.0140	Tb09.v1.0140	34	12	21	27	591	373	390	413	625	385	411	440	385	0.301125	-0.039474	-0.182566	-0.0790847	0.483691	Early G1	N/A	N/A	N/A	N/A	N/A	N/A	N/A	N/A	N/A
Tb09.v1.0180	Tb09.v1.0180	1846	1317	1694	2287	0	0	0	0	1846	1317	1694	2287	1317	-0.0758768	-0.204625	-0.0788185	0.35932	0.563945	G2/M phase	N/A	N/A	N/A	N/A	N/A	N/A	N/A	N/A	N/A
Tb09.v1.0210	Tb09.v1.0210	1563	1148	1605	1405	0	0	0	0	1563	1148	1605	1405	1148	-0.0112205	-0.0980166	0.148062	-0.0388249	0.246079	S phase	N/A	N/A	N/A	N/A	N/A	N/A	N/A	N/A	N/A
Tb09.v1.0230	Tb09.v1.0230	1999	1193	1175	1254	0	1	0	0	1999	1193	1175	1254	1175	0.394618	0.00833313	-0.250972	-0.151979	0.645591	Early G1	N/A	N/A	N/A	N/A	N/A	N/A	N/A	N/A	N/A
Tb09.v1.0350	Tb09.v1.0350	1474	874	1163	1244	0	0	0	0	1474	874	1163	1244	874	0.183774	-0.211858	-0.0370841	0.0651676	0.395632	Early G1	10.2505	0.0255247	0.0142207	-0.0397454	0.0499589	0.0663202	0.0368161	4	4
Tb09.v1.0370	Tb09.v1.0370	1032	1022	1190	1262	0	0	0	0	1032	1022	1190	1262	1022	-0.271827	0.072524	0.0547183	0.144585	0.416412	G2/M phase	N/A	N/A	N/A	N/A	N/A	N/A	N/A	N/A	N/A
Tb09.v1.0380	Tb09.v1.0380	8690	5719	5686	6141	0	0	0	0	8690	5719	5686	6141	5686	0.277712	0.0325179	-0.213203	-0.0970272	0.490915	Early G1	10.2148	0.199547	0.0795159	-0.279063	0.164568	0.126298	0.137136	4	4
Tb09.v1.0390	Tb09.v1.0390	1250	912	850	909	0	0	0	0	1250	912	850	909	850	0.216306	0.119882	-0.219061	-0.117127	0.435366	Early G1	10.2006	-0.000705653	0.0244632	-0.0237575	0.132922	0.190597	0.0840956	4	4
Tb09.v1.0400	Tb09.v1.0400	762	544	648	670	0	0	0	0	762	544	648	670	544	0.0750105	-0.0527747	-0.0377597	0.0155239	0.127785	Early G1	9.29495	0.0532632	-0.300884	0.247621	0.0702925	0.20587	0.180167	3	4
Tb09.v1.0410	Tb09.v1.0410	1450	984	1142	1154	0	0	0	0	1450	984	1142	1154	984	0.156913	-0.0440103	-0.0665499	-0.0463531	0.223463	Early G1	8.46487	0.0813174	-0.106168	0.0248503	0.0689755	0.0424776	0.0982165	3	4
Tb09.v1.0420	Tb09.v1.0420	3605	3477	2917	3360	0	0	0	0	3605	3477	2917	3360	2917	-0.0365903	0.269653	-0.221077	-0.0119851	0.49073	Late G1	10.0034	-0.0840035	0.175574	-0.0915704	0.0355778	0.118604	0.10407	4	4
Tb09.v1.0470	Tb09.v1.0470	1	6	8	2	317	344	366	319	318	350	374	321	318	-0.247864	0.248863	0.107175	-0.108174	0.496727	Late G1	N/A	N/A	N/A	N/A	N/A	N/A	N/A	N/A	N/A
Tb09.v1.0600	Tb09.v1.0600	530	382	505	523	0	0	0	0	530	382	505	523	382	-0.0110648	-0.125085	0.0402532	0.095897	0.220983	G2/M phase	8.39861	0.05689	0.152259	-0.209149	0.0826571	0.272716	0.19092	3	4
Tb09.v1.0650	Tb09.v1.0650	1110	1066	1002	1062	22	11	6	6	1110	1066	1002	1062	1002	-0.083941	0.216106	-0.110591	-0.0215736	0.326697	Late G1	9.59626	-0.0457699	-0.0546518	0.100422	0.038037	0.150171	0.186621	4	4
Tb09.v1.0720	Tb09.v1.0720	403	417	583	423	0	0	0	0	403	417	583	423	403	-0.314358	0.0933089	0.339385	-0.118337	0.653743	S phase	N/A	N/A	N/A	N/A	N/A	N/A	N/A	N/A	N/A
Tb09.v1.0740	Tb09.v1.0740	1108	881	999	1119	1	0	0	1	1108	881	999	1119	881	-0.0349191	-0.00726394	-0.0632934	0.105476	0.16877	G2/M phase	N/A	N/A	N/A	N/A	N/A	N/A	N/A	N/A	N/A
Tb09.v1.0750	Tb09.v1.0750	1112	525	924	765	0	1	0	0	1112	525	924	765	525	0.321004	-0.403365	0.174839	-0.092478	0.724368	Early G1	N/A	N/A	N/A	N/A	N/A	N/A	N/A	N/A	N/A
Tb09.v2.0010	Tb09.v2.0010	542	407	692	584	1292	553	1086	946	542	407	692	584	407	-0.163115	-0.21798	0.310391	0.0707038	0.528371	S phase	N/A	N/A	N/A	N/A	N/A	N/A	N/A	N/A	N/A
Tb09.v2.0020	Tb09.v2.0020	102	80	58	76	330	361	318	374	432	441	376	450	376	-0.123478	0.264668	-0.20275	0.061559	0.467418	Late G1	N/A	N/A	N/A	N/A	N/A	N/A	N/A	N/A	N/A
Tb09.v2.0050	Tb09.v2.0050	976	769	819	804	1	0	0	0	976	769	819	804	769	0.0677579	0.0822594	-0.0642328	-0.0857845	0.168044	Late G1	10.8703	0.0674433	-0.0759724	0.00852912	0.0925103	0.0741919	0.125422	4	4
Tb09.v4.0066	Tb09.v4.0066	721	699	1043	899	846	608	803	692	721	699	1043	899	699	-0.352963	-0.0392708	0.300732	0.091502	0.653695	S phase	N/A	N/A	N/A	N/A	N/A	N/A	N/A	N/A	N/A
Tb09.v4.0067	Tb09.v4.0067	506	572	860	721	486	490	663	549	506	572	860	721	506	-0.514627	0.0206498	0.371599	0.122378	0.886226	S phase	N/A	N/A	N/A	N/A	N/A	N/A	N/A	N/A	N/A
Tb10.05.0010	Tb927.10.13560	206	160	166	196	836	666	801	823	1042	826	967	1019	826	-0.0326148	-0.00935727	-0.0193553	0.0613273	0.093942	G2/M phase	N/A	N/A	N/A	N/A	N/A	N/A	N/A	N/A	N/A
Tb10.05.0040	Tb927.10.13590	1716	1885	2819	2270	94	105	114	102	1716	1885	2819	2270	1716	-0.465215	0.0286988	0.371946	0.0645708	0.837161	S phase	N/A	N/A	N/A	N/A	N/A	N/A	N/A	N/A	N/A
Tb10.05.0050	Tb927.10.13600	955	860	895	1070	0	0	0	0	955	860	895	1070	860	-0.131208	0.0760274	-0.103794	0.158974	0.290181	G2/M phase	10.1425	0.00219832	0.0165541	-0.0187524	0.0915321	0.049888	0.0824485	4	4
Tb10.05.0060	Tb927.10.13610	1238	810	1355	1416	1	0	0	0	1238	810	1355	1416	810	-0.0794108	-0.333029	0.171898	0.240542	0.573572	G2/M phase	N/A	N/A	N/A	N/A	N/A	N/A	N/A	N/A	N/A
Tb10.05.0070	Tb927.10.13620	2385	2062	2431	2554	0	0	0	0	2385	2062	2431	2554	2062	-0.130489	0.0179656	0.018099	0.094424	0.224913	G2/M phase	9.37947	0.0190553	0.0261718	-0.0452271	0.0769428	0.12386	0.0907105	4	4
Tb10.05.0080	Tb927.10.13630	3713	3480	4289	3932	0	0	0	0	3713	3480	4289	3932	3480	-0.200701	0.0641997	0.128382	0.00811994	0.329083	S phase	11.6619	0.135004	-0.179336	0.0443318	0.129436	0.143234	0.0772731	4	4
Tb10.05.0090	Tb927.10.13640	1385	939	1158	1119	0	0	0	0	1385	939	1158	1119	939	0.130262	-0.0720283	-0.00696218	-0.0512711	0.20229	Early G1	10.8887	0.0404778	-0.114313	0.0738356	0.0677332	0.0708901	0.0224785	4	4
Tb10.05.0100	Tb927.10.13660	2477	2028	2349	2046	0	0	0	0	2477	2028	2349	2046	2028	0.00882545	0.0786883	0.0533053	-0.140819	0.219507	Late G1	10.0471	-0.181578	0.0694061	0.112172	0.176537	0.167093	0.154619	4	4
Tb10.05.0110	Tb927.10.13670	3824	3429	3593	3965	0	1	0	0	3824	3429	3593	3965	3429	-0.102655	0.0984496	-0.0715215	0.0757267	0.201104	Late G1	12.1933	0.0165444	-0.0385268	0.0219824	0.0640956	0.0664141	0.0455149	4	4
Tb10.05.0120	Tb927.10.13680	2216	1573	2081	2126	0	0	0	0	2216	1573	2081	2126	1573	0.00984178	-0.126198	0.0401878	0.0761688	0.202367	G2/M phase	9.13536	0.0709076	-0.247472	0.176564	0.0979185	0.215233	0.122348	4	4
Tb10.05.0130	Tb927.10.13410	692	531	462	454	175	140	122	139	692	531	462	454	454	0.241862	0.218201	-0.21999	-0.240074	0.481936	Early G1	N/A	N/A	N/A	N/A	N/A	N/A	N/A	N/A	N/A
Tb10.05.0150	Tb927.10.13430	1465	660	637	558	0	1	0	0	1465	660	637	558	558	0.784723	-0.00724055	-0.295785	-0.481697	1.26642	Early G1	9.68417	-0.134686	-0.154898	0.289584	0.126927	0.333618	0.206691	3	3
Tb10.05.0160	Tb927.10.13440	1198	880	1064	999	1	0	0	0	1198	880	1064	999	880	0.0681711	-0.0184823	0.0180683	-0.067757	0.135928	Early G1	10.259	0.0964551	-0.122132	0.0256766	0.0868596	0.208441	0.142065	4	4
Tb10.05.0170	Tb927.10.13450	2512	2044	3037	2792	0	1	0	0	2512	2044	3037	2792	2044	-0.1836	-0.122642	0.211237	0.0950055	0.394837	S phase	10.9891	0.194453	-0.00919047	-0.185263	0.0454825	0.079255	0.0624348	3	4
Tb10.05.0190	Tb927.10.13470	1548	1187	1556	1476	0	0	0	0	1548	1187	1556	1476	1187	-0.0403019	-0.0649884	0.0881617	0.0171286	0.15315	S phase	9.43597	-0.00467537	-0.0901566	0.094832	0.163478	0.0607469	0.137301	4	4
Tb10.05.0200	Tb927.10.13480	1160	955	861	885	126	54	55	75	1160	955	861	885	861	0.123849	0.201696	-0.185163	-0.140383	0.38686	Late G1	10.717	0.0197689	0.0198925	-0.0396614	0.155146	0.125899	0.117225	4	4
Tb10.05.0210	Tb927.10.13490	1807	1353	1202	1334	71	32	48	53	1807	1353	1202	1334	1202	0.209466	0.15043	-0.257667	-0.102229	0.467133	Early G1	10.6829	-0.00517539	0.0150701	-0.00989469	0.0741182	0.0238714	0.0637452	4	4
Tb10.05.0220	Tb927.10.13500	8406	7378	7934	7897	8318	5838	6764	6935	8406	7378	7934	7897	7378	-0.0609735	0.109236	-0.0233175	-0.024945	0.170209	Late G1	11.6734	0.00920941	0.0802588	-0.0894682	0.0466602	0.175933	0.13186	4	4
Tb10.05.0230	Tb927.10.13510	8898	6765	7153	8172	641	424	509	571	8898	6765	7153	8172	6765	0.0568866	0.0198945	-0.137019	0.060238	0.197257	G2/M phase	9.20548	-0.189413	0.00574515	0.183668	0.0356417	0.0738915	0.0988845	4	4
Tb10.05.0240	Tb927.10.13520	7764	5827	6391	7108	641	424	509	571	7764	5827	6391	7108	5827	0.0541481	-0.00149965	-0.105583	0.0529349	0.159731	Early G1	8.01663	0.117274	-0.106179	-0.0110955	0.0914768	0.222243	0.156138	4	3
Tb10.05.0250	Tb927.10.13530	1555	1193	1345	1283	0	0	0	0	1555	1193	1345	1283	1193	0.0658633	0.0419418	-0.0224182	-0.0853869	0.15125	Early G1	8.40786	0.134932	-0.0654737	-0.0694578	0.0484984	0.0516002	0.0225138	3	4
Tb10.05.0260	Tb927.10.13540	1022	806	926	1015	0	1	0	0	1022	806	926	1015	806	-0.0276998	-0.0118442	-0.0489839	0.088528	0.137512	G2/M phase	N/A	N/A	N/A	N/A	N/A	N/A	N/A	N/A	N/A
Tb10.05.0270	Tb927.10.13550	2076	1665	2434	2268	0	0	0	1	2076	1665	2434	2268	1665	-0.161105	-0.120991	0.189444	0.092652	0.35055	S phase	9.96147	0.103859	-0.0911859	-0.0126728	0.0369941	0.066614	0.0864551	3	4
Tb10.100.0050	Tb927.10.160	576	429	430	493	0	0	0	0	576	429	430	493	429	0.116434	0.0497417	-0.184271	0.0180959	0.300705	Early G1	8.5563	0.00536106	0.0524395	-0.0578006	0.116463	0.287164	0.298064	4	3
Tb10.100.0060	Tb927.10.170	3870	3960	3859	4465	0	0	0	0	3870	3960	3859	4465	3859	-0.210239	0.181327	-0.0933186	0.122231	0.391566	Late G1	10.9372	-0.145817	0.0945654	0.051252	0.0994806	0.03206	0.106779	4	4
Tb10.100.0070	Tb927.10.180	4367	3936	4117	4384	0	0	0	0	4367	3936	4117	4384	3936	-0.0940533	0.114433	-0.0580754	0.0376952	0.208487	Late G1	10.8937	-0.037189	0.0293848	0.00780423	0.0445552	0.142608	0.166009	4	4
Tb10.100.0080	Tb927.10.190	22810	11923	15924	15789	4	4	7	12	22810	11923	15924	15789	11923	0.34489	-0.23263	-0.0525467	-0.0597133	0.57752	Early G1	11.0513	0.0634485	-0.0539825	-0.00946604	0.0256467	0.083729	0.069927	4	4
Tb10.100.0090	Tb927.10.200	2424	1900	1892	2126	0	0	0	0	2424	1900	1892	2126	1892	0.0731367	0.0801455	-0.163314	0.0100318	0.243459	Late G1	13.3804	0.0495423	0.00126472	-0.0508071	0.0413362	0.0946359	0.0614495	4	4
Tb10.100.0100	Tb927.10.210	1475	1482	1503	1613	0	0	0	0	1475	1482	1503	1613	1475	-0.19214	0.173089	-0.0439833	0.0630344	0.36523	Late G1	10.879	-0.0611543	0.0347335	0.0264207	0.0614033	0.0829697	0.0409515	4	4
Tb10.100.0110	Tb927.10.220	5480	2829	3558	4429	21	15	24	34	5480	2829	3558	4429	2829	0.319655	-0.27583	-0.182428	0.138603	0.595485	Early G1	10.6529	-0.013509	-0.0276265	0.0411355	0.0420222	0.0760351	0.0983665	4	4
Tb10.100.0120	Tb927.10.230	2666	2116	2363	2665	0	0	0	0	2666	2116	2363	2665	2116	-0.0244084	0.000653476	-0.0774386	0.101194	0.178632	G2/M phase	10.3572	-0.115103	0.0783116	0.0367917	0.0959961	0.0873578	0.067874	4	4
Tb10.100.0130	Tb927.10.240	1628	1159	1200	1360	0	0	0	0	1628	1159	1200	1360	1159	0.146053	0.0142317	-0.172987	0.012702	0.319039	Early G1	N/A	N/A	N/A	N/A	N/A	N/A	N/A	N/A	N/A
Tb10.100.0140	Tb927.10.250	932	1034	750	660	0	0	0	0	932	1034	750	660	660	0.0139749	0.522208	-0.178437	-0.357746	0.879954	Late G1	N/A	N/A	N/A	N/A	N/A	N/A	N/A	N/A	N/A
Tb10.100.0155	Tb927.10.270	9643	6151	7200	7904	0	0	0	0	9643	6151	7200	7904	6151	0.187869	-0.102393	-0.112589	0.0271132	0.300458	Early G1	9.54017	-0.0816672	0.37218	-0.290512	0.0572407	0.0876255	0.102933	4	4
Tb10.100.0160	Tb927.10.280	2729	2784	2657	2757	0	0	0	0	2729	2784	2657	2757	2657	-0.152627	0.234559	-0.0701744	-0.0117571	0.387186	Late G1	11.63	-0.186808	0.0549507	0.131857	0.0882463	0.15489	0.0724557	4	4
Tb10.100.0170	Tb927.10.290	1987	1782	1759	1988	0	0	0	0	1987	1782	1759	1988	1759	-0.0683411	0.132963	-0.12315	0.0585281	0.256114	Late G1	10.0695	0.0784541	-0.0566226	-0.0218315	0.0670288	0.0891196	0.0634106	4	4
Tb10.100.0180	Tb927.10.300	379	361	396	419	0	0	0	0	379	361	396	419	361	-0.185856	0.102344	-0.00152676	0.0850393	0.2882	Late G1	9.8745	-0.192839	0.133252	0.0595876	0.194918	0.235651	0.160282	4	4
Tb10.100.0190	Tb927.10.310	1998	1535	2047	2071	1	0	0	0	1998	1535	2047	2071	1535	-0.0779942	-0.0999131	0.0779873	0.09992	0.199833	G2/M phase	11.8984	-0.0239364	0.0728326	-0.0488963	0.0557046	0.0673909	0.0342482	4	4
Tb10.100.0210	Tb927.10.330	800	608	803	878	0	0	0	0	800	608	803	878	608	-0.0873154	-0.124845	0.0391116	0.173049	0.297894	G2/M phase	N/A	N/A	N/A	N/A	N/A	N/A	N/A	N/A	N/A
Tb10.100.0220	Tb927.10.340	735	666	521	539	0	0	0	0	735	666	521	539	521	0.120143	0.33632	-0.255291	-0.201173	0.591611	Late G1	8.69045	-0.150502	-0.0375698	0.188072	0.129119	0.113517	0.102945	4	3
Tb10.100.0230	Tb927.10.350	1699	1416	1012	1016	0	0	0	2	1699	1416	1012	1016	1012	0.286639	0.382174	-0.33981	-0.329003	0.721984	Late G1	11.8397	-0.280012	0.110047	0.169965	0.0976012	0.0530437	0.0569297	4	4
Tb10.20.0130	Tb927.10.8400	1250	1037	1240	1412	0	0	0	0	1250	1037	1240	1412	1037	-0.12507	-0.0361834	-0.0156313	0.176885	0.301955	G2/M phase	9.85077	-0.0551618	0.052465	0.00269675	0.0856079	0.0630822	0.071844	4	4
Tb10.26.0030	Tb927.10.11850	1763	1726	1294	1134	182	129	74	108	1763	1726	1294	1134	1134	0.126959	0.454758	-0.198209	-0.383509	0.838268	Late G1	9.15937	-0.217575	0.026992	0.190583	0.0711715	0.240694	0.169522	3	3
Tb10.26.0040	Tb927.10.11830	918	766	945	986	0	0	0	0	918	766	945	986	766	-0.122333	-0.025084	0.0405138	0.106903	0.229237	G2/M phase	8.89703	-0.0608248	-0.34197	0.402795	0.0937635	0.228717	0.254403	4	4
Tb10.26.0050	Tb927.10.11820	806	750	747	906	0	0	0	0	806	750	747	906	747	-0.140185	0.114325	-0.12883	0.15469	0.294874	G2/M phase	11.0043	0.0697631	-0.0154352	-0.0543279	0.0572597	0.0861584	0.139072	4	4
Tb10.26.0060	Tb927.10.11810	1222	855	834	1001	0	0	0	0	1222	855	834	1001	834	0.187151	0.0303026	-0.242947	0.0254924	0.430098	Early G1	8.5064	-0.0246541	-0.254217	0.278871	0.214542	0.145558	0.148314	4	4
Tb10.26.0070	Tb927.10.11800	909	768	898	1144	0	1	0	0	909	768	898	1144	768	-0.169141	-0.0539162	-0.0656792	0.288737	0.457878	G2/M phase	8.62059	0.124935	-0.0302719	-0.0946635	0.0471897	0.0437515	0.00369452	3	3
Tb10.26.0090	Tb927.10.11780	1999	1575	2786	3355	0	0	0	0	1999	1575	2786	3355	1575	-0.371898	-0.357426	0.228045	0.501279	0.873178	G2/M phase	11.8824	0.489457	-0.15142	-0.338037	0.0348695	0.063705	0.0465671	4	4
Tb10.26.0100	Tb927.10.11770	952	836	675	767	0	0	0	0	952	836	675	767	675	0.0974246	0.268365	-0.277622	-0.0881671	0.545988	Late G1	9.61074	0.0271131	-0.117961	0.0908481	0.0353148	0.0863397	0.114368	3	4
Tb10.26.0140	Tb927.10.11760	4605	3272	4724	4047	1	0	1	2	4605	3272	4724	4047	3272	0.0092499	-0.125379	0.167085	-0.0509551	0.292464	S phase	11.7823	0.0412204	-0.00122351	-0.0399968	0.0950584	0.113306	0.0271929	4	4
Tb10.26.0150	Tb927.10.11750	629	477	529	634	0	0	0	0	629	477	529	634	477	0.00796773	-0.032704	-0.120798	0.145534	0.266331	G2/M phase	9.4168	0.0733831	0.0166436	-0.0900266	0.167359	0.135847	0.302449	3	4
Tb10.26.0170	Tb927.10.11730	1771	1533	1843	1751	0	0	0	1	1771	1533	1843	1751	1533	-0.109617	0.0405752	0.0689015	0.000140754	0.178519	S phase	8.93058	0.0807788	-0.188625	0.107847	0.15305	0.306337	0.164249	4	4
Tb10.26.0180	Tb927.10.11720	1312	907	1323	1256	1	0	0	0	1312	907	1323	1256	907	-0.00552253	-0.179717	0.12755	0.0576895	0.307267	S phase	10.0032	-0.128949	0.057514	0.0714354	0.0986045	0.137679	0.0435438	4	4
Tb10.26.0190	Tb927.10.11710	935	1216	1054	1163	1	0	0	0	935	1216	1054	1163	935	-0.368081	0.369423	-0.0742173	0.0728752	0.737504	Late G1	12.5104	-0.082602	0.0668547	0.0157474	0.058048	0.111597	0.0646254	4	4
Tb10.26.0200	Tb927.10.11700	1222	904	955	1094	0	0	0	0	1222	904	955	1094	904	0.0861459	0.00969533	-0.148499	0.0526576	0.234645	Early G1	11.1866	-0.1016	0.0547488	0.0468515	0.055082	0.0748483	0.0396083	4	4
Tb10.26.0210	Tb927.10.11690	1159	821	863	937	0	0	0	0	1159	821	863	937	821	0.156016	0.0169888	-0.148405	-0.0246001	0.304421	Early G1	9.89901	0.0153043	-0.046862	0.0315578	0.100823	0.0942606	0.0757554	4	4
Tb10.26.0220	Tb927.10.11680	2053	1572	2060	2113	0	0	0	0	2053	1572	2060	2113	1572	-0.0667267	-0.09346	0.059211	0.100976	0.194436	G2/M phase	11.9681	-0.0145101	0.00214207	0.012368	0.0469567	0.146471	0.109167	4	4
Tb10.26.0230	Tb927.10.11670	1026	739	799	915	0	0	1	0	1026	739	799	915	739	0.0984414	-0.016544	-0.141295	0.0593976	0.239736	Early G1	11.161	-0.0340552	0.0254213	0.00863389	0.0739966	0.192315	0.120589	4	4
Tb10.26.0240	Tb927.10.11660	1327	859	1160	1104	0	0	0	0	1327	859	1160	1104	859	0.120335	-0.148704	0.0473186	-0.0189497	0.269039	Early G1	8.94579	-0.050271	0.0865553	-0.0362843	0.170599	0.0985192	0.199638	4	4
Tb10.26.0245	Tb927.10.11650	1336	1320	1334	1208	1	0	2	4	1336	1320	1334	1208	1208	-0.110182	0.230835	0.00868405	-0.129338	0.360173	Late G1	9.29403	0.126598	0.0522544	-0.178852	0.0872239	0.147174	0.174468	3	4
Tb10.26.0260	Tb927.10.11640	1412	962	908	1005	0	0	0	0	1412	962	908	1005	908	0.268896	0.0736634	-0.247053	-0.0955057	0.515949	Early G1	8.24588	-0.206784	0.154493	0.0522906	0.135321	0.143103	0.131237	4	4
Tb10.26.0280	Tb927.10.11630	1106	910	966	760	0	1	0	0	1106	910	966	760	760	0.103095	0.180081	0.0288657	-0.312042	0.492123	Late G1	11.0426	0.156341	-0.00590236	-0.150439	0.150662	0.209428	0.116205	4	4
Tb10.26.0290	Tb927.10.11620	970	758	1114	1125	1	0	0	0	970	758	1114	1125	758	-0.165836	-0.163224	0.154884	0.174176	0.340012	G2/M phase	8.94833	-0.0269603	-0.0127023	0.0396626	0.136192	0.189309	0.181479	4	4
Tb10.26.0300	Tb927.10.11610	491	377	441	507	0	1	0	0	491	378	441	507	378	-0.0298877	-0.0488254	-0.0638051	0.142518	0.206323	G2/M phase	9.02742	-0.0938381	-0.0149549	0.108793	0.252368	0.449029	0.204587	4	4
Tb10.26.0310	Tb927.10.11600	1007	776	977	861	0	0	0	0	1007	776	977	861	776	0.00999439	-0.00754166	0.0873882	-0.0898409	0.177229	S phase	10.0059	-0.0816322	0.182287	-0.100655	0.0351684	0.129312	0.130085	4	4
Tb10.26.0320	Tb927.10.11590	2056	1659	1713	1957	0	0	1	0	2056	1659	1713	1957	1659	0.00961717	0.0584899	-0.132671	0.0645639	0.197235	G2/M phase	9.18982	0.0105505	0.159948	-0.170499	0.0914667	0.220644	0.292157	4	4
Tb10.26.0330	Tb927.10.11580	2357	2057	3102	2605	0	0	0	0	2357	2057	3102	2605	2057	-0.237434	-0.0754454	0.279839	0.0330404	0.517274	S phase	10.4504	0.0387586	-0.0306326	-0.008126	0.0154437	0.0391	0.0400576	4	4
Tb10.26.0340	Tb927.10.11570	1736	1161	1372	1367	0	0	0	0	1736	1161	1372	1367	1161	0.164767	-0.0572324	-0.053692	-0.053843	0.222	Early G1	8.35883	-0.128361	0.198675	-0.0703137	0.159033	0.0292792	0.136674	3	4
Tb10.26.0350	Tb927.10.11560	778	420	521	506	0	0	0	0	778	420	521	506	420	0.370733	-0.160249	-0.086727	-0.123757	0.530982	Early G1	N/A	N/A	N/A	N/A	N/A	N/A	N/A	N/A	N/A
Tb10.26.0360	Tb927.10.11550	1342	902	1480	1718	0	0	0	0	1342	902	1480	1718	902	-0.132485	-0.347272	0.129754	0.350003	0.697275	G2/M phase	8.13989	0.312456	-0.209912	-0.102544	0.0468987	0.314142	0.267244	3	3
Tb10.26.0370	Tb927.10.11540	7598	6198	7231	7303	9664	5994	7960	8779	7598	6198	7231	7303	6198	-0.0457993	0.0187828	0.00380311	0.0232134	0.0690128	G2/M phase	11.0614	0.115326	0.00560933	-0.120935	0.169935	0.0926762	0.107505	4	4
Tb10.26.0385	Tb927.10.11530	848	572	654	755	0	0	0	0	848	572	654	755	572	0.12621	-0.0834398	-0.127536	0.0847659	0.253747	Early G1	N/A	N/A	N/A	N/A	N/A	N/A	N/A	N/A	N/A
Tb10.26.0390	Tb927.10.11520	1600	1169	1436	1549	0	0	0	0	1600	1169	1436	1549	1169	0.0124946	-0.0819033	-0.0224945	0.0919031	0.173806	G2/M phase	N/A	N/A	N/A	N/A	N/A	N/A	N/A	N/A	N/A
Tb10.26.0400	Tb927.10.11510	1166	1102	1145	1149	0	0	0	0	1166	1102	1145	1149	1102	-0.119179	0.157776	-0.0243724	-0.0142249	0.276956	Late G1	10.2126	0.0841032	-0.0172281	-0.0668751	0.0497183	0.155068	0.145861	4	4
Tb10.26.0410	Tb927.10.11500	1215	827	1132	1171	0	0	0	0	1215	827	1132	1171	827	0.0261813	-0.170417	0.045126	0.0991094	0.269526	G2/M phase	10.8219	0.173674	-0.0141933	-0.15948	0.0699811	0.0821816	0.0442419	4	4
Tb10.26.0430	Tb927.10.11480	966	916	1170	1132	0	0	0	0	966	916	1170	1132	916	-0.258522	0.023202	0.138919	0.0964006	0.39744	S phase	9.92627	-0.0601834	-0.00113734	0.0613207	0.0112043	0.134955	0.133219	4	3
Tb10.26.0440	Tb927.10.11470	1511	1173	1535	1355	0	0	0	1	1511	1173	1535	1355	1173	-0.0264482	-0.0333498	0.117314	-0.0575158	0.17483	S phase	8.55436	-0.119404	0.112305	0.00709873	0.0683105	0.151344	0.129714	4	4
Tb10.26.0480	Tb927.10.11450	1342	1198	1420	1165	0	2	0	0	1342	1198	1420	1165	1165	-0.079816	0.114826	0.122717	-0.157727	0.280445	S phase	10.4842	0.0419847	-0.0354456	-0.00653902	0.0747734	0.156357	0.113564	4	4
Tb10.26.0510	Tb927.10.11440	5530	3539	5223	4548	1	2	0	0	5530	3539	5223	4548	3539	0.100704	-0.184835	0.13933	-0.0551999	0.324165	S phase	11.8862	-0.0211646	-0.0502684	0.071433	0.0376165	0.0911926	0.0960673	4	4
Tb10.26.0520	Tb927.10.11430	325	320	352	338	0	0	0	0	325	320	352	338	320	-0.18873	0.147301	0.0474325	-0.00600339	0.336031	Late G1	N/A	N/A	N/A	N/A	N/A	N/A	N/A	N/A	N/A
Tb10.26.0530	Tb927.10.11420	1627	1107	1727	1596	0	0	0	0	1627	1107	1727	1596	1107	-0.0270776	-0.224238	0.180003	0.071312	0.404241	S phase	8.19762	0.00768712	-0.243052	0.235364	0.0350401	0.143824	0.145564	4	3
Tb10.26.0540	Tb927.10.11410	1045	871	1101	1176	0	0	0	0	1045	871	1101	1176	871	-0.147127	-0.0514862	0.0492116	0.149401	0.296528	G2/M phase	8.45134	-0.0771997	0.136009	-0.0588091	0.134477	0.32312	0.211095	4	3
Tb10.26.0550	Tb927.10.11400	1165	703	1011	1035	0	0	0	0	1165	703	1011	1035	703	0.124603	-0.245732	0.0410826	0.0800466	0.370334	Early G1	N/A	N/A	N/A	N/A	N/A	N/A	N/A	N/A	N/A
Tb10.26.0560	Tb927.10.11390	29089	17013	22005	21875	0	0	0	0	29089	17013	22005	21875	17013	0.245525	-0.169912	-0.0360904	-0.0395225	0.415437	Early G1	11.3713	0.135772	0.116292	-0.252064	0.0876723	0.0880563	0.126171	3	3
Tb10.26.0570	Tb927.10.11380	1440	1110	1465	1669	0	0	0	0	1440	1110	1465	1669	1110	-0.116952	-0.134062	0.028907	0.222107	0.356168	G2/M phase	9.31886	0.0331754	0.139193	-0.172368	0.231183	0.265811	0.15621	4	4
Tb10.26.0585	Tb927.10.11370	913	767	800	923	0	2	3	1	913	767	800	923	767	-0.0448205	0.0621903	-0.114408	0.0970386	0.211447	G2/M phase	N/A	N/A	N/A	N/A	N/A	N/A	N/A	N/A	N/A
Tb10.26.0590	Tb927.10.11360	1262	885	1143	1139	0	0	0	0	1262	885	1143	1139	885	0.049306	-0.104258	0.0274464	0.0275051	0.153563	Early G1	8.39145	0.0781467	0.206785	-0.284932	0.156474	0.205506	0.0906486	3	3
Tb10.26.0600	Tb927.10.11350	473	338	478	452	0	0	0	0	473	338	478	452	338	-0.0176014	-0.144019	0.118596	0.0430245	0.262615	S phase	N/A	N/A	N/A	N/A	N/A	N/A	N/A	N/A	N/A
Tb10.26.0630	Tb927.10.11340	4142	5792	4387	2635	0	0	0	0	4142	5792	4387	2635	2635	-0.129921	0.712212	0.0740127	-0.656303	1.36851	Late G1	10.9863	-0.505499	-0.0688043	0.574303	0.0443706	0.120965	0.0894432	4	3
Tb10.26.0640	Tb927.10.11330	1087	922	1018	1186	1	0	0	0	1087	922	1018	1186	922	-0.0997984	0.0210874	-0.0733858	0.152097	0.251895	G2/M phase	9.4993	0.0219918	-0.00326181	-0.01873	0.0892825	0.0964109	0.0826344	4	4
Tb10.26.0670	Tb927.10.11310	2157	1918	2099	2074	0	0	0	0	2157	1918	2099	2074	1918	-0.0850529	0.103923	-0.00334992	-0.0155199	0.188976	Late G1	11.4332	0.0823917	-0.0317357	-0.0506559	0.0614176	0.101385	0.0871613	4	4
Tb10.26.0680	Tb927.10.11300	5556	4101	3926	4775	0	0	0	0	5556	4101	3926	4775	3926	0.138008	0.0583367	-0.241951	0.0456059	0.379959	Early G1	10.7685	0.134359	-0.0448352	-0.0895239	0.176291	0.0831838	0.169567	4	4
Tb10.26.0690	Tb927.10.11290	425	444	433	371	0	0	0	0	425	444	433	371	371	-0.124882	0.296614	0.0230495	-0.194782	0.491396	Late G1	8.5553	0.0294177	0.00105536	-0.0304731	0.11871	0.0997251	0.0210111	4	3
Tb10.26.0740	Tb927.10.11270	527	595	488	599	0	0	0	0	527	595	488	599	488	-0.213622	0.319864	-0.203517	0.0972745	0.533486	Late G1	9.508	-0.172889	0.137857	0.0350323	0.128724	0.329859	0.458003	3	4
Tb10.26.0750	Tb927.10.11260	548	586	578	627	0	0	0	0	548	586	578	627	548	-0.243369	0.211755	-0.0454487	0.0770635	0.455124	Late G1	N/A	N/A	N/A	N/A	N/A	N/A	N/A	N/A	N/A
Tb10.26.0760	Tb927.10.11250	1777	1892	2201	2318	0	0	1	0	1777	1892	2201	2318	1777	-0.347048	0.10182	0.0826949	0.162533	0.50958	G2/M phase	11.1831	-0.0010013	-0.00596583	0.00696713	0.0567483	0.0514835	0.0599617	4	4
Tb10.26.0770	Tb927.10.11240	1230	973	981	1042	0	0	0	0	1230	973	981	1042	973	0.0745534	0.0948059	-0.130753	-0.0386064	0.225559	Late G1	10.0214	0.0372457	-0.105938	0.0686922	0.0373747	0.12313	0.150509	4	4
Tb10.26.0780	Tb927.10.11230	562	352	505	490	0	0	0	0	562	352	505	490	352	0.105375	-0.211221	0.0721154	0.03373	0.316596	Early G1	N/A	N/A	N/A	N/A	N/A	N/A	N/A	N/A	N/A
Tb10.26.0790	Tb927.10.11220	9699	5423	6521	6623	0	0	1	0	9699	5423	6521	6623	5423	0.339067	-0.141278	-0.112648	-0.0851405	0.480346	Early G1	12.881	0.0332852	-0.0693881	0.0361029	0.112362	0.151369	0.0586873	4	4
Tb10.26.0800	Tb927.10.11210	2203	1304	1753	1794	0	0	1	0	2203	1304	1753	1794	1304	0.194222	-0.203904	-0.0143942	0.024076	0.398127	Early G1	8.26394	0.0469924	-0.12698	0.0799881	0.119125	0.217361	0.124088	3	4
Tb10.26.0825	Tb927.10.11200	1242	961	1095	1082	0	0	0	0	1242	961	1095	1082	961	0.0362966	0.0246389	-0.0244107	-0.0365248	0.0728214	Early G1	9.23252	-0.000775605	0.0439096	-0.043134	0.0814486	0.0836365	0.155167	3	4
Tb10.26.0830	Tb927.10.11190	1427	1054	1384	1312	0	0	0	0	1427	1054	1384	1312	1054	-0.000774959	-0.0794864	0.0761106	0.00415069	0.155597	S phase	N/A	N/A	N/A	N/A	N/A	N/A	N/A	N/A	N/A
Tb10.26.0840	Tb927.10.11180	1646	1155	1440	1555	0	0	0	0	1646	1155	1440	1555	1155	0.0451119	-0.107561	-0.0267567	0.0892054	0.196766	G2/M phase	N/A	N/A	N/A	N/A	N/A	N/A	N/A	N/A	N/A
Tb10.26.0850	Tb927.10.11170	2372	1921	3068	2351	1	0	0	1	2372	1921	3068	2351	1921	-0.164922	-0.110769	0.327299	-0.0516082	0.492221	S phase	10.324	-0.104101	0.107454	-0.00335339	0.0887394	0.240776	0.177466	4	4
Tb10.26.0860	Tb927.10.11160	1232	1038	1200	1341	0	0	0	0	1232	1038	1200	1341	1038	-0.110678	0.000525099	-0.027619	0.137772	0.24845	G2/M phase	9.73108	0.0124605	-0.110086	0.0976259	0.0178415	0.13523	0.132471	3	4
Tb10.26.0880	Tb927.10.11150	2115	2007	2610	2522	1	0	1	0	2115	2007	2610	2522	2007	-0.271814	0.0109683	0.152605	0.10824	0.424419	S phase	N/A	N/A	N/A	N/A	N/A	N/A	N/A	N/A	N/A
Tb10.26.0900	Tb927.10.11140	2166	1571	2470	2075	0	0	0	0	2166	1571	2470	2075	1571	-0.0674438	-0.172395	0.243061	-0.00322243	0.415456	S phase	9.8451	0.159598	-0.318485	0.158888	0.0619239	0.158394	0.101921	4	4
Tb10.26.0910	Tb927.10.11130	2068	1871	1814	1448	0	0	0	0	2068	1871	1814	1448	1448	0.0605234	0.274496	-0.00751134	-0.327508	0.602004	Late G1	9.02679	-0.0172226	-0.517048	0.53427	0.154251	0.0698055	0.117712	4	4
Tb10.26.0920	Tb927.10.11120	608	559	483	475	0	0	0	0	608	559	483	475	475	0.0509614	0.288137	-0.16006	-0.179039	0.467177	Late G1	N/A	N/A	N/A	N/A	N/A	N/A	N/A	N/A	N/A
Tb10.26.0930	Tb927.10.11110	1587	1242	2048	1387	0	0	0	0	1587	1242	2048	1387	1242	-0.106378	-0.101616	0.382563	-0.174569	0.557132	S phase	9.13672	-0.0232239	-0.00731876	0.0305427	0.0599277	0.138981	0.176161	4	3
Tb10.26.0940	Tb927.10.11100	889	800	1233	934	0	0	0	0	889	800	1233	934	800	-0.249136	-0.04292	0.343809	-0.0517532	0.592944	S phase	11.0234	-0.0504887	-0.0156504	0.066139	0.0211566	0.0866995	0.082595	4	4
Tb10.26.0950	Tb927.10.11090	922	945	1287	1070	0	0	0	0	922	945	1287	1070	922	-0.334266	0.059681	0.267935	0.0066498	0.6022	S phase	11.4136	0.00599826	-0.059933	0.0539347	0.148259	0.0866664	0.130358	4	4
Tb10.26.0960	Tb927.10.11080	789	513	926	914	3155	3541	6922	6850	789	513	926	914	513	-0.106915	-0.369582	0.245099	0.231397	0.614681	S phase	10.2348	0.332695	-0.0277572	-0.304938	0.100263	0.221317	0.287836	3	4
Tb10.26.0980	Tb927.10.11070	745	548	655	713	0	0	0	0	745	548	655	713	548	0.0216448	-0.0630207	-0.0430738	0.0844497	0.14747	G2/M phase	N/A	N/A	N/A	N/A	N/A	N/A	N/A	N/A	N/A
Tb10.26.0990	Tb927.10.11060	1083	1056	1105	1136	0	0	0	0	1083	1056	1105	1136	1056	-0.166772	0.155204	-0.016732	0.0283007	0.321976	Late G1	N/A	N/A	N/A	N/A	N/A	N/A	N/A	N/A	N/A
Tb10.26.1000	Tb927.10.11050	956	635	862	847	0	0	0	0	956	635	862	847	635	0.077164	-0.154691	0.0488683	0.0286586	0.231855	Early G1	9.37257	0.153526	-0.00910287	-0.144423	0.0317225	0.108942	0.140665	3	3
Tb10.26.1010	Tb927.10.11040	1517	990	1379	1464	0	0	0	0	1517	990	1379	1464	990	0.0497639	-0.207558	0.0331922	0.124602	0.332159	G2/M phase	8.95503	-0.0062613	-0.0443714	0.0506327	0.0401619	0.125641	0.116201	3	4
Tb10.26.1020	Tb927.10.11030	1911	1576	1745	1978	0	0	0	0	1911	1576	1745	1978	1576	-0.0615307	0.0188081	-0.0716045	0.114327	0.185932	G2/M phase	10.2527	0.0642703	0.064716	-0.128986	0.114364	0.204786	0.228283	4	4
Tb10.26.1030	Tb927.10.11020	4104	4234	2883	2362	0	0	0	0	4104	4234	2883	2362	2362	0.16398	0.56737	-0.224452	-0.506898	1.07427	Late G1	9.41937	-0.642167	-0.0352811	0.677448	0.0791148	0.330183	0.281755	4	3
Tb10.26.1040	Tb927.10.11010	1035	841	879	983	0	0	0	0	1035	841	879	983	841	0.000986723	0.0599327	-0.113682	0.0527625	0.173615	Late G1	9.4967	0.0905629	-0.0468131	-0.0437498	0.0689633	0.213908	0.264081	4	4
Tb10.26.1060	Tb927.10.11000	1451	977	1060	1293	0	0	0	0	1451	977	1060	1293	977	0.146089	-0.0661289	-0.185867	0.105907	0.331956	Early G1	9.91521	0.0455373	-0.0302039	-0.0153334	0.110396	0.14335	0.0384235	4	4
Tb10.26.1070	Tb927.10.10990	1385	960	1348	1508	0	0	0	0	1385	960	1348	1508	960	-0.0401187	-0.210499	0.0418428	0.208775	0.419274	G2/M phase	10.3546	0.281181	-0.0622327	-0.218948	0.121551	0.0574289	0.114529	4	4
Tb10.26.1080	Tb927.10.10980	128504	98150	113563	129177	3	0	1	3	128504	98150	113563	129177	98150	-0.0115079	-0.041862	-0.0688014	0.122171	0.190973	G2/M phase	14.7989	-0.00858042	0.0107807	-0.00220026	0.0187708	0.0257609	0.0289095	4	4
Tb10.329.0030	Tb927.10.10870	436	353	385	361	0	0	0	0	436	353	385	361	353	0.0377224	0.0914615	-0.0207203	-0.108464	0.199925	Late G1	10.0183	0.0875969	-0.0724831	-0.0151138	0.137799	0.167198	0.192068	4	4
Tb10.329.0040	Tb927.10.10880	2273	2139	2451	2391	0	0	0	0	2273	2139	2451	2391	2139	-0.174924	0.0958135	0.0548754	0.0242354	0.270738	Late G1	10.2619	-0.11474	-0.0438612	0.158601	0.0283965	0.188452	0.213578	4	4
Tb10.389.0030	Tb927.10.13690	134	117	92	138	272	185	243	227	406	302	335	365	302	0.0630659	-0.00546617	-0.0932257	0.0356259	0.156292	Early G1	10.5954	0.028601	0.0789318	-0.107533	0.0678445	0.0734684	0.10464	4	4
Tb10.389.0050	Tb927.10.13380	1247	1119	1075	790	0	0	0	0	1247	1119	1075	790	790	0.105836	0.307984	0.0127381	-0.426558	0.734541	Late G1	10.2578	-0.200312	0.0769942	0.123318	0.0860509	0.085554	0.0951713	4	4
Tb10.389.0060	Tb927.10.13370	919	803	1058	918	0	0	0	0	919	803	1058	918	803	-0.153134	0.0106	0.171096	-0.0285616	0.32423	S phase	10.0173	-0.00775168	-0.0349987	0.0427504	0.146312	0.0921224	0.108425	4	4
Tb10.389.0070	Tb927.10.13360	7357	5978	7204	6938	0	0	1	0	7357	5978	7204	6938	5978	-0.0477994	0.011145	0.0429082	-0.00625385	0.0907076	S phase	12.7957	0.00762083	-0.0900211	0.0824002	0.0485056	0.044424	0.0316017	4	4
Tb10.389.0080	Tb927.10.13350	1807	1224	1769	1793	0	0	0	0	1807	1224	1769	1793	1224	-0.000423222	-0.204017	0.0899413	0.114499	0.318516	G2/M phase	9.32177	0.171305	-0.256193	0.0848874	0.0901985	0.0914829	0.136502	4	4
Tb10.389.0100	Tb927.10.13330	2299	2080	1951	1590	0	0	1	0	2299	2080	1951	1590	1590	0.0769065	0.290883	-0.0388592	-0.32893	0.619813	Late G1	11.2391	-0.295705	0.0485117	0.247193	0.0604682	0.101656	0.0436041	4	3
Tb10.389.0110	Tb927.10.13320	840	520	778	778	0	0	0	0	840	520	778	778	520	0.0768867	-0.256592	0.0872945	0.0924108	0.349003	G2/M phase	8.1957	0.0545806	-0.226432	0.171851	0.109444	0.263777	0.22345	4	4
Tb10.389.0120	Tb927.10.13310	1234	1147	1254	1505	0	0	0	0	1234	1147	1254	1505	1147	-0.202427	0.050495	-0.0582052	0.210137	0.412564	G2/M phase	9.57515	-0.107647	0.0590922	0.0485549	0.0642657	0.17666	0.203814	4	4
Tb10.389.0130	Tb927.10.13300	1158	737	963	1073	0	0	0	0	1158	737	963	1073	737	0.105586	-0.187914	-0.039415	0.121744	0.309658	G2/M phase	9.10515	0.214224	-0.0491856	-0.165038	0.0159311	0.0613728	0.0773039	3	3
Tb10.389.0140	Tb927.10.13290	1096	1243	1968	1729	0	0	0	0	1096	1243	1968	1729	1096	-0.57233	-0.0323525	0.393179	0.211503	0.965509	S phase	11.2321	0.119485	-0.105706	-0.0137788	0.0170192	0.0644151	0.0585038	4	3
Tb10.389.0150	Tb927.10.13280	6118	6110	9829	7352	0	0	0	0	6118	6110	9829	7352	6110	-0.388186	-0.0316744	0.416826	0.00303423	0.805012	S phase	11.4146	-0.0680708	-0.0503329	0.118404	0.0861346	0.111313	0.190486	4	4
Tb10.389.0160	Tb927.10.13270	2578	2163	2629	2791	0	0	0	0	2578	2163	2629	2791	2163	-0.123786	-0.0186051	0.0255032	0.116888	0.240673	G2/M phase	9.95315	-0.0134252	-0.109559	0.122984	0.133991	0.189758	0.217455	4	4
Tb10.389.0170	Tb927.10.13260	1685	1514	1916	1660	0	0	0	0	1685	1514	1916	1660	1514	-0.153742	0.0502733	0.152634	-0.0491645	0.306376	S phase	10.4494	-0.0726866	0.0052208	0.0674658	0.0380117	0.216945	0.182407	4	4
Tb10.389.0190	Tb927.10.13250	3078	2605	3797	3304	0	0	0	0	3078	2605	3797	3304	2605	-0.192487	-0.0747975	0.231407	0.0358771	0.423894	S phase	11.2498	0.0849361	-0.0449958	-0.0399403	0.0707996	0.132355	0.100674	4	4
Tb10.389.0210	Tb927.10.13240	1211	982	1239	1184	0	0	0	0	1211	982	1239	1184	982	-0.0759032	-0.0199081	0.0781011	0.0177103	0.154004	S phase	10.9747	0.10365	-0.0958723	-0.00777807	0.0952939	0.0720163	0.145286	4	4
Tb10.389.0220	Tb927.10.13230	1297	893	1021	1164	0	0	0	0	1297	893	1021	1164	893	0.10854	-0.0715073	-0.115629	0.0785959	0.224169	Early G1	9.41042	-0.0799252	0.167738	-0.0878126	0.136302	0.153118	0.0408148	3	4
Tb10.389.0240	Tb927.10.13220	1541	1530	1513	1579	0	0	0	0	1541	1530	1513	1579	1513	-0.150981	0.197083	-0.0564088	0.0103067	0.348064	Late G1	10.2118	0.0572414	-0.156323	0.0990814	0.0970582	0.25781	0.18933	4	4
Tb10.389.0250	Tb927.10.13210	1427	1404	1627	1683	0	0	0	0	1427	1404	1627	1683	1404	-0.252351	0.0826053	0.0579045	0.111842	0.364193	G2/M phase	9.30578	-0.0556386	0.0321393	0.0234993	0.064959	0.0559129	0.116435	3	4
Tb10.389.0260	Tb927.10.13200	1658	1148	1390	1391	0	0	0	0	1658	1148	1390	1391	1148	0.108108	-0.0638141	-0.025224	-0.0190701	0.171922	Early G1	9.02045	-0.0673838	0.150737	-0.0833536	0.0197964	0.0745981	0.0899576	3	4
Tb10.389.0270	Tb927.10.13190	1036	683	807	923	0	0	0	0	1036	683	807	923	683	0.130626	-0.112042	-0.108731	0.0901473	0.242667	Early G1	N/A	N/A	N/A	N/A	N/A	N/A	N/A	N/A	N/A
Tb10.389.0280	Tb927.10.13180	4179	3551	4498	4914	1	0	0	0	4179	3551	4498	4914	3551	-0.177626	-0.0541591	0.0495272	0.182258	0.359883	G2/M phase	9.98355	0.0370001	-0.0612422	0.0242421	0.131272	0.138723	0.157981	4	4
Tb10.389.0290	Tb927.10.13170	1703	1353	1509	1713	0	0	0	0	1703	1353	1509	1713	1353	-0.0269035	-0.000420978	-0.0803621	0.107687	0.188049	G2/M phase	8.37881	-0.0496727	0.0327509	0.0169218	0.101117	0.281717	0.237356	4	4
Tb10.389.0300	Tb927.10.13160	1048	928	889	1110	0	0	0	0	1048	928	889	1110	889	-0.0689162	0.114041	-0.185273	0.140148	0.325421	G2/M phase	8.81509	-0.154196	0.0480812	0.106115	0.169291	0.268926	0.0998901	4	3
Tb10.389.0310	Tb927.10.13150	969	831	1158	1030	0	0	0	0	969	831	1158	1030	831	-0.182266	-0.045515	0.195828	0.0319531	0.378094	S phase	8.37618	0.249692	-0.158211	-0.0914812	0.184705	0.320076	0.418836	3	4
Tb10.389.0320	Tb927.10.13140	540	335	386	427	0	0	0	0	540	335	386	427	335	0.226578	-0.103822	-0.136754	0.0139977	0.363332	Early G1	8.66248	0.140887	-0.0580379	-0.0828489	0.137431	0.169703	0.178698	3	4
Tb10.389.0330	Tb927.10.13130	1467	1137	1421	1468	0	0	0	0	1467	1137	1421	1468	1137	-0.0482384	-0.0574759	0.0268263	0.078888	0.136364	G2/M phase	8.55937	0.0434965	-0.0181859	-0.0253106	0.18366	0.187797	0.242838	4	4
Tb10.389.0340	Tb927.10.13120	909	678	788	791	1	0	0	0	909	678	788	791	678	0.0560282	-0.00856771	-0.0290294	-0.0184311	0.0850577	Early G1	9.78731	-0.080031	-0.080838	0.160869	0.0861604	0.107297	0.0721343	3	4
Tb10.389.0350	Tb927.10.13110	887	995	994	1045	0	0	1	0	887	995	994	1045	887	-0.293035	0.231126	-0.00769638	0.0696051	0.524161	Late G1	8.38977	0.158317	0.131755	-0.290072	0.109795	0.188172	0.204716	4	4
Tb10.389.0360	Tb927.10.13100	569	667	924	601	0	0	0	0	569	667	924	601	569	-0.403307	0.18435	0.417184	-0.198227	0.820491	S phase	8.76958	0.131977	-0.401253	0.269276	0.139467	0.0572502	0.1203	3	4
Tb10.389.0370	Tb927.10.13090	997	787	1051	945	0	0	0	0	997	787	1051	945	787	-0.0657894	-0.0486202	0.131335	-0.0169253	0.197124	S phase	10.7211	-0.0606899	0.0288608	0.0318292	0.202446	0.206312	0.128693	4	4
Tb10.389.0390	Tb927.10.13070	671	607	713	571	0	0	0	0	671	607	713	571	571	-0.0789301	0.134853	0.129686	-0.185609	0.320462	Late G1	8.22758	0.155668	-0.307805	0.152137	0.156349	0.187862	0.316584	4	3
Tb10.389.0430	Tb927.10.13040	4001	2208	3832	3290	66	63	75	82	4001	2208	3832	3290	2208	0.149147	-0.350075	0.207911	-0.00698297	0.557985	S phase	9.21178	0.120255	0.0261832	-0.146438	0.11325	0.204302	0.27553	4	4
Tb10.389.0470	Tb927.10.13030	515	478	450	484	0	0	0	0	515	478	450	484	450	-0.0534487	0.197389	-0.127069	-0.0168708	0.324458	Late G1	N/A	N/A	N/A	N/A	N/A	N/A	N/A	N/A	N/A
Tb10.389.0480	Tb927.10.13020	1373	1283	1383	1393	0	0	0	0	1373	1283	1383	1393	1283	-0.134773	0.125816	-0.00327649	0.0122339	0.260589	Late G1	9.39856	-0.0204489	0.201458	-0.181009	0.0862073	0.0865866	0.12172	4	3
Tb10.389.0490	Tb927.10.13010	1431	1446	1545	1594	0	0	0	0	1431	1446	1545	1594	1431	-0.221706	0.151737	0.00990407	0.0600651	0.373443	Late G1	9.68277	0.165714	-0.0719154	-0.0937987	0.110008	0.049388	0.0722901	4	4
Tb10.389.0510	Tb927.10.13000	2471	2120	2426	2787	1	0	0	0	2471	2120	2426	2787	2120	-0.13291	0.00445805	-0.0383988	0.166851	0.299761	G2/M phase	11.081	0.0849168	-0.0710713	-0.0138456	0.0134023	0.0542113	0.0660906	4	4
Tb10.389.0520	Tb927.10.12990	950	796	959	912	0	0	0	0	950	796	959	912	796	-0.07628	0.02696	0.0583503	-0.00903039	0.13463	S phase	N/A	N/A	N/A	N/A	N/A	N/A	N/A	N/A	N/A
Tb10.389.0530	Tb927.10.12980	1811	1335	1641	1605	0	0	0	1	1811	1335	1641	1605	1335	0.0377005	-0.0438472	0.0165162	-0.0103695	0.0815477	Early G1	10.9539	-0.0464579	-0.0417525	0.0882104	0.075014	0.0903746	0.139795	4	4
Tb10.389.0540	Tb927.10.12970	814	581	702	832	0	0	0	0	814	581	702	832	581	0.0157311	-0.11236	-0.0767997	0.173429	0.28579	G2/M phase	8.48517	0.118218	-0.120743	0.00252508	0.0663432	0.307066	0.24135	4	3
Tb10.389.0550	Tb927.10.12960	1289	1076	1199	1231	0	0	0	0	1289	1076	1199	1231	1076	-0.0435383	0.0542866	-0.0269319	0.0161835	0.0978249	Late G1	N/A	N/A	N/A	N/A	N/A	N/A	N/A	N/A	N/A
Tb10.389.0560	Tb927.10.12950	1693	1930	1625	1196	0	0	1	0	1693	1930	1625	1196	1196	-0.0585203	0.488898	0.00336439	-0.433742	0.922639	Late G1	10.1824	-0.307204	0.013998	0.293206	0.0790323	0.120455	0.191909	3	4
Tb10.389.0570	Tb927.10.12940	1778	1432	1752	1662	0	0	0	1	1778	1432	1752	1662	1432	-0.0436895	0.00248574	0.0560849	-0.0148812	0.0997744	S phase	10.1017	-0.0205964	0.0343825	-0.0137861	0.146867	0.15377	0.0487287	4	4
Tb10.389.0590	Tb927.10.12930	1520	1076	1205	1326	0	0	0	0	1520	1076	1205	1326	1076	0.106213	-0.033781	-0.107798	0.0353659	0.214011	Early G1	N/A	N/A	N/A	N/A	N/A	N/A	N/A	N/A	N/A
Tb10.389.0600	Tb927.10.12920	1600	1709	3445	2109	0	0	0	0	1600	1709	3445	2109	1600	-0.551392	-0.0979127	0.676067	-0.0267618	1.22746	S phase	11.1969	0.240245	-0.223411	-0.0168333	0.0439197	0.119175	0.161831	3	4
Tb10.389.0610	Tb927.10.12910	1944	1219	1676	1569	0	0	0	0	1944	1219	1676	1569	1219	0.147737	-0.167194	0.0547583	-0.0353022	0.314931	Early G1	10.77	-0.0662833	-0.052578	0.118861	0.0852894	0.108836	0.0940963	4	4
Tb10.389.0620	Tb927.10.12900	405	360	476	487	0	0	0	0	405	360	476	487	360	-0.233671	-0.0451969	0.120396	0.158472	0.392143	G2/M phase	N/A	N/A	N/A	N/A	N/A	N/A	N/A	N/A	N/A
Tb10.389.0630	Tb927.10.12890	7480	5338	7060	6468	0	0	0	0	7480	5338	7060	6468	5338	0.0435646	-0.0847753	0.0812215	-0.0400107	0.165997	S phase	12.495	0.0453016	0.0233616	-0.0686631	0.080814	0.142417	0.091054	4	4
Tb10.389.0650	Tb927.10.12880	1203	911	932	1102	0	0	0	0	1203	911	932	1102	911	0.0725729	0.0298583	-0.174635	0.0722037	0.247208	Early G1	13.5235	0.0304141	-0.0666747	0.0362606	0.052719	0.147014	0.117582	4	4
Tb10.389.0660	Tb927.10.12870	1783	1632	2085	1745	0	0	0	1	1783	1632	2085	1745	1632	-0.168141	0.0625923	0.178626	-0.0730776	0.346768	S phase	N/A	N/A	N/A	N/A	N/A	N/A	N/A	N/A	N/A
Tb10.389.0670	Tb927.10.12860	1312	1438	1165	969	0	1	0	2	1312	1438	1165	969	969	-0.0323071	0.458388	-0.0827179	-0.343363	0.801751	Late G1	9.26597	-0.12975	-0.112378	0.242128	0.181512	0.111414	0.265847	3	4
Tb10.389.0680	Tb927.10.12850	9928	8081	9333	8685	0	0	1	0	9928	8081	9333	8685	8081	-0.00661514	0.0548147	0.0252496	-0.0734491	0.128264	Late G1	11.6392	-0.154655	0.0359581	0.118697	0.0475345	0.127581	0.144559	4	4
Tb10.389.0690	Tb927.10.12840	12706	7512	7386	8104	0	0	0	1	12706	7512	7386	8104	7386	0.39603	-0.00381183	-0.265588	-0.126631	0.661618	Early G1	11.3557	0.0476991	0.0314232	-0.0791223	0.0522591	0.0612485	0.0526624	4	4
Tb10.389.0710	Tb927.10.12830	713	664	604	588	0	0	0	0	713	664	604	588	588	0.00364724	0.259327	-0.114679	-0.148295	0.407623	Late G1	8.24976	-0.181834	0.153519	0.0283145	0.0670636	0.0713866	0.0162142	4	4
Tb10.389.0720	Tb927.10.12820	3514	2070	3720	4439	0	0	0	0	3514	2070	3720	4439	2070	-0.0653487	-0.470433	0.137867	0.397915	0.868348	G2/M phase	9.74391	0.442911	-0.275678	-0.167233	0.143769	0.204282	0.343848	4	3
Tb10.389.0730	Tb927.10.12810	2071	1657	2051	1999	0	0	0	0	2071	1657	2051	1999	1657	-0.0546916	-0.0180464	0.0523354	0.0204026	0.107027	S phase	11.3002	-0.102574	0.0980245	0.00454924	0.0343513	0.0400088	0.0631189	3	4
Tb10.389.0770	Tb927.10.12780	832	637	599	505	99	105	95	87	832	637	599	505	505	0.243512	0.216621	-0.109488	-0.350645	0.594157	Early G1	12.8091	0.0897009	0.00802592	-0.0977269	0.0509868	0.098101	0.069609	4	4
Tb10.389.0830	Tb927.10.12740	1995	1351	1248	1454	0	0	1	1	1995	1351	1248	1454	1248	0.272481	0.068519	-0.283263	-0.0577372	0.555744	Early G1	10.8958	-0.050511	0.0249752	0.0255358	0.124035	0.169555	0.130809	4	4
Tb10.389.0860	Tb927.10.12720	1630	1826	1941	1650	0	0	0	0	1630	1826	1941	1650	1630	-0.259727	0.262487	0.113229	-0.115989	0.522214	Late G1	9.81986	-0.0689913	0.0856195	-0.0166282	0.0597702	0.0761816	0.0994446	4	4
Tb10.389.0880	Tb927.10.12710	12446	12420	15100	14369	0	0	0	0	12446	12420	15100	14369	12420	-0.272174	0.083208	0.127719	0.0612467	0.399893	S phase	12.5151	0.000725505	-0.00232044	0.00159493	0.0704122	0.0696481	0.0302532	4	4
Tb10.389.0890	Tb927.10.12700	7558	5964	6953	6589	0	0	0	0	7558	5964	6953	6589	5964	0.0136172	0.030292	0.0142753	-0.0581845	0.0884765	Late G1	12.1257	0.0752552	-0.0851002	0.00984495	0.0465555	0.0217393	0.0448486	4	4
Tb10.389.0900	Tb927.10.12690	917	746	775	809	0	0	0	0	917	746	775	809	746	0.0289211	0.089574	-0.0927774	-0.0257177	0.182351	Late G1	10.9011	-0.048768	-0.0146158	0.0633838	0.0427742	0.096236	0.110828	4	4
Tb10.389.0910	Tb927.10.12680	7644	4555	6756	6779	3525	1977	2893	3028	7644	4555	6756	6779	4555	0.12318	-0.265297	0.0660488	0.0760682	0.388478	Early G1	N/A	N/A	N/A	N/A	N/A	N/A	N/A	N/A	N/A
Tb10.389.0920	Tb927.10.12670	1059	853	1472	1726	0	0	0	0	1059	853	1472	1726	853	-0.368322	-0.322008	0.22778	0.462551	0.830873	G2/M phase	10.4861	0.549363	-0.173922	-0.375441	0.107788	0.146878	0.173982	4	4
Tb10.389.1020	Tb927.10.12640	1311	994	1583	1542	0	0	0	0	1311	994	1583	1542	994	-0.178087	-0.219038	0.214934	0.182191	0.433971	S phase	N/A	N/A	N/A	N/A	N/A	N/A	N/A	N/A	N/A
Tb10.389.1030	Tb927.10.12630	422	577	482	461	0	0	0	0	422	577	482	461	422	-0.344053	0.465675	-0.0312358	-0.0903859	0.809727	Late G1	8.17234	-0.00918084	-0.0388776	0.0480584	0.303008	0.174894	0.333708	3	4
Tb10.389.1040	Tb927.10.12620	1757	1130	1793	1798	0	0	0	0	1757	1130	1793	1798	1130	-0.00782951	-0.286222	0.142459	0.151593	0.437814	G2/M phase	11.1097	0.100745	-0.00665235	-0.0940928	0.0287663	0.0546889	0.0730312	4	4
Tb10.389.1060	Tb927.10.12600	1923	1414	1504	1700	0	0	0	0	1923	1414	1504	1700	1414	0.0925964	0.00741881	-0.140931	0.0409156	0.233527	Early G1	11.0124	-0.0297635	-0.065307	0.0950705	0.0751798	0.195932	0.128864	4	4
Tb10.389.1070	Tb927.10.12590	1319	1030	1372	1214	89	80	141	138	1319	1030	1372	1214	1030	-0.0464822	-0.0448834	0.131381	-0.0400151	0.177863	S phase	9.35832	0.176987	-0.0962238	-0.0807633	0.189462	0.248166	0.131187	4	4
Tb10.389.1130	Tb927.10.12550	386	341	364	331	0	0	0	0	386	341	364	331	331	-0.030077	0.149493	0.00628754	-0.125703	0.275196	Late G1	11.2876	0.0107518	0.0524626	-0.0632144	0.0934973	0.123249	0.176745	4	4
Tb10.389.1140	Tb927.10.12540	553	661	634	575	0	0	0	0	553	661	634	575	553	-0.279106	0.336663	0.0391239	-0.0966807	0.61577	Late G1	N/A	N/A	N/A	N/A	N/A	N/A	N/A	N/A	N/A
Tb10.389.1160	Tb927.10.12520	761	745	664	622	0	0	0	0	761	745	664	622	622	-0.0218045	0.305938	-0.0974908	-0.186643	0.492582	Late G1	N/A	N/A	N/A	N/A	N/A	N/A	N/A	N/A	N/A
Tb10.389.1170	Tb927.10.12510	442	477	550	570	1546	1122	1514	1448	442	477	550	570	442	-0.349453	0.118889	0.086959	0.143606	0.493059	G2/M phase	13.2964	0.0113968	-0.0228825	0.0114857	0.0567361	0.0766673	0.0967887	4	4
Tb10.389.1210	Tb927.10.12490	1590	1078	1356	1321	177	89	153	147	1590	1078	1356	1321	1078	0.113042	-0.089229	0.00439893	-0.0282115	0.202271	Early G1	8.53318	0.00186045	-0.0531954	0.0513349	0.0732049	0.19898	0.178618	4	4
Tb10.389.1220	Tb927.10.12480	557	445	555	534	0	0	0	0	557	445	555	534	445	-0.0539175	-0.0193905	0.0619199	0.0113881	0.115837	S phase	9.00931	-0.0296916	0.0502494	-0.0205578	0.094756	0.201982	0.129021	4	4
Tb10.389.1230	Tb927.10.12470	621	526	688	640	0	0	0	0	621	526	688	640	526	-0.139333	-0.0204646	0.129509	0.0302887	0.268842	S phase	N/A	N/A	N/A	N/A	N/A	N/A	N/A	N/A	N/A
Tb10.389.1270	Tb927.10.12440	641	745	412	363	0	0	0	0	641	745	412	363	363	0.158887	0.734202	-0.357766	-0.535324	1.26953	Late G1	N/A	N/A	N/A	N/A	N/A	N/A	N/A	N/A	N/A
Tb10.389.1290	Tb927.10.12430	1618	1629	1868	2319	0	0	0	0	1618	1629	1868	2319	1618	-0.33548	0.0326945	-0.00716977	0.309955	0.645434	G2/M phase	8.40393	-0.390114	0.226435	0.163679	0.219896	0.162189	0.0977897	4	4
Tb10.389.1320	Tb927.10.12410	466	446	735	649	0	0	0	0	466	446	735	649	446	-0.419396	-0.124284	0.359045	0.184635	0.778441	S phase	N/A	N/A	N/A	N/A	N/A	N/A	N/A	N/A	N/A
Tb10.389.1330	Tb927.10.12400	693	488	563	651	0	0	0	0	693	488	563	651	488	0.0725808	-0.0749944	-0.106113	0.108526	0.214639	G2/M phase	9.97499	-0.12968	0.113311	0.0163688	0.0413212	0.138375	0.133283	4	4
Tb10.389.1340	Tb927.10.12390	423	311	363	369	0	0	0	0	423	311	363	369	311	0.0639747	-0.0213693	-0.0356865	-0.0069189	0.0996611	Early G1	N/A	N/A	N/A	N/A	N/A	N/A	N/A	N/A	N/A
Tb10.389.1350	Tb927.10.12380	987	703	874	930	0	0	0	0	987	703	874	930	703	0.0362981	-0.0948283	-0.0180918	0.076622	0.17145	G2/M phase	N/A	N/A	N/A	N/A	N/A	N/A	N/A	N/A	N/A
Tb10.389.1360	Tb927.10.12370	2562	2095	2143	2238	0	0	2	0	2562	2095	2143	2238	2095	0.0343625	0.102441	-0.102249	-0.0345547	0.20469	Late G1	11.7372	-0.106248	0.0505003	0.0557481	0.0535441	0.11977	0.0833618	4	4
Tb10.389.1390	Tb927.10.12350	492	352	377	455	0	0	0	0	492	352	377	455	352	0.0935998	-0.031084	-0.169467	0.106951	0.276418	G2/M phase	N/A	N/A	N/A	N/A	N/A	N/A	N/A	N/A	N/A
Tb10.389.1410	Tb927.10.12330	1239	1136	1134	1296	0	0	0	0	1239	1136	1134	1296	1134	-0.104372	0.128813	-0.111101	0.0866603	0.239914	Late G1	10.9568	0.0100409	-0.105708	0.0956674	0.00722403	0.0378963	0.0396003	4	3
Tb10.389.1420	Tb927.10.12320	348	319	386	350	0	0	0	0	348	319	386	350	319	-0.159455	0.0734133	0.111086	-0.025044	0.270541	S phase	8.19382	0.167779	-0.143977	-0.0238019	0.14949	0.476075	0.329012	4	3
Tb10.389.1430	Tb927.10.12310	1133	1001	1176	1118	0	0	0	0	1133	1001	1176	1118	1001	-0.115344	0.0643492	0.0594232	-0.0084284	0.179693	Late G1	10.5191	-0.0571642	-0.0272406	0.0844048	0.100074	0.147537	0.0646421	4	4
Tb10.389.1440	Tb927.10.12300	417	309	344	374	0	0	0	0	417	309	344	374	309	0.0653798	-0.00866169	-0.091232	0.0345139	0.156612	Early G1	N/A	N/A	N/A	N/A	N/A	N/A	N/A	N/A	N/A
Tb10.389.1450	Tb927.10.12290	1008	838	1064	1045	0	0	0	0	1008	838	1064	1045	838	-0.117276	-0.0253508	0.0817531	0.0608742	0.199029	S phase	11.0134	0.00620692	-0.0819574	0.0757505	0.0426465	0.0380234	0.0767723	3	4
Tb10.389.1480	Tb927.10.12260	22326	11293	13123	14179	0	0	0	0	22326	11293	13123	14179	11293	0.449831	-0.175066	-0.19577	-0.078995	0.6456	Early G1	10.4352	0.243598	0.0313034	-0.274902	0.0494704	0.14629	0.165311	4	4
Tb10.389.1490	Tb927.10.12250	1226	948	1115	1123	0	0	0	1	1226	948	1115	1123	948	0.00723676	-0.00536419	-0.00865153	0.00677897	0.0158883	Early G1	N/A	N/A	N/A	N/A	N/A	N/A	N/A	N/A	N/A
Tb10.389.1500	Tb927.10.12240	3535	2498	2756	2932	0	0	0	0	3535	2498	2756	2932	2498	0.131082	-0.011456	-0.107026	-0.0126001	0.238107	Early G1	10.8324	0.124236	-0.074697	-0.049539	0.0682926	0.111536	0.0769464	4	4
Tb10.389.1510	Tb927.10.12230	1037	892	873	1015	0	0	1	0	1037	892	873	1015	873	-0.0272426	0.113856	-0.154578	0.0679645	0.268434	Late G1	N/A	N/A	N/A	N/A	N/A	N/A	N/A	N/A	N/A
Tb10.389.1520	Tb927.10.12220	2081	1873	2091	2343	1	0	0	1	2081	1873	2091	2343	1873	-0.15791	0.0485632	-0.0299668	0.139313	0.297223	G2/M phase	9.44717	-0.0199379	-0.0123905	0.0323284	0.0162966	0.180193	0.184787	4	4
Tb10.389.1530	Tb927.10.12210	1151	1052	1177	1302	1	0	0	1	1151	1052	1177	1302	1052	-0.171471	0.0571749	-0.0182176	0.132514	0.303985	G2/M phase	9.84711	-0.106096	0.267497	-0.161401	0.0938468	0.126274	0.0731073	4	4
Tb10.389.1540	Tb927.10.12200	483	479	455	513	0	0	0	0	483	479	455	513	455	-0.148588	0.197814	-0.113717	0.0644912	0.346402	Late G1	9.09583	-0.0923016	-0.0613206	0.153622	0.0557297	0.148865	0.204021	3	4
Tb10.389.1550	Tb927.10.12190	479	474	475	486	0	0	0	1	479	474	475	486	474	-0.149816	0.193445	-0.040887	-0.00274188	0.34326	Late G1	8.18903	-0.129961	0.00173142	0.12823	0.0672102	0.255718	0.194078	4	4
Tb10.389.1560	Tb927.10.12180	914	1327	1352	970	0	0	0	1	914	1327	1352	970	914	-0.448523	0.447779	0.237333	-0.236589	0.896301	Late G1	9.96671	-0.212384	-0.0912366	0.303621	0.160996	0.0788598	0.106801	4	4
Tb10.389.1570	Tb927.10.12170	507	475	431	455	0	0	1	0	507	475	431	455	431	-0.0302735	0.234067	-0.143544	-0.0602494	0.377612	Late G1	11.4368	-0.0343844	0.0277851	0.00659927	0.0620605	0.0683492	0.0618564	4	4
Tb10.389.1580	Tb927.10.12160	650	374	467	527	1	0	0	0	651	374	467	527	374	0.244535	-0.196685	-0.113673	0.0658236	0.44122	Early G1	9.60337	0.0281173	0.138419	-0.166536	0.0306516	0.320474	0.295696	4	3
Tb10.389.1600	Tb927.10.12140	798	778	851	930	0	0	0	0	798	778	851	930	778	-0.220641	0.10114	-0.00684341	0.126344	0.346985	G2/M phase	10.5939	-0.0954379	0.0872098	0.00822809	0.102132	0.0776296	0.115746	4	4
Tb10.389.1610	Tb927.10.12130	2063	1875	983	972	0	0	0	0	2063	1875	983	972	972	0.42187	0.642416	-0.526584	-0.537702	1.18012	Late G1	10.2031	-0.604295	0.197348	0.406947	0.219734	0.209504	0.0801015	4	4
Tb10.389.1620	Tb927.10.12120	2907	2618	3727	3266	0	1	0	0	2907	2618	3727	3266	2618	-0.245245	-0.0379121	0.234266	0.0488918	0.479511	S phase	9.52395	0.0574597	-0.0525089	-0.00495083	0.101535	0.208805	0.190812	4	4
Tb10.389.1630	Tb927.10.12110	670	587	594	648	0	0	0	0	670	587	594	648	587	-0.0482258	0.119373	-0.100897	0.0297502	0.22027	Late G1	N/A	N/A	N/A	N/A	N/A	N/A	N/A	N/A	N/A
Tb10.389.1650	Tb927.10.12090	704	653	549	727	27	26	15	17	704	653	549	727	549	-0.0461719	0.203735	-0.283914	0.126351	0.487649	Late G1	9.89689	-0.073508	0.100606	-0.0270983	0.0907434	0.020969	0.069775	3	4
Tb10.389.1670	Tb927.10.12080	668	418	414	569	1	1	0	0	668	418	414	569	414	0.248103	-0.0698429	-0.321087	0.142827	0.56919	Early G1	8.43158	-0.103191	-0.04836	0.151551	0.119921	0.200217	0.246316	4	4
Tb10.389.1690	Tb927.10.12060	580	704	656	454	0	0	0	0	580	704	656	454	454	-0.177344	0.460578	0.121326	-0.404561	0.865139	Late G1	10.5463	-0.000229884	0.00883985	-0.00860997	0.107894	0.0534561	0.0717377	4	4
Tb10.389.1710	Tb927.10.12050	1492	1121	1259	1377	0	0	0	0	1492	1121	1259	1377	1121	0.041895	-0.0121671	-0.0820472	0.0523193	0.134367	G2/M phase	N/A	N/A	N/A	N/A	N/A	N/A	N/A	N/A	N/A
Tb10.389.1730	Tb927.10.12040	1046	962	1107	1100	0	0	0	0	1046	962	1107	1100	962	-0.159797	0.0778279	0.0430023	0.0389669	0.237625	Late G1	11.9302	0.108155	-0.0942998	-0.0138548	0.0852318	0.0365547	0.08529	4	4
Tb10.389.1760	Tb927.10.12030	801	1231	1026	916	0	0	0	1	801	1231	1026	916	801	-0.444057	0.534299	0.0341266	-0.124368	0.978356	Late G1	12.0282	-0.197424	0.0709904	0.126434	0.123036	0.0787258	0.0640888	4	4
Tb10.389.1770	Tb927.10.12020	943	838	976	1012	0	0	0	0	943	838	976	1012	838	-0.146691	0.0414003	0.0239592	0.0813317	0.228023	G2/M phase	9.53733	-0.0906735	0.116625	-0.025952	0.186007	0.197852	0.221909	4	4
Tb10.389.1785	Tb927.10.12000	952	896	953	989	0	0	0	0	952	896	953	989	896	-0.143658	0.127279	-0.0211159	0.0374947	0.270936	Late G1	9.94683	0.0836329	-0.00226448	-0.0813684	0.0502624	0.107806	0.156543	3	4
Tb10.389.1790	Tb927.10.11990	968	1164	1233	1649	0	0	0	0	968	1164	1233	1649	968	-0.497297	0.127114	-0.0271761	0.397359	0.894656	G2/M phase	8.29096	-0.129126	-0.222866	0.351992	0.0936332	0.0983155	0.191534	3	4
Tb10.389.1810	Tb927.10.11970	4600	2241	2360	2787	0	0	0	0	4600	2241	2360	2787	2241	0.529422	-0.14967	-0.312398	-0.0673552	0.84182	Early G1	11.2937	0.0480959	0.0844267	-0.132523	0.0647582	0.165595	0.166691	4	4
Tb10.389.1820	Tb927.10.11960	542	568	494	523	0	0	0	0	542	568	494	523	494	-0.121976	0.304021	-0.134731	-0.0473146	0.438752	Late G1	10.0336	-0.107793	0.0330179	0.0747752	0.0589093	0.175112	0.127809	4	4
Tb10.389.1830	Tb927.10.11950	601	407	437	499	0	0	0	0	601	407	437	499	407	0.171206	-0.0327312	-0.167499	0.029024	0.338705	Early G1	10.3236	0.11907	-0.056793	-0.0622765	0.0948473	0.0880075	0.0569486	4	4
Tb10.389.1840	Tb927.10.11940	507	377	332	388	0	1	0	0	507	378	332	388	332	0.20369	0.13849	-0.286085	-0.0560954	0.489776	Early G1	N/A	N/A	N/A	N/A	N/A	N/A	N/A	N/A	N/A
Tb10.389.1850	Tb927.10.11930	1837	1469	1524	1931	0	0	0	0	1837	1469	1524	1931	1469	-0.02139	0.0144919	-0.169852	0.17675	0.346602	G2/M phase	9.7482	0.0490107	0.0607588	-0.10977	0.0991134	0.0721274	0.0982166	4	4
Tb10.389.1860	Tb927.10.11920	434	435	440	479	0	0	0	0	434	435	440	479	434	-0.192757	0.168962	-0.0519217	0.0757167	0.361719	Late G1	N/A	N/A	N/A	N/A	N/A	N/A	N/A	N/A	N/A
Tb10.389.1870	Tb927.10.11910	713	768	711	811	0	0	0	0	713	768	711	811	711	-0.22363	0.241973	-0.106656	0.0883129	0.465603	Late G1	10.8088	-0.0692282	0.113142	-0.043914	0.021213	0.0106495	0.0226833	4	3
Tb10.389.1880	Tb927.10.11900	352	391	401	402	0	0	0	0	352	391	401	402	352	-0.284202	0.22579	0.0248514	0.033561	0.509992	Late G1	8.51753	-0.0749033	0.13997	-0.0650668	0.027106	0.0545667	0.0814126	3	4
Tb10.389.1890	Tb927.10.11890	1887	1400	1565	1803	0	0	0	1	1887	1400	1565	1803	1400	0.0401813	-0.0320873	-0.108724	0.10063	0.209353	G2/M phase	10.6672	0.0195621	-0.0688408	0.0492786	0.072648	0.17677	0.109827	4	4
Tb10.389.1900	Tb927.10.11880	1412	1374	1507	1379	0	0	0	0	1412	1374	1507	1379	1374	-0.156508	0.162533	0.0584581	-0.0644826	0.319041	Late G1	8.47595	-0.0683135	-0.222312	0.290625	0.167769	0.177219	0.269207	4	4
Tb10.389.1910	Tb927.10.11870	1243	1226	1224	1546	0	0	0	1	1243	1226	1224	1546	1224	-0.219548	0.118983	-0.120744	0.221309	0.440857	G2/M phase	9.9588	-0.157275	0.171507	-0.0142324	0.0143172	0.0135384	0.0278557	3	3
Tb10.389.1920	Tb927.10.11860	975	636	722	817	1305	746	728	885	975	636	722	817	636	0.174819	-0.0831575	-0.137557	0.045896	0.312376	Early G1	N/A	N/A	N/A	N/A	N/A	N/A	N/A	N/A	N/A
Tb10.406.0020	Tb927.10.10850	2812	2441	3703	2622	81	7	24	13	2812	2441	3703	2622	2441	-0.174404	-0.0201287	0.343721	-0.149189	0.518125	S phase	9.92925	0.0534647	-0.069209	0.0157443	0.101273	0.0924461	0.162681	4	4
Tb10.406.0030	Tb927.10.10840	1266	888	1191	1081	0	0	1	0	1266	888	1191	1081	888	0.0555228	-0.0977239	0.0884458	-0.0462448	0.18617	S phase	10.1539	0.0548018	-0.0201209	-0.034681	0.0593398	0.199064	0.154954	4	4
Tb10.406.0050	Tb927.10.10830	1561	887	1255	1178	0	0	1	0	1561	887	1255	1178	887	0.232702	-0.224363	0.0389462	-0.0472854	0.457065	Early G1	10.5143	0.089227	-0.00368265	-0.0855443	0.0733766	0.111057	0.07759	4	4
Tb10.406.0060	Tb927.10.10820	1137	855	1010	1008	0	0	0	0	1137	855	1010	1008	855	0.03757	-0.0152668	-0.0122799	-0.0100233	0.0528369	Early G1	9.64961	-0.260354	0.201109	0.0592449	0.19592	0.22398	0.144471	4	4
Tb10.406.0070	Tb927.10.10810	1025	653	968	842	33	20	34	37	1025	653	968	842	653	0.102794	-0.189276	0.141276	-0.0547944	0.330552	S phase	N/A	N/A	N/A	N/A	N/A	N/A	N/A	N/A	N/A
Tb10.406.0080	Tb927.10.10800	1474	1031	1377	1395	0	0	0	0	1474	1031	1377	1395	1031	0.0219506	-0.135343	0.0447696	0.0686224	0.203965	G2/M phase	11.3662	0.160975	-0.0570421	-0.103932	0.118485	0.106589	0.164317	4	4
Tb10.406.0100	Tb927.10.10780	723	548	670	703	0	0	0	0	723	548	670	703	548	-0.013861	-0.0552817	-0.00266858	0.0718113	0.127093	G2/M phase	11.0799	0.0493165	0.0067705	-0.056087	0.0331994	0.173712	0.153787	4	4
Tb10.406.0110	Tb927.10.10770	4308	3455	4395	4481	0	0	1	1	4308	3455	4395	4481	3455	-0.093221	-0.0531545	0.0566509	0.0897247	0.182946	G2/M phase	11.5389	0.111733	-0.0838144	-0.0279187	0.0355065	0.108875	0.0963876	4	4
Tb10.406.0130	Tb927.10.10750	3220	2591	4018	3678	0	0	1	0	3220	2591	4018	3678	2591	-0.200824	-0.155976	0.23962	0.11718	0.440444	S phase	9.56425	0.125884	-0.09288	-0.033004	0.101613	0.0655883	0.117942	4	4
Tb10.406.0140	Tb927.10.10740	882	674	954	877	0	0	0	0	882	674	954	877	674	-0.080637	-0.110268	0.153601	0.0373044	0.263869	S phase	10.154	0.0313908	0.0979263	-0.129317	0.0586569	0.157686	0.210529	4	4
Tb10.406.0160	Tb927.10.10730	2064	1533	2436	2063	0	0	0	0	2064	1533	2436	2063	1533	-0.103714	-0.1744	0.256384	0.0217301	0.430784	S phase	N/A	N/A	N/A	N/A	N/A	N/A	N/A	N/A	N/A
Tb10.406.0170	Tb927.10.10720	1878	1571	1728	1789	0	0	0	0	1878	1571	1728	1789	1571	-0.0394795	0.0614057	-0.0385463	0.0166201	0.100885	Late G1	11.3733	-0.0244692	-0.0293775	0.0538467	0.0343354	0.130452	0.0981517	4	4
Tb10.406.0190	Tb927.10.10710	898	767	812	848	1	0	0	0	898	767	812	848	767	-0.0375484	0.0933618	-0.0617571	0.0059437	0.155119	Late G1	9.29878	0.101546	-0.249986	0.14844	0.0932791	0.241353	0.242664	4	4
Tb10.406.0200	Tb927.10.10700	1365	1114	1324	1449	0	0	1	0	1365	1114	1324	1449	1114	-0.0886441	-0.0233968	-0.011615	0.123656	0.2123	G2/M phase	10.721	0.0602323	-0.0671021	0.00686979	0.112469	0.103281	0.0971705	4	4
Tb10.406.0210	Tb927.10.10690	801	707	1008	989	0	0	0	0	801	707	1008	989	707	-0.265317	-0.0870097	0.187332	0.164995	0.452648	S phase	N/A	N/A	N/A	N/A	N/A	N/A	N/A	N/A	N/A
Tb10.406.0230	Tb927.10.10680	1860	1096	1518	1538	0	0	1	0	1860	1096	1518	1538	1096	0.181216	-0.22344	0.00911201	0.033112	0.404656	Early G1	9.28762	0.0120595	-0.0845493	0.0724899	0.0834562	0.158641	0.241543	3	4
Tb10.406.0240	Tb927.10.10670	4019	2661	2848	3198	0	0	0	0	4019	2661	2848	3198	2661	0.203963	-0.0325058	-0.171897	0.000439832	0.37586	Early G1	10.2787	0.144042	-0.00841379	-0.135628	0.130824	0.140196	0.102306	4	4
Tb10.406.0260	Tb927.10.10650	1380	927	1089	1185	0	0	0	0	1380	927	1089	1185	927	0.132476	-0.0831521	-0.0881615	0.0388379	0.220637	Early G1	9.20331	-0.119337	0.113268	0.00606896	0.139165	0.151861	0.167813	4	4
Tb10.406.0265	Tb927.10.10640	487	339	364	373	0	0	0	0	487	339	364	373	339	0.180449	0.0162117	-0.118507	-0.0781537	0.298956	Early G1	N/A	N/A	N/A	N/A	N/A	N/A	N/A	N/A	N/A
Tb10.406.0270	Tb927.10.10630	493	539	463	538	0	0	0	0	493	539	463	538	463	-0.192428	0.294669	-0.161976	0.0597343	0.487097	Late G1	8.79707	-0.131661	-0.0758611	0.207522	0.162524	0.037967	0.124557	3	3
Tb10.406.0280	Tb927.10.10620	1046	693	875	941	0	0	0	0	1046	693	875	941	693	0.0996326	-0.135924	-0.0368683	0.0731597	0.235557	Early G1	N/A	N/A	N/A	N/A	N/A	N/A	N/A	N/A	N/A
Tb10.406.0290	Tb927.10.10610	3336	2247	3153	2254	0	0	0	0	3336	2247	3153	2254	2247	0.152894	-0.0588262	0.192527	-0.286595	0.479121	S phase	11.486	0.0741211	-0.109801	0.03568	0.107045	0.130518	0.118977	4	4
Tb10.406.0330	Tb927.10.10590	0	3	0	1	1392	1279	4174	2664	1392	1282	4174	2665	1282	-0.752014	-0.512377	0.953285	0.311106	1.7053	S phase	N/A	N/A	N/A	N/A	N/A	N/A	N/A	N/A	N/A
Tb10.406.0340	Tb927.10.10580	2	3	19	8	577	695	1888	1390	579	698	1907	1398	579	-0.966658	-0.338595	0.874039	0.431214	1.8407	S phase	N/A	N/A	N/A	N/A	N/A	N/A	N/A	N/A	N/A
Tb10.406.0470	Tb927.10.10440	853	602	646	669	0	0	0	0	853	602	646	669	602	0.162191	0.0178078	-0.117794	-0.0622053	0.279985	Early G1	9.1097	-0.108416	0.249652	-0.141236	0.1353	0.22691	0.151236	4	4
Tb10.406.0480	Tb927.10.10430	558	390	416	466	0	2	0	0	558	392	416	466	392	0.146865	-0.00414767	-0.15579	0.0130728	0.302655	Early G1	9.88066	0.0894799	-0.120561	0.0310814	0.123867	0.163258	0.0612687	4	4
Tb10.406.0490	Tb927.10.10420	593	489	559	535	0	0	0	0	593	489	559	535	489	-0.0234237	0.0567778	0.0124195	-0.0457736	0.102551	Late G1	N/A	N/A	N/A	N/A	N/A	N/A	N/A	N/A	N/A
Tb10.406.0500	Tb927.10.10410	1945	1420	1705	1903	0	0	0	1	1945	1420	1705	1903	1420	0.0174507	-0.0780294	-0.0515207	0.112099	0.190129	G2/M phase	9.19616	0.362989	-0.0634863	-0.299503	0.20431	0.146863	0.224656	3	4
Tb10.406.0510	Tb927.10.10400	922	644	811	827	0	0	0	0	922	644	811	827	644	0.0635203	-0.0957867	-0.000517606	0.0327841	0.159307	Early G1	11.5816	-0.0165683	0.0291999	-0.0126316	0.0831723	0.130008	0.067862	4	4
Tb10.406.0520	Tb927.10.10390	8603	6714	7603	7981	0	0	0	0	8603	6714	7603	7981	6714	0.00965984	0.0103916	-0.0475842	0.0275328	0.075117	G2/M phase	10.3324	0.150332	-0.181592	0.0312601	0.0451743	0.0639557	0.0945287	3	4
Tb10.406.0540	Tb927.10.10380	1460	1136	1413	1493	0	0	0	0	1460	1136	1413	1493	1136	-0.0571507	-0.0607571	0.0166694	0.101238	0.161996	G2/M phase	N/A	N/A	N/A	N/A	N/A	N/A	N/A	N/A	N/A
Tb10.406.0550	Tb927.10.10370	71	70	109	98	419	410	625	718	490	480	734	816	480	-0.473652	-0.145	0.230373	0.388279	0.861931	G2/M phase	8.67016	0.0270756	0.287706	-0.314782	0.0519062	0.253929	0.202299	4	4
Tb10.406.0580	Tb927.10.10350	1495	1150	1363	1432	0	0	0	0	1495	1150	1363	1432	1150	-0.00789594	-0.0280085	-0.0202289	0.0561333	0.0841418	G2/M phase	11.1264	-0.0318395	0.0557348	-0.0238953	0.0187637	0.0489656	0.0528165	4	4
Tb10.406.0600	Tb927.10.10340	2437	2419	3141	2323	0	0	0	0	2437	2419	3141	2323	2323	-0.222969	0.124735	0.264176	-0.165942	0.487145	S phase	10.6863	-0.0765292	-0.0358247	0.112354	0.0391951	0.194678	0.182047	4	4
Tb10.406.0610	Tb927.10.10330	1248	978	1465	1594	0	0	0	0	1248	978	1465	1594	978	-0.209544	-0.202856	0.142766	0.269633	0.479177	G2/M phase	10.5323	0.0673352	0.0164808	-0.083816	0.0797735	0.204051	0.182507	4	4
Tb10.406.0615	Tb927.10.10320	755	669	697	740	0	0	0	0	755	669	697	740	669	-0.0717074	0.112221	-0.0659984	0.0254845	0.183929	Late G1	8.01928	0.0150778	0.024757	-0.0398347	0.0984509	0.0841004	0.0143504	3	3
Tb10.406.0620	Tb927.10.10310	1627	1219	1545	1755	0	0	0	0	1627	1219	1545	1755	1219	-0.0559256	-0.114043	-0.00950607	0.179474	0.293517	G2/M phase	10.074	0.0460793	-0.200939	0.15486	0.0158642	0.0467567	0.0613547	4	4
Tb10.406.0630	Tb927.10.10300	1371	991	1196	1188	0	0	1	0	1371	991	1196	1188	991	0.0666018	-0.0432707	-0.0093824	-0.0139487	0.109873	Early G1	8.22269	-0.224581	0.20267	0.0219104	0.257437	0.271297	0.503687	3	4
Tb10.406.0650	Tb927.10.10280	244	168	276	175	2259	1552	3013	2458	2503	1720	3289	2633	1720	-0.13284	-0.315691	0.382178	0.0663526	0.697868	S phase	N/A	N/A	N/A	N/A	N/A	N/A	N/A	N/A	N/A
Tb10.61.0060	Tb927.10.16190	977	690	716	614	417	247	356	252	977	690	716	614	614	0.253678	0.110315	-0.0736941	-0.290299	0.543977	Early G1	10.6504	-0.0798076	0.0816593	-0.00185167	0.0971629	0.0420441	0.098425	4	4
Tb10.61.0080	Tb927.10.16180	1088	723	868	830	0	0	0	0	1088	723	868	830	723	0.175112	-0.0560998	-0.0297725	-0.0892399	0.264352	Early G1	8.96577	-0.0264388	0.0408092	-0.0143704	0.165261	0.141453	0.0429317	4	4
Tb10.61.0090	Tb927.10.16170	1255	832	1228	1093	0	0	0	0	1255	832	1228	1093	832	0.0545583	-0.180075	0.144209	-0.0186924	0.324283	S phase	10.1969	0.0213681	-0.0529003	0.0315321	0.0906064	0.194126	0.119298	4	4
Tb10.61.0100	Tb927.10.16160	554	390	494	501	0	0	0	0	554	390	494	501	390	0.0528232	-0.0951896	0.00847526	0.0338911	0.148013	Early G1	N/A	N/A	N/A	N/A	N/A	N/A	N/A	N/A	N/A
Tb10.61.0110	Tb927.10.16150	3231	2073	2159	2324	0	1	0	0	3231	2073	2159	2324	2073	0.27292	-0.00894169	-0.187671	-0.0763075	0.460591	Early G1	10.1799	-0.0793614	-0.263124	0.342485	0.12775	0.235738	0.306301	4	4
Tb10.61.0120	Tb927.10.16140	1160	910	925	1022	0	0	0	0	1160	910	925	1022	910	0.0634865	0.0716993	-0.142086	0.0069002	0.213785	Late G1	10.3611	-0.0753591	0.0905307	-0.0151716	0.0772417	0.0245127	0.0539788	4	4
Tb10.61.0150	Tb927.10.16120	6290	4936	5343	5024	0	0	0	0	6290	4936	5343	5024	4936	0.0759455	0.0846269	-0.0384376	-0.122135	0.206762	Late G1	11.3461	-0.103823	0.0729163	0.0309069	0.0228566	0.0491047	0.031898	4	4
Tb10.61.0160	Tb927.10.16110	1693	1212	1268	1315	0	0	0	0	1693	1212	1268	1315	1212	0.164542	0.0407491	-0.131458	-0.0738336	0.296	Early G1	11.2891	-0.0327584	-0.039594	0.0723525	0.0820754	0.0801096	0.104683	4	4
Tb10.61.0180	Tb927.10.16100	8543	4307	5902	5864	0	0	1	0	8543	4307	5902	5864	4307	0.364722	-0.264939	-0.0477902	-0.0519927	0.62966	Early G1	10.4102	0.312201	-0.192346	-0.119856	0.0853588	0.158949	0.101255	4	3
Tb10.61.0190	Tb927.10.16090	2089	1337	1650	1629	0	0	0	0	2089	1337	1650	1629	1337	0.184354	-0.10106	-0.0349655	-0.0483286	0.285414	Early G1	9.68827	0.0859886	-0.0357964	-0.0501922	0.010744	0.0638224	0.0535826	3	4
Tb10.61.0200	Tb927.10.16080	3096	2223	2590	2915	0	0	0	0	3096	2223	2590	2915	2223	0.0541728	-0.0653257	-0.0822536	0.0934065	0.17566	G2/M phase	N/A	N/A	N/A	N/A	N/A	N/A	N/A	N/A	N/A
Tb10.61.0210	Tb927.10.16070	435	1625	493	385	0	0	0	0	435	1625	493	385	385	-0.627834	1.63192	-0.326235	-0.677848	2.30977	Late G1	8.80395	-0.801196	0.608026	0.19317	0.0312467	0.0375476	0.00630089	3	3
Tb10.61.0220	Tb927.10.16060	980	963	1108	870	0	0	0	0	980	963	1108	870	870	-0.146415	0.186738	0.151716	-0.192038	0.378776	Late G1	10.0576	-0.0968311	0.113913	-0.0170816	0.204843	0.157973	0.137902	4	4
Tb10.61.0230	Tb927.10.16050	526	408	352	408	0	0	0	0	526	408	352	408	352	0.176726	0.168632	-0.281734	-0.063624	0.45846	Early G1	N/A	N/A	N/A	N/A	N/A	N/A	N/A	N/A	N/A
Tb10.61.0240	Tb927.10.16040	1214	896	1126	1096	0	0	0	0	1214	896	1126	1096	896	0.0221777	-0.057621	0.0346431	0.000800314	0.0922641	S phase	9.18668	-0.192685	0.232379	-0.0396945	0.151048	0.0981076	0.0727439	3	4
Tb10.61.0250	Tb927.10.16030	431	390	422	453	0	0	0	0	431	390	422	453	390	-0.125683	0.0885019	-0.0351014	0.072283	0.214185	Late G1	9.68953	-0.096386	0.0315998	0.0647861	0.129694	0.127231	0.102108	4	4
Tb10.61.0260	Tb927.10.16020	317	329	335	342	0	0	0	0	317	329	335	342	317	-0.212091	0.199912	-0.0113862	0.0235653	0.412004	Late G1	10.0442	0.175076	-0.110297	-0.0647796	0.114195	0.168882	0.087593	4	3
Tb10.61.0280	Tb927.10.16000	1468	1138	1257	1050	216	105	188	154	1468	1138	1257	1050	1050	0.117278	0.108326	0.0144377	-0.240041	0.357319	Early G1	11.079	-0.22593	-0.0101565	0.236087	0.128719	0.193008	0.17593	4	4
Tb10.61.0300	Tb927.10.15970	547	416	617	574	0	0	0	0	547	416	617	574	416	-0.113463	-0.150021	0.181294	0.0821903	0.331315	S phase	11.7122	-0.0368143	-0.0634832	0.100297	0.0329454	0.0634169	0.0880633	4	4
Tb10.61.0320	Tb927.10.15960	1020	854	995	1205	0	0	0	0	1020	854	995	1205	854	-0.138493	-0.036355	-0.0532666	0.228114	0.366607	G2/M phase	10.6771	0.0759605	-0.0312538	-0.0447067	0.0401151	0.106825	0.0715764	4	4
Tb10.61.0330	Tb927.10.15950	595	440	517	572	0	0	0	0	595	440	517	572	440	0.0223542	-0.0546329	-0.0593442	0.0916229	0.150967	G2/M phase	N/A	N/A	N/A	N/A	N/A	N/A	N/A	N/A	N/A
Tb10.61.0340	Tb927.10.15940	1714	1295	1362	1479	0	0	0	0	1714	1295	1362	1479	1295	0.0858078	0.0397918	-0.124806	-0.000794002	0.210613	Early G1	8.59214	-0.216285	0.27662	-0.0603348	0.207855	0.167993	0.197215	4	4
Tb10.61.0360	Tb927.10.15930	570	456	550	611	0	0	0	0	570	456	550	611	456	-0.0830803	-0.0466094	-0.0135837	0.143273	0.226354	G2/M phase	9.29703	-0.0609313	-0.00173266	0.0626639	0.109985	0.0947912	0.191946	4	4
Tb10.61.0370	Tb927.10.15920	3216	2204	1670	2085	433	208	238	257	3216	2204	1670	2085	1670	0.377553	0.190809	-0.446839	-0.121523	0.824392	Early G1	10.7447	-0.0271123	0.118286	-0.0911735	0.091791	0.0761499	0.0490651	4	4
Tb10.61.0380	Tb927.10.15910	770	639	553	589	0	0	0	0	770	639	553	589	553	0.131911	0.221267	-0.224641	-0.128537	0.445909	Late G1	9.74678	-0.236124	0.221677	0.0144469	0.178389	0.187297	0.0555642	4	3
Tb10.61.0395	Tb927.10.15900	1576	1064	1108	1172	417	202	252	227	1576	1064	1108	1172	1064	0.224201	0.0158309	-0.163082	-0.0769505	0.387283	Early G1	9.70589	-0.0368672	-0.0499748	0.086842	0.131664	0.163563	0.0415969	4	4
Tb10.61.0400	Tb927.10.15890	892	832	845	653	0	0	0	0	892	832	845	653	653	0.00573599	0.263675	0.0486706	-0.318081	0.581756	Late G1	N/A	N/A	N/A	N/A	N/A	N/A	N/A	N/A	N/A
Tb10.61.0410	Tb927.10.15880	1106	700	834	792	0	0	0	0	1106	700	834	792	700	0.235842	-0.0656839	-0.0503635	-0.119794	0.355636	Early G1	9.18248	0.0431017	-0.176636	0.133534	0.0566145	0.178931	0.132031	4	4
Tb10.61.0420	Tb927.10.15870	791	622	640	740	0	0	1	0	791	622	640	740	622	0.035738	0.047374	-0.148841	0.0657288	0.21457	G2/M phase	8.13732	-0.124796	0.0112594	0.113537	0.194869	0.0952068	0.231361	4	4
Tb10.61.0430	Tb927.10.15860	448	336	391	426	0	0	0	0	448	336	391	426	336	0.0196109	-0.0370275	-0.0556922	0.0731089	0.128801	G2/M phase	11.9408	-0.0179528	-0.029177	0.0471297	0.0610404	0.158342	0.121886	4	4
Tb10.61.0440	Tb927.10.15850	1093	878	1010	1054	0	0	0	1	1093	878	1010	1054	878	-0.030803	0.0115955	-0.0237142	0.0429217	0.0737247	G2/M phase	11.125	0.0819312	-0.0768121	-0.00511916	0.0575182	0.112182	0.0585361	4	4
Tb10.61.0450	Tb927.10.15840	1713	1521	1816	1555	0	0	0	0	1713	1521	1816	1555	1521	-0.0946732	0.0922209	0.110593	-0.108141	0.218733	S phase	11.6447	-0.222491	0.020939	0.201552	0.0671965	0.0407348	0.0777923	4	4
Tb10.61.0460	Tb927.10.15830	1047	768	842	926	0	0	0	0	1047	768	842	926	768	0.0832651	-0.00541902	-0.110077	0.0322311	0.193342	Early G1	10.4874	-0.103323	0.0162395	0.0870836	0.0820701	0.0395355	0.0860199	4	4
Tb10.61.0480	Tb927.10.15820	755	471	613	751	1	1	0	1	755	471	613	751	471	0.0958584	-0.226492	-0.0837042	0.214338	0.44083	G2/M phase	N/A	N/A	N/A	N/A	N/A	N/A	N/A	N/A	N/A
Tb10.61.0490	Tb927.10.15810	508	650	714	844	0	0	0	0	508	650	714	844	508	-0.546173	0.167838	0.0659499	0.312385	0.858558	G2/M phase	N/A	N/A	N/A	N/A	N/A	N/A	N/A	N/A	N/A
Tb10.61.0500	Tb927.10.15800	793	664	697	740	0	0	0	0	793	664	697	740	664	-0.0158685	0.086393	-0.0810037	0.0104792	0.167397	Late G1	N/A	N/A	N/A	N/A	N/A	N/A	N/A	N/A	N/A
Tb10.61.0510	Tb927.10.15790	1527	972	1076	1086	0	0	0	0	1527	972	1076	1086	972	0.2607	-0.0325727	-0.123295	-0.104833	0.383995	Early G1	11.3732	-0.0542147	-0.00948664	0.0637014	0.08891	0.125798	0.0776055	4	4
Tb10.61.0520	Tb927.10.15780	1137	767	1132	1094	0	0	0	0	1137	767	1132	1094	767	0.00608557	-0.203449	0.120754	0.0766093	0.324203	S phase	8.07947	0.00156308	-0.00382099	0.0022579	0.0675529	0.0774132	0.096421	4	4
Tb10.61.0530	Tb927.10.15770	485	460	481	396	0	0	0	0	485	460	481	396	396	-0.0561966	0.225852	0.0528826	-0.222538	0.448389	Late G1	N/A	N/A	N/A	N/A	N/A	N/A	N/A	N/A	N/A
Tb10.61.0540	Tb927.10.15760	15491	7899	9326	10221	0	0	0	0	15491	7899	9326	10221	7899	0.424528	-0.188761	-0.186545	-0.0492224	0.613289	Early G1	12.1951	0.118483	-0.06653	-0.0519535	0.0517089	0.0452884	0.0885479	4	4
Tb10.61.0560	Tb927.10.15750	2963	2615	3561	2410	3481	3504	6586	3647	2963	2615	3561	2410	2410	-0.09813	0.0800214	0.288121	-0.270012	0.558133	S phase	10.9271	-0.109561	-0.0840709	0.193632	0.0770103	0.0628875	0.139731	3	4
Tb10.61.0570	Tb927.10.15740	1331	964	923	1088	0	0	0	0	1331	964	923	1088	923	0.169694	0.0626876	-0.237387	0.00500531	0.407081	Early G1	10.2536	0.00804533	0.032327	-0.0403723	0.106463	0.15834	0.0733258	4	4
Tb10.61.0580	Tb927.10.15730	2580	2466	4877	3235	0	0	3	0	2580	2466	4877	3235	2466	-0.446347	-0.153146	0.593303	0.00619076	1.03965	S phase	12.1471	-0.0568363	-0.0724508	0.129287	0.053852	0.126711	0.0749884	4	4
Tb10.61.0600	Tb927.10.15720	2412	1847	1892	1973	1	0	0	0	2412	1847	1892	1973	1847	0.104908	0.0782614	-0.124382	-0.0587873	0.229291	Early G1	10.687	0.0258686	0.0619983	-0.0878669	0.0820591	0.0342705	0.1042	4	4
Tb10.61.0610	Tb927.10.15710	1326	1355	1248	1073	0	0	0	0	1326	1355	1248	1073	1073	-0.060972	0.328639	-0.0274078	-0.240259	0.568899	Late G1	10.9829	-0.242267	-0.0729	0.315167	0.0823063	0.132326	0.0894174	4	4
Tb10.61.0620	Tb927.10.15700	3294	2775	3532	3537	2059	1458	2415	2243	3294	2775	3532	3537	2775	-0.140387	-0.0293405	0.081285	0.0884422	0.228829	G2/M phase	9.52	0.261302	-0.005204	-0.256098	0.110281	0.112201	0.122894	4	4
Tb10.61.0630	Tb927.10.15690	593	484	613	654	0	0	0	0	593	484	613	654	484	-0.125414	-0.0600404	0.0434675	0.141987	0.267402	G2/M phase	10.3723	0.0304838	-0.018178	-0.0123057	0.0835838	0.16005	0.076613	4	3
Tb10.61.0660	Tb927.10.15680	2541	2329	3671	2965	181	167	432	279	2541	2329	3671	2965	2329	-0.308324	-0.0756107	0.34348	0.040455	0.651804	S phase	11.78	0.000346401	-0.0860949	0.0857485	0.108747	0.0980841	0.119085	4	4
Tb10.61.0670	Tb927.10.15670	1586	1215	1282	1362	0	0	0	0	1586	1215	1282	1362	1215	0.0763824	0.050345	-0.109587	-0.0171404	0.18597	Early G1	8.41072	-0.0606885	0.219105	-0.158417	0.053509	0.111026	0.103945	3	4
Tb10.61.0680	Tb927.10.15660	1452	2169	1201	947	0	0	0	0	1452	2169	1201	947	947	-0.0735369	0.863851	-0.226315	-0.563999	1.42785	Late G1	9.69697	-0.443542	-0.0524017	0.495943	0.151905	0.191416	0.0751408	3	4
Tb10.61.0690	Tb927.10.15650	1625	1076	1205	1316	0	0	0	0	1625	1076	1205	1316	1076	0.18122	-0.0551428	-0.12916	0.00308282	0.31038	Early G1	8.41093	-0.10489	0.156185	-0.0512947	0.0603868	0.227777	0.231131	4	4
Tb10.61.0700	Tb927.10.15640	1402	1209	1350	1419	0	0	0	0	1402	1209	1350	1419	1209	-0.0886896	0.0560373	-0.0221896	0.0548419	0.144727	Late G1	9.53631	0.190056	-0.148722	-0.0413339	0.0986742	0.0902191	0.0551763	4	4
Tb10.61.0730	Tb927.10.15610	553	473	541	465	0	1	0	1	553	473	541	465	465	-0.0246076	0.108352	0.0647685	-0.148513	0.256865	Late G1	9.80156	-0.121922	0.0560322	0.0658901	0.231758	0.125361	0.147861	4	4
Tb10.61.0740	Tb927.10.15600	556	465	365	395	0	0	1	1	556	465	366	396	366	0.186278	0.286823	-0.295937	-0.177164	0.582759	Late G1	8.45082	-0.118296	-0.00401844	0.122314	0.170556	0.23593	0.346354	4	4
Tb10.61.0760	Tb927.10.15590	854	604	809	728	0	0	0	0	854	604	809	728	604	0.050628	-0.0906604	0.0935587	-0.0535263	0.184219	S phase	8.10419	0.0262724	0.138181	-0.164454	0.129852	0.320589	0.192722	4	3
Tb10.61.0770	Tb927.10.15580	373	330	409	356	1	1	0	0	374	331	409	356	331	-0.121816	0.0603761	0.128274	-0.0668337	0.25009	S phase	9.79453	0.104935	-0.105086	0.000150778	0.0759221	0.0462371	0.0489724	4	4
Tb10.61.0780	Tb927.10.15570	826	824	847	806	1	0	0	0	826	824	847	806	806	-0.150733	0.204169	0.00651464	-0.0599512	0.354902	Late G1	8.74133	-0.0192831	-0.0732454	0.0925285	0.0620133	0.119892	0.0668945	4	3
Tb10.61.0800	Tb927.10.15550	1666	1216	1847	1655	0	0	0	0	1666	1216	1847	1655	1216	-0.0726406	-0.168487	0.197182	0.0439455	0.365669	S phase	8.70363	-0.0353703	-0.0441174	0.0794877	0.104731	0.356751	0.252607	4	3
Tb10.61.0810	Tb927.10.15540	2328	2150	2025	2398	0	0	0	0	2328	2150	2025	2398	2025	-0.0830966	0.160548	-0.163239	0.0857873	0.323787	Late G1	8.03025	-0.178594	0.17351	0.00508398	0.0139048	0.0994197	0.105743	4	4
Tb10.61.0840	Tb927.10.15530	4116	3978	4237	4443	0	0	1	0	4116	3978	4237	4443	3978	-0.177115	0.132084	-0.0142881	0.0593192	0.309199	Late G1	11.3457	-0.187541	0.00290155	0.184639	0.120364	0.0756521	0.0493868	4	4
Tb10.61.0850	Tb927.10.15520	3621	2999	3163	3452	0	0	0	0	3621	2999	3163	3452	2999	-0.0174031	0.0690893	-0.0914707	0.0397845	0.16056	Late G1	8.90911	-0.0730727	0.141523	-0.06845	0.0414886	0.0552489	0.0137602	3	3
Tb10.61.0860	Tb927.10.15510	925	753	678	721	0	0	0	0	925	753	678	721	678	0.124714	0.18631	-0.202427	-0.108597	0.388737	Late G1	8.46606	-0.150105	0.165113	-0.0150085	0.113526	0.240179	0.228482	4	4
Tb10.61.0870	Tb927.10.15500	501	548	564	607	0	0	0	0	501	548	564	607	501	-0.295676	0.192088	-0.00376473	0.107353	0.487764	Late G1	8.6806	0.00867292	-0.0976775	0.0890046	0.172076	0.189031	0.32922	4	4
Tb10.61.0880	Tb927.10.15490	1701	1703	1796	1969	0	0	0	0	1701	1703	1796	1969	1701	-0.224187	0.135907	-0.024756	0.113036	0.360094	Late G1	9.41618	-0.0562021	0.00357178	0.0526303	0.193148	0.182242	0.072658	4	4
Tb10.61.0890	Tb927.10.15480	1755	1558	1701	1740	0	0	1	0	1755	1558	1701	1740	1558	-0.0940805	0.0925428	-0.0181414	0.0196791	0.186623	Late G1	10.9075	-0.0837451	-0.0915445	0.17529	0.112229	0.0444988	0.146424	4	4
Tb10.61.0900	Tb927.10.15470	1130	1043	1044	1228	0	0	0	0	1130	1043	1044	1228	1043	-0.123943	0.118872	-0.117117	0.122188	0.246131	G2/M phase	10.6376	-0.178102	0.0782957	0.0998065	0.123396	0.121436	0.0867026	4	4
Tb10.61.0910	Tb927.10.15460	674	479	519	587	0	0	0	0	674	479	519	587	479	0.115889	-0.0184349	-0.140098	0.0426441	0.255987	Early G1	8.39751	-0.0480919	-0.194464	0.242556	0.201746	0.32435	0.260564	3	4
Tb10.61.0930	Tb927.10.15450	855	639	682	826	0	0	0	0	855	639	682	826	639	0.0476186	-0.0140908	-0.157507	0.123979	0.281486	G2/M phase	8.19086	0.0552217	-0.0361437	-0.019078	0.148585	0.300339	0.190649	4	4
Tb10.61.0940	Tb927.10.15440	532	640	548	483	0	0	0	0	532	640	548	483	483	-0.19389	0.431154	-0.0301138	-0.20715	0.638305	Late G1	9.17405	-0.292819	-0.072129	0.364948	0.0894464	0.166103	0.214022	4	4
Tb10.61.0950	Tb927.10.15430	1482	1113	1117	1128	0	0	0	0	1482	1113	1117	1128	1113	0.152304	0.0976115	-0.134585	-0.115331	0.286889	Early G1	N/A	N/A	N/A	N/A	N/A	N/A	N/A	N/A	N/A
Tb10.61.0960	Tb927.10.15420	1670	1233	1349	1485	0	0	0	0	1670	1233	1349	1485	1233	0.0773622	-0.00191401	-0.109569	0.0341203	0.186931	Early G1	10.1293	0.104961	-0.189571	0.0846107	0.0999232	0.187694	0.104427	4	4
Tb10.61.0980	Tb927.10.15410	31474	17877	18440	18289	0	0	0	0	31474	17877	18440	18289	17877	0.441248	-0.0164086	-0.209047	-0.215793	0.657041	Early G1	12.3676	0.308878	-0.0246851	-0.284193	0.128893	0.0957318	0.19083	4	4
Tb10.61.0990	Tb927.10.15400	2619	2187	3476	3830	9	7	15	15	2619	2187	3476	3830	2187	-0.325562	-0.227225	0.203877	0.34891	0.674472	G2/M phase	9.08354	0.175695	0.0411059	-0.216801	0.0796569	0.216902	0.26868	4	4
Tb10.61.1020	Tb927.10.15390	2216	1856	2389	2154	10	2	8	4	2216	1856	2389	2154	1856	-0.104329	-0.00169147	0.125147	-0.0191257	0.229476	S phase	10.4676	0.00485337	-0.0246976	0.0198442	0.0538588	0.166854	0.163956	4	4
Tb10.61.1030	Tb927.10.15380	1346	1451	1476	1661	0	0	0	0	1346	1451	1476	1661	1346	-0.287582	0.179187	-0.0335403	0.141935	0.466768	Late G1	8.27605	-0.0963706	0.0868233	0.00954736	0.140068	0.24562	0.263076	4	4
Tb10.61.1040	Tb927.10.15370	1765	1521	1612	1758	0	0	0	0	1765	1521	1612	1758	1521	-0.0635929	0.0801581	-0.0733824	0.0568172	0.15354	Late G1	8.63237	-0.264491	0.301144	-0.0366527	0.0651731	0.165817	0.152419	3	4
Tb10.61.1070	Tb927.10.15360	3649	2885	4184	3669	0	1	0	0	3649	2885	4184	3669	2885	-0.117977	-0.0985075	0.200432	0.0160523	0.318409	S phase	11.7279	0.016103	-0.0100084	-0.00609462	0.0662654	0.0910071	0.0506625	4	4
Tb10.61.1090	Tb927.10.15350	1270	1097	1018	1034	2	1	2	0	1270	1097	1018	1034	1018	0.0553447	0.202479	-0.142719	-0.115104	0.345198	Late G1	11.9807	0.0611323	0.000633699	-0.061766	0.0741401	0.0947334	0.0598114	4	4
Tb10.61.1110	Tb927.10.15330	1179	1703	1693	1312	1	1	0	0	1179	1703	1693	1312	1179	-0.453077	0.435837	0.189969	-0.172729	0.888914	Late G1	12.268	-0.0393598	-0.0756516	0.115011	0.108536	0.0876467	0.0408365	4	4
Tb10.61.1115	Tb927.10.15320	631	638	621	677	0	0	0	0	631	638	621	677	621	-0.174989	0.199327	-0.0770085	0.0526704	0.374315	Late G1	11.0204	0.00846507	0.00333637	-0.0118014	0.0517669	0.104087	0.0652808	4	4
Tb10.61.1180	Tb927.10.15300	2076	1895	2441	2244	3	0	0	0	2076	1895	2441	2244	1895	-0.204973	0.0218173	0.14972	0.0334363	0.354693	S phase	10.41	-0.0472058	-0.0631023	0.110308	0.0599033	0.0720367	0.110369	4	4
Tb10.61.1190	Tb927.10.15290	2507	1940	2980	2420	1	0	2	0	2507	1940	2980	2420	1940	-0.108515	-0.120021	0.261862	-0.0333265	0.381884	S phase	N/A	N/A	N/A	N/A	N/A	N/A	N/A	N/A	N/A
Tb10.61.1200	Tb927.10.15280	1695	1572	2217	1922	0	0	0	0	1695	1572	2217	1922	1572	-0.266383	-0.0166679	0.241968	0.0410834	0.50835	S phase	10.5955	0.0981679	-0.0631065	-0.0350613	0.0741741	0.0296727	0.0864706	4	4
Tb10.61.1210	Tb927.10.15270	2410	1684	2290	2467	0	0	0	0	2410	1684	2290	2467	1684	-0.0121168	-0.170859	0.0352246	0.147751	0.31861	G2/M phase	9.34367	0.103155	-0.111411	0.00825654	0.0974258	0.301023	0.258676	4	4
Tb10.61.1230	Tb927.10.15260	1092	1027	1264	1107	0	0	2	0	1092	1027	1264	1107	1027	-0.186935	0.0829277	0.145116	-0.041109	0.332051	S phase	8.06168	-0.21342	0.259915	-0.0464952	0.318915	0.302574	0.211894	4	3
Tb10.61.1260	Tb927.10.15250	3707	2488	3411	4421	0	0	1	0	3707	2488	3411	4421	2488	-0.0410917	-0.257958	-0.0401221	0.339172	0.59713	G2/M phase	11.6579	0.442002	-0.0951951	-0.346807	0.0909352	0.110626	0.119099	4	4
Tb10.61.1270	Tb927.10.15240	1968	1851	2409	2176	0	0	0	0	1968	1851	2409	2176	1851	-0.238449	0.0315246	0.174282	0.0326425	0.412731	S phase	10.1268	0.0408888	-0.128222	0.0873337	0.102803	0.183367	0.15043	4	4
Tb10.61.1280	Tb927.10.15230	1022	938	946	917	1	0	0	0	1022	938	946	917	917	-0.0534873	0.181176	-0.0439434	-0.0837456	0.264922	Late G1	9.76048	0.0230921	0.0660615	-0.0891537	0.141636	0.301086	0.255107	4	4
Tb10.61.1290	Tb927.10.15220	1975	1532	1767	1879	0	0	0	0	1975	1532	1767	1879	1532	-0.00167369	-0.00971098	-0.0411973	0.052582	0.0937793	G2/M phase	9.73423	0.0903222	-0.0162418	-0.0740804	0.0456619	0.168389	0.144895	4	4
Tb10.61.1300	Tb927.10.15210	663	556	674	722	0	0	0	0	663	556	674	722	556	-0.124594	-0.0201187	0.0201729	0.124539	0.249133	G2/M phase	10.0231	-0.0737199	-0.0688246	0.142544	0.0977296	0.0474719	0.0589636	4	4
Tb10.61.1310	Tb927.10.15200	727	507	561	668	0	0	0	0	727	507	561	668	507	0.102616	-0.058955	-0.150312	0.106652	0.256964	G2/M phase	9.21329	0.151753	-0.122511	-0.029242	0.191423	0.210184	0.251952	4	4
Tb10.61.1320	Tb927.10.15190	1054	1010	1070	930	0	0	0	0	1054	1010	1070	930	930	-0.0963034	0.200576	0.0464596	-0.150732	0.351308	Late G1	N/A	N/A	N/A	N/A	N/A	N/A	N/A	N/A	N/A
Tb10.61.1330	Tb927.10.15180	7131	6731	6925	7328	1	0	0	1	7131	6731	6925	7328	6731	-0.129828	0.145288	-0.051091	0.0356307	0.275116	Late G1	13.0301	-0.152002	0.0316379	0.120364	0.0233942	0.060785	0.0728061	4	4
Tb10.61.1340	Tb927.10.15170	2884	2564	3046	3573	0	0	0	0	2884	2564	3046	3573	2564	-0.205951	-0.0172268	-0.00607923	0.229257	0.435208	G2/M phase	8.66813	-0.255235	0.0445868	0.210649	0.0669291	0.067706	0.133843	4	4
Tb10.61.1350	Tb927.10.15160	1804	1185	1258	1425	0	0	0	0	1804	1185	1258	1425	1185	0.215262	-0.0326513	-0.183778	0.0011678	0.39904	Early G1	9.58268	-0.0299087	-0.0210807	0.0509894	0.0994309	0.110939	0.156021	4	4
Tb10.61.1360	Tb927.10.15150	850	671	746	779	0	0	0	0	850	671	746	779	671	0.0124269	0.0296759	-0.0548334	0.0127306	0.0845092	Late G1	N/A	N/A	N/A	N/A	N/A	N/A	N/A	N/A	N/A
Tb10.61.1370	Tb927.10.15140	2393	1596	1877	2123	0	0	0	0	2393	1596	1877	2123	1596	0.125475	-0.100486	-0.10389	0.0789018	0.229365	Early G1	9.84248	-0.0347231	0.0496693	-0.0149462	0.139243	0.215662	0.117068	4	4
Tb10.61.1380	Tb927.10.15130	978	871	930	842	0	0	0	0	978	871	930	842	842	-0.0374474	0.15379	0.0109758	-0.127318	0.281108	Late G1	10.2184	-0.0437846	0.0120578	0.0317269	0.0789114	0.129916	0.0877498	4	4
Tb10.61.1390	Tb927.10.15120	4331	3156	3073	3747	3966	3924	4649	4810	4331	3156	3073	3747	3073	0.138763	0.0405587	-0.235263	0.0559416	0.374025	Early G1	N/A	N/A	N/A	N/A	N/A	N/A	N/A	N/A	N/A
Tb10.61.1430	Tb927.10.15080	2945	1923	2884	2500	0	0	1	0	2945	1923	2884	2500	1923	0.0689689	-0.187541	0.159799	-0.0412274	0.34734	S phase	N/A	N/A	N/A	N/A	N/A	N/A	N/A	N/A	N/A
Tb10.61.1520	Tb927.10.15020	1098	691	857	696	1	1	1	0	1098	691	857	696	691	0.269445	-0.0402761	0.0329613	-0.26213	0.531576	Early G1	10.7757	0.208061	-0.138214	-0.0698473	0.0599699	0.00770336	0.0581169	4	4
Tb10.61.1530	Tb927.10.15010	1405	871	1059	1123	0	0	0	0	1405	871	1059	1123	871	0.203834	-0.127592	-0.0830066	0.00676505	0.331426	Early G1	8.53583	0.111666	-0.210938	0.0992725	0.155929	0.203811	0.257938	4	4
Tb10.61.1550	Tb927.10.15000	1464	1152	1816	1817	0	0	0	0	1464	1152	1816	1817	1152	-0.220571	-0.207947	0.211304	0.217215	0.437786	G2/M phase	8.95159	0.069018	-0.0662912	-0.00272675	0.0760363	0.102631	0.0265952	3	3
Tb10.61.1560	Tb927.10.14990	2976	2279	2941	2674	0	0	0	0	2976	2279	2941	2674	2279	-0.0122882	-0.0388628	0.091671	-0.04052	0.132191	S phase	10.5177	-0.00274801	0.0361371	-0.033389	0.0567448	0.108008	0.0758571	4	4
Tb10.61.1590	Tb927.10.14980	2419	2465	2822	2248	0	0	0	0	2419	2465	2822	2248	2248	-0.187321	0.198255	0.156013	-0.166947	0.385576	Late G1	11.0476	0.0449652	-0.0560025	0.0110373	0.0904693	0.0701668	0.0207708	4	4
Tb10.61.1630	Tb927.10.14950	3441	2171	2727	2522	0	2	0	0	3441	2171	2727	2522	2171	0.210668	-0.0954012	-0.0038183	-0.111448	0.322116	Early G1	11.6536	0.0327196	-0.0807139	0.0479944	0.0824506	0.170902	0.0992427	4	4
Tb10.61.1650	Tb927.10.14940	675	475	330	353	0	2	0	0	675	477	330	353	330	0.465742	0.323243	-0.445652	-0.343334	0.911394	Early G1	N/A	N/A	N/A	N/A	N/A	N/A	N/A	N/A	N/A
Tb10.61.1690	Tb927.10.14930	2206	1501	1385	1355	0	0	0	0	2206	1501	1385	1355	1355	0.331157	0.134047	-0.219363	-0.24584	0.576997	Early G1	12.4748	0.00345647	0.0182956	-0.0217521	0.0346333	0.0387128	0.0674628	4	4
Tb10.61.1700	Tb927.10.14920	1752	1388	1930	1806	1	0	0	0	1752	1388	1930	1806	1388	-0.113242	-0.090838	0.147383	0.0566966	0.260625	S phase	9.5153	0.145383	-0.2682	0.122817	0.0673617	0.32036	0.315475	4	4
Tb10.61.1710	Tb927.10.14910	994	807	907	959	0	0	0	0	994	807	907	959	807	-0.0302584	0.0274634	-0.0413748	0.0441698	0.0855445	G2/M phase	9.00695	-0.21647	0.0974137	0.119056	0.0804938	0.144231	0.0928246	4	4
Tb10.61.1730	Tb927.10.14900	1130	720	593	554	0	0	0	0	1130	720	593	554	554	0.500817	0.208962	-0.308375	-0.401405	0.902222	Early G1	8.08324	0.0145667	-0.146417	0.13185	0.110915	0.271643	0.297029	3	4
Tb10.61.1750	Tb927.10.14890	3775	2040	2680	3139	0	0	0	0	3775	2040	2680	3139	2040	0.260688	-0.26882	-0.112528	0.12066	0.529508	Early G1	11.2381	0.0175434	0.0473232	-0.0648667	0.064224	0.0615503	0.0611411	4	4
Tb10.61.1770	Tb927.10.14880	1692	1576	1551	1265	0	0	0	0	1692	1576	1551	1265	1265	0.0105039	0.266441	0.00600004	-0.282945	0.549386	Late G1	9.76328	-0.0732525	-0.0895017	0.162754	0.100688	0.27706	0.311052	3	4
Tb10.61.1780	Tb927.10.14870	2297	2100	2198	2521	0	0	0	0	2297	2100	2198	2521	2100	-0.136723	0.0923141	-0.0792559	0.123665	0.260389	G2/M phase	10.9961	-0.176896	0.0731485	0.103748	0.0534351	0.0230488	0.0748939	4	4
Tb10.61.1790	Tb927.10.14860	2032	1955	2064	2029	0	0	0	0	2032	1955	2064	2029	1955	-0.142562	0.160105	0.00100741	-0.0185504	0.302667	Late G1	11.1501	-0.0124144	0.0144746	-0.00206024	0.0452002	0.0935744	0.0876648	4	4
Tb10.61.1810	Tb927.10.14840	0	0	0	0	4733	3851	4297	4705	4733	3851	4297	4705	3851	-0.0400155	0.0208617	-0.0584137	0.0775675	0.135981	G2/M phase	N/A	N/A	N/A	N/A	N/A	N/A	N/A	N/A	N/A
Tb10.61.1840	Tb927.10.14810	3034	2312	2753	2973	0	0	0	1	3034	2312	2753	2973	2312	-0.0109929	-0.0446735	-0.0301824	0.0858488	0.130522	G2/M phase	9.73399	0.0546913	0.060675	-0.115366	0.0624033	0.269973	0.275553	4	4
Tb10.61.1850	Tb927.10.14800	1118	866	925	845	0	0	0	0	1118	866	925	845	845	0.110051	0.0999688	-0.042317	-0.167703	0.277754	Early G1	8.72602	0.13258	-0.0408187	-0.0917618	0.113843	0.0995607	0.101009	3	4
Tb10.61.1870	Tb927.10.14790	8458	6807	8459	8743	0	0	0	0	8458	6807	8459	8743	6807	-0.0850636	-0.0399619	0.036134	0.0888915	0.173955	G2/M phase	11.5076	-0.114747	-0.00264696	0.117394	0.0547775	0.13235	0.13272	4	4
Tb10.61.1880	Tb927.10.14780	3012	2934	2966	3279	0	0	0	0	3012	2934	2966	3279	2934	-0.167012	0.153534	-0.068188	0.0816656	0.320546	Late G1	10.2132	-0.134598	0.167601	-0.0330024	0.0392055	0.126494	0.151288	3	4
Tb10.61.1900	Tb927.10.14770	2346	1995	2641	2312	0	0	1	0	2346	1995	2641	2312	1995	-0.130394	-0.00580888	0.161515	-0.025312	0.291908	S phase	8.55792	-0.104837	0.0527093	0.0521278	0.141014	0.222481	0.251485	4	4
Tb10.61.1910	Tb927.10.14760	2053	1621	1647	1981	0	0	0	0	2053	1621	1647	1981	1621	0.0261695	0.043719	-0.170697	0.100808	0.271505	G2/M phase	10.3044	0.0611186	0.0591169	-0.120236	0.107094	0.0507428	0.0711276	4	4
Tb10.61.1920	Tb927.10.14750	508	171	219	239	973	976	1040	1078	1481	1147	1259	1317	1147	0.0416866	0.0313795	-0.0715797	-0.00148638	0.113266	Early G1	13.1789	-0.118728	-0.0347965	0.153525	0.0501582	0.0887939	0.0703631	4	4
Tb10.61.1930	Tb927.10.14740	45	30	45	53	740	712	801	790	785	742	846	843	742	-0.183775	0.0933504	0.0452168	0.045208	0.277126	Late G1	10.5995	-0.00539797	-0.0777473	0.0831452	0.0644309	0.0902401	0.0662387	4	4
Tb10.61.1940	Tb927.10.14730	1915	1742	2111	2167	53	71	79	76	1915	1742	2111	2167	1742	-0.196977	0.0248227	0.0646325	0.107521	0.304498	G2/M phase	8.74267	0.132363	-0.195174	0.0628107	0.192552	0.347381	0.188632	4	4
Tb10.61.1950	Tb927.10.14720	1363	1053	1348	1423	4	8	5	8	1363	1053	1348	1423	1053	-0.0698686	-0.0837496	0.0351934	0.118425	0.202174	G2/M phase	10.8195	-0.0143632	0.0446479	-0.0302848	0.0867485	0.128343	0.0565944	4	4
Tb10.61.1960	Tb927.10.14710	4168	1202	1369	1639	15870	7215	9844	10333	4168	1202	1369	1639	1202	1.03528	-0.400239	-0.449926	-0.185116	1.48521	Early G1	13.4623	0.0951695	-0.0415558	-0.0536137	0.0180431	0.103995	0.105881	4	4
Tb10.61.1970	Tb927.10.14700	4727	3646	3860	4488	0	0	0	1	4727	3646	3860	4488	3646	0.0340543	0.0178431	-0.137243	0.0853454	0.222588	G2/M phase	10.1807	-0.00792389	0.0411148	-0.0331909	0.110897	0.126813	0.205748	4	4
Tb10.61.1980	Tb927.10.14690	598	465	472	455	0	0	0	0	598	465	472	455	455	0.123246	0.11873	-0.0970859	-0.14489	0.268136	Early G1	8.60262	-0.0652522	-0.027083	0.0923353	0.229048	0.197847	0.118336	4	4
Tb10.61.1990	Tb927.10.14680	1841	1549	1597	1860	0	0	0	0	1841	1549	1597	1860	1549	-0.0415261	0.0677205	-0.125624	0.0994301	0.225055	G2/M phase	11.3301	-0.156584	0.0547285	0.101856	0.0524704	0.11892	0.0765269	4	4
Tb10.61.2010	Tb927.10.14660	1893	1406	1457	1702	0	0	0	0	1893	1406	1457	1702	1406	0.0886564	0.0179776	-0.16799	0.0613562	0.256647	Early G1	8.91484	-0.0772603	-0.00942084	0.0866811	0.0929257	0.130238	0.149584	4	4
Tb10.61.2020	Tb927.10.14650	548	618	730	805	0	0	0	0	548	618	730	805	548	-0.436883	0.0949466	0.0978641	0.244073	0.680956	G2/M phase	N/A	N/A	N/A	N/A	N/A	N/A	N/A	N/A	N/A
Tb10.61.2060	Tb927.10.14610	2441	1920	2839	2614	42	56	63	56	2441	1920	2839	2614	1920	-0.143975	-0.131942	0.194962	0.0809549	0.338938	S phase	10.2283	0.108085	-0.0787564	-0.0293289	0.064106	0.0892446	0.0293102	4	4
Tb10.61.2080	Tb927.10.14590	847	425	565	650	0	0	0	0	847	425	565	650	425	0.338841	-0.297659	-0.124243	0.0830618	0.6365	Early G1	11.2982	0.049302	-0.0720569	0.0227549	0.121056	0.0948247	0.0435319	4	4
Tb10.61.2090	Tb927.10.14580	25139	13934	20100	20684	686	468	918	749	25139	13934	20100	20684	13934	0.212473	-0.280446	0.0107683	0.0572043	0.492919	Early G1	9.7721	0.118973	0.0775738	-0.196547	0.134812	0.0980258	0.0524683	4	4
Tb10.61.2100	Tb927.10.14570	1299	1054	1278	1368	0	0	0	0	1299	1054	1278	1368	1054	-0.088799	-0.0319265	0.0087144	0.112011	0.20081	G2/M phase	9.57687	0.171508	0.01664	-0.188148	0.051814	0.0894348	0.122276	3	4
Tb10.61.2110	Tb927.10.14560	2861	2062	2302	2694	0	0	0	0	2861	2062	2302	2694	2062	0.0668268	-0.0472493	-0.125778	0.1062	0.231978	G2/M phase	10.4592	0.184133	-0.0756822	-0.108451	0.0385484	0.171323	0.204632	3	4
Tb10.61.2130	Tb927.10.14550	2674	1030	1613	1199	23	0	2	0	2674	1030	1613	1199	1030	0.664302	-0.353654	0.0560756	-0.366723	1.03102	Early G1	12.4457	-0.00399688	-0.0421205	0.0461174	0.0991325	0.0348762	0.0854854	4	4
Tb10.61.2180	Tb927.10.14530	3957	2907	3076	3457	0	0	0	0	3957	2907	3076	3457	2907	0.0993862	0.0129093	-0.142938	0.030643	0.242325	Early G1	10.0202	0.017997	-0.0365621	0.0185651	0.131652	0.180696	0.138299	4	4
Tb10.61.2190	Tb927.10.14520	1588	940	1397	1685	0	0	0	0	1588	940	1397	1685	940	0.0625625	-0.335517	-0.00128937	0.274243	0.60976	G2/M phase	N/A	N/A	N/A	N/A	N/A	N/A	N/A	N/A	N/A
Tb10.61.2200	Tb927.10.14510	2269	1874	2383	2252	1	0	0	0	2269	1874	2383	2252	1874	-0.0973766	-0.0149131	0.0943728	0.0179169	0.191749	S phase	8.19878	0.0511782	-0.148727	0.0975486	0.133811	0.501126	0.457668	3	4
Tb10.61.2210	Tb927.10.14500	3925	2566	5229	6200	0	0	0	0	3925	2566	5229	6200	2566	-0.266454	-0.521226	0.268415	0.519265	1.04049	G2/M phase	10.6647	0.411265	-0.103091	-0.308174	0.0883072	0.16616	0.150701	4	4
Tb10.61.2220	Tb927.10.14490	4481	2655	4354	5666	0	0	0	0	4481	2655	4354	5666	2655	-0.0368728	-0.433583	0.0426749	0.42778	0.861363	G2/M phase	10.2573	0.327831	-0.0562288	-0.271602	0.142037	0.0767033	0.20408	4	4
Tb10.61.2230	Tb927.10.14480	1615	1343	1421	1200	1	0	0	0	1615	1343	1421	1200	1200	0.0684082	0.160732	0.0048076	-0.233948	0.394681	Late G1	10.384	-0.284892	-0.0643233	0.349216	0.130435	0.155466	0.0329326	3	4
Tb10.61.2260	Tb927.10.14470	5080	4232	5708	4639	0	0	1	0	5080	4232	5708	4639	4232	-0.0948057	0.000104542	0.194378	-0.099677	0.294055	S phase	11.1124	0.0393411	-0.0251477	-0.0141933	0.112192	0.0924637	0.115105	4	4
Tb10.61.2270	Tb927.10.14460	1717	1351	1779	1807	0	0	1	0	1717	1351	1779	1807	1351	-0.0961475	-0.0836108	0.076056	0.103702	0.19985	G2/M phase	9.72607	0.0391979	-0.0553896	0.0161916	0.154337	0.225294	0.0910713	4	4
Tb10.61.2280	Tb927.10.14450	636	446	465	508	0	0	1	1	636	446	465	508	446	0.170602	0.017018	-0.160167	-0.027453	0.330769	Early G1	9.45511	-0.11107	0.132528	-0.0214581	0.0909132	0.0733085	0.0988691	4	3
Tb10.61.2290	Tb927.10.14440	1162	881	918	1072	0	0	0	0	1162	881	918	1072	881	0.062544	0.0215469	-0.156473	0.0723821	0.228855	G2/M phase	9.88054	-0.135507	-0.0372996	0.172806	0.0208135	0.16162	0.15844	4	4
Tb10.61.2300	Tb927.10.14430	3271	2878	3537	3502	0	0	0	0	3271	2878	3537	3502	2878	-0.158036	0.0156974	0.075785	0.0665541	0.233821	S phase	11.629	-0.161436	0.0444622	0.116974	0.104257	0.10666	0.13267	4	4
Tb10.61.2330	Tb927.10.14420	2389	1957	2728	2318	0	0	2	0	2389	1957	2728	2318	1957	-0.116429	-0.0457932	0.196035	-0.0338122	0.312464	S phase	10.8492	0.0888084	-0.0125098	-0.0762986	0.0787602	0.17333	0.125985	4	4
Tb10.61.2350	Tb927.10.14410	1901	1747	1912	1444	0	0	0	0	1901	1747	1912	1444	1444	-0.0238316	0.212688	0.105519	-0.294376	0.507065	Late G1	9.8972	-0.140162	-0.0936161	0.233778	0.206885	0.0910641	0.190837	4	4
Tb10.61.2360	Tb927.10.14400	2316	1752	2082	2153	0	0	0	0	2316	1752	2082	2153	1752	0.0140038	-0.0302296	-0.0186344	0.0348602	0.0650897	G2/M phase	10.8836	-0.0182123	0.0419705	-0.0237582	0.0723129	0.0957113	0.0407062	4	4
Tb10.61.2370	Tb927.10.14390	3862	4065	3160	2651	0	0	0	0	3862	4065	3160	2651	2651	0.0381896	0.470496	-0.130207	-0.378479	0.848974	Late G1	9.71914	-0.178525	-0.0278603	0.206385	0.119143	0.101017	0.0181252	3	3
Tb10.61.2390	Tb927.10.14380	2463	2078	2639	2657	0	0	0	0	2463	2078	2639	2657	2078	-0.142326	-0.0291481	0.0782755	0.0931987	0.235525	G2/M phase	10.1702	0.043895	-0.228958	0.185063	0.124138	0.213705	0.266422	4	4
Tb10.61.2400	Tb927.10.14370	651	441	427	516	0	0	0	0	651	441	427	516	427	0.225004	0.0215246	-0.26239	0.0158612	0.487394	Early G1	8.6509	-0.0719366	0.134804	-0.0628679	0.165818	0.221378	0.162045	3	4
Tb10.61.2410	Tb927.10.14360	1306	1008	1190	1279	0	0	0	0	1306	1008	1190	1279	1008	-0.0168945	-0.0321547	-0.0300609	0.0791101	0.111265	G2/M phase	10.4751	-0.0457741	-0.0090268	0.0548009	0.0367536	0.162765	0.152888	4	4
Tb10.61.2430	Tb927.10.14340	2318	1945	2980	2755	0	0	0	0	2318	1945	2980	2755	1945	-0.241016	-0.135727	0.242443	0.134299	0.483459	S phase	9.76634	0.161534	0.040888	-0.202422	0.203687	0.221382	0.10393	4	4
Tb10.61.2440	Tb927.10.14330	3769	3250	4250	4447	0	0	0	0	3769	3250	4250	4447	3250	-0.20094	-0.0562827	0.0933683	0.163854	0.364794	G2/M phase	10.5556	-0.112861	0.0193955	0.0934656	0.136654	0.127656	0.112491	4	4
Tb10.61.2450	Tb927.10.14320	2513	2268	3252	2362	0	0	0	0	2513	2268	3252	2362	2268	-0.185024	0.0253855	0.30792	-0.148282	0.492944	S phase	10.4735	-0.0860642	-0.106066	0.19213	0.0795455	0.101379	0.0894789	4	4
Tb10.61.2470	Tb927.10.14310	1522	1407	1392	1494	0	0	0	0	1522	1407	1392	1494	1392	-0.0841565	0.160897	-0.0919386	0.0151986	0.252835	Late G1	9.73379	-0.118552	0.0204465	0.098105	0.0665462	0.0153206	0.0604195	4	4
Tb10.61.2490	Tb927.10.14300	1851	1338	1953	1837	0	0	0	0	1851	1338	1953	1837	1338	-0.0509441	-0.160772	0.14747	0.0642459	0.308242	S phase	8.89932	0.0486625	0.0123883	-0.0610508	0.118717	0.113781	0.157481	4	4
Tb10.61.2510	Tb927.10.14280	1387	955	1056	1193	0	0	0	0	1387	955	1056	1193	955	0.135889	-0.0441067	-0.136442	0.0446589	0.272331	Early G1	9.67184	-0.070788	-0.00168935	0.0724773	0.130344	0.187578	0.205769	4	4
Tb10.61.2530	Tb927.10.14260	1125	1014	1079	1227	0	0	0	0	1125	1014	1079	1227	1014	-0.130171	0.0783612	-0.0693737	0.121183	0.251354	G2/M phase	10.37	-0.0413314	0.0788877	-0.0375562	0.100673	0.0366401	0.0679012	3	4
Tb10.61.2540	Tb927.10.14250	1643	1184	1351	1573	0	0	0	0	1643	1184	1351	1573	1184	0.0530532	-0.0612112	-0.108225	0.116383	0.224607	G2/M phase	10.6188	-0.0119067	0.0798746	-0.0679679	0.0595104	0.0646519	0.119346	3	4
Tb10.61.2550	Tb927.10.14240	2719	2348	2731	2696	0	0	0	0	2719	2348	2731	2696	2348	-0.0970058	0.0497496	0.0303744	0.0168818	0.146755	Late G1	12.2171	0.0366945	-0.0809778	0.0442834	0.0306354	0.124385	0.134163	4	4
Tb10.61.2580	Tb927.10.14230	1225	1113	1791	1653	0	0	0	0	1225	1113	1791	1653	1113	-0.361882	-0.141812	0.307128	0.196566	0.669011	S phase	9.18688	0.278573	-0.0501818	-0.228391	0.0937615	0.16775	0.230603	4	4
Tb10.61.2590	Tb927.10.14220	582	514	569	681	1	0	0	0	582	514	569	681	514	-0.155091	0.0240574	-0.0666544	0.197688	0.352779	G2/M phase	8.70065	0.0567421	-0.0576923	0.000950245	0.0849667	0.133875	0.138444	4	4
Tb10.61.2600	Tb927.10.14210	765	572	577	658	0	0	0	0	765	572	577	658	572	0.109534	0.0484884	-0.176327	0.0183051	0.285861	Early G1	N/A	N/A	N/A	N/A	N/A	N/A	N/A	N/A	N/A
Tb10.61.2610	Tb927.10.14200	1067	705	856	1000	0	0	0	0	1067	705	856	1000	705	0.100933	-0.138533	-0.0959172	0.133516	0.272049	G2/M phase	N/A	N/A	N/A	N/A	N/A	N/A	N/A	N/A	N/A
Tb10.61.2620	Tb927.10.14190	988	604	764	796	0	0	0	0	988	604	764	796	604	0.196769	-0.154795	-0.0531429	0.0111692	0.351563	Early G1	N/A	N/A	N/A	N/A	N/A	N/A	N/A	N/A	N/A
Tb10.61.2630	Tb927.10.14180	3318	2331	2637	2834	0	0	0	0	3318	2331	2637	2834	2331	0.115672	-0.0352943	-0.0947178	0.0143406	0.210389	Early G1	8.79526	-0.124935	0.19515	-0.0702147	0.172757	0.233615	0.0626676	4	4
Tb10.61.2640	Tb927.10.14170	2278	1826	2181	2634	109	109	150	178	2278	1826	2181	2634	1826	-0.108299	-0.0689814	-0.0500505	0.227331	0.335631	G2/M phase	12.849	0.0876483	0.00667098	-0.0943193	0.11732	0.133379	0.0437131	4	4
Tb10.61.2650	Tb927.10.14160	407	356	252	278	102	115	144	157	509	471	396	435	396	0.0237962	0.270257	-0.217342	-0.0767108	0.487599	Late G1	10.2092	0.196378	-0.138861	-0.0575165	0.0549551	0.186592	0.161086	4	4
Tb10.61.2670	Tb927.10.14150	2900	2667	3260	3271	55	90	95	85	2900	2667	3260	3271	2667	-0.206808	0.030756	0.083038	0.0930141	0.299822	G2/M phase	11.3937	-0.0128171	-0.0781664	0.0909836	0.0540286	0.169174	0.121043	4	4
Tb10.61.2680	Tb927.10.14140	9198	5811	6433	6390	0	0	0	1	9198	5811	6433	6390	5811	0.274574	-0.0295604	-0.120227	-0.124787	0.399361	Early G1	11.0429	0.0202364	-0.0412386	0.0210022	0.07598	0.153576	0.128954	4	4
Tb10.61.2700	Tb927.10.14130	1003	851	996	1097	0	0	1	0	1003	851	996	1097	851	-0.121904	-0.000595676	-0.0109812	0.133481	0.255385	G2/M phase	8.36447	-0.193886	0.0769597	0.116926	0.0542622	0.165455	0.119911	4	4
Tb10.61.2720	Tb927.10.14110	361	366	399	428	0	0	0	0	361	366	399	428	361	-0.253854	0.12439	0.0115629	0.117901	0.378244	Late G1	N/A	N/A	N/A	N/A	N/A	N/A	N/A	N/A	N/A
Tb10.61.2747	Tb927.10.14090	2404	2236	2264	2185	1635	1397	1496	1514	2404	2236	2264	2185	2185	-0.0691715	0.184711	-0.0347075	-0.0808319	0.265543	Late G1	N/A	N/A	N/A	N/A	N/A	N/A	N/A	N/A	N/A
Tb10.61.2750	Tb927.10.13580	315	337	283	264	1480	1187	1375	1356	1795	1524	1658	1620	1524	-0.0267296	0.0955485	-0.0202425	-0.0485764	0.144125	Late G1	N/A	N/A	N/A	N/A	N/A	N/A	N/A	N/A	N/A
Tb10.61.2840	Tb927.10.14040	1457	1329	1158	1382	0	0	0	0	1457	1329	1158	1382	1158	-0.0163252	0.209414	-0.226664	0.0335748	0.436078	Late G1	9.03336	-0.123407	0.34981	-0.226403	0.14123	0.0602349	0.082172	3	4
Tb10.61.2850	Tb927.10.14030	1782	1811	1659	1693	0	0	0	0	1782	1811	1659	1693	1659	-0.11294	0.268748	-0.0950964	-0.060712	0.381688	Late G1	10.4654	-0.0435775	0.057683	-0.0141055	0.083647	0.155832	0.224314	4	4
Tb10.61.2860	Tb927.10.14020	1102	833	984	1169	0	0	0	0	1102	833	984	1169	833	-0.0308975	-0.0762343	-0.0732646	0.180396	0.256631	G2/M phase	10.6817	-0.0225698	-0.0995909	0.122161	0.0916217	0.0640096	0.058806	4	4
Tb10.61.2870	Tb927.10.14010	3071	3977	3404	2974	0	0	0	0	3071	3977	3404	2974	2974	-0.27019	0.461181	-0.000640502	-0.190351	0.731371	Late G1	12.341	-0.229432	0.0603679	0.169064	0.0440557	0.0650045	0.0850773	4	4
Tb10.61.2880	Tb927.10.14000	6733	2499	3165	2511	0	0	0	0	6733	2499	3165	2511	2499	0.83409	-0.237409	-0.133927	-0.462754	1.29684	Early G1	9.59695	0.23159	0.0633621	-0.294952	0.201858	0.0905052	0.243839	4	4
Tb10.61.2890	Tb927.10.13990	1387	988	1129	1264	0	0	0	0	1387	988	1129	1264	988	0.0786773	-0.0523085	-0.097218	0.0708492	0.175895	Early G1	N/A	N/A	N/A	N/A	N/A	N/A	N/A	N/A	N/A
Tb10.61.2900	Tb927.10.13980	913	766	862	970	0	0	0	0	913	766	862	970	766	-0.0891854	0.0159432	-0.0510854	0.124328	0.213513	G2/M phase	8.88811	0.0153697	-0.0780786	0.062709	0.130336	0.155467	0.135035	4	4
Tb10.61.2910	Tb927.10.13970	933	1243	758	758	0	0	0	0	933	1243	758	758	758	-0.105022	0.667254	-0.283674	-0.278558	0.950929	Late G1	9.79956	-0.39895	0.123704	0.275246	0.0448977	0.23913	0.227472	4	4
Tb10.61.2920	Tb927.10.13960	2221	1563	2299	2213	0	0	0	0	2221	1563	2299	2213	1563	-0.0358172	-0.18431	0.135007	0.0851201	0.319317	S phase	N/A	N/A	N/A	N/A	N/A	N/A	N/A	N/A	N/A
Tb10.61.2930	Tb927.10.13950	898	775	792	862	0	0	0	0	898	775	792	862	775	-0.0382019	0.107678	-0.0983899	0.0289138	0.206068	Late G1	10.8833	-0.00716284	-0.0201921	0.027355	0.102593	0.162577	0.0819688	4	4
Tb10.61.2970	Tb927.10.13930	795	547	574	792	0	0	0	0	795	547	574	792	547	0.102301	-0.0787141	-0.246576	0.22299	0.469566	G2/M phase	9.84046	0.329913	-0.134765	-0.195148	0.0462235	0.0891315	0.130745	3	4
Tb10.61.2990	Tb927.10.13920	1047	702	863	940	0	0	0	0	1047	702	863	940	702	0.101377	-0.116943	-0.0564253	0.0719912	0.218319	Early G1	8.44715	-0.0942913	0.110952	-0.0166607	0.099394	0.149027	0.0942025	4	4
Tb10.61.3000	Tb927.10.13910	1325	778	888	832	0	0	1	0	1325	778	888	832	778	0.35282	-0.0569316	-0.103514	-0.192374	0.545194	Early G1	10.6541	-0.0960809	-0.0139172	0.109998	0.11758	0.178476	0.120143	4	4
Tb10.61.3010	Tb927.10.13900	836	735	731	904	0	0	0	0	836	735	731	904	731	-0.0847497	0.0878906	-0.157354	0.154213	0.311568	G2/M phase	10.2483	0.246798	-0.21803	-0.0287674	0.121874	0.17653	0.117433	4	4
Tb10.61.3020	Tb927.10.13890	817	786	749	763	0	0	0	0	817	786	749	763	749	-0.0814348	0.221158	-0.0857782	-0.0539445	0.306936	Late G1	10.1958	-0.0135288	-0.0192263	0.032755	0.0467432	0.0828509	0.0507428	4	4
Tb10.61.3040	Tb927.10.13880	1984	1530	1963	1889	0	0	1	0	1984	1530	1963	1889	1530	-0.0361369	-0.0526182	0.0695382	0.019217	0.122156	S phase	11.2888	0.0790136	-0.14066	0.0616466	0.0562223	0.108037	0.0696552	4	4
Tb10.61.3050	Tb927.10.13870	1570	1265	1558	1571	0	0	0	0	1570	1265	1558	1571	1265	-0.0709479	-0.024176	0.0390098	0.056114	0.127062	G2/M phase	9.95987	0.0574686	-0.110275	0.0528067	0.059071	0.22592	0.177381	4	4
Tb10.61.3060	Tb927.10.13860	1651	1379	1476	1572	0	0	0	0	1651	1379	1476	1572	1379	-0.0283663	0.0703151	-0.0689868	0.027038	0.139302	Late G1	10.8083	-0.0174948	-0.0500361	0.0675309	0.0774126	0.105355	0.176721	4	4
Tb10.61.3070	Tb927.10.13850	1610	1337	1462	1593	0	0	0	0	1610	1337	1462	1593	1337	-0.0457691	0.0445688	-0.0638595	0.0650598	0.128919	G2/M phase	9.78545	0.0116186	0.120837	-0.132455	0.027256	0.144179	0.139654	3	4
Tb10.61.3080	Tb927.10.13840	1469	1110	1238	1258	1	0	0	0	1469	1110	1238	1258	1110	0.0673077	0.0214321	-0.0584884	-0.0302515	0.125796	Early G1	8.23591	-0.0495299	0.0978675	-0.0483376	0.0703451	0.181347	0.115893	4	3
Tb10.61.3100	Tb927.10.13830	3035	2286	2842	3275	0	0	0	0	3035	2286	2842	3275	2286	-0.0529267	-0.103399	-0.0266896	0.183015	0.286414	G2/M phase	9.90252	0.0776105	-0.230011	0.152401	0.0671333	0.120409	0.137207	4	4
Tb10.61.3110	Tb927.10.13820	1237	931	921	993	0	0	0	0	1237	931	921	993	921	0.136744	0.0851505	-0.167802	-0.0540928	0.304545	Early G1	10.4749	-0.00224683	-0.128297	0.130544	0.0402817	0.0725205	0.0716873	4	4
Tb10.61.3115	Tb927.10.13810	636	443	488	486	0	0	0	0	636	443	488	486	443	0.171592	0.00827071	-0.0895269	-0.0903355	0.261927	Early G1	N/A	N/A	N/A	N/A	N/A	N/A	N/A	N/A	N/A
Tb10.61.3120	Tb927.10.13800	4973	3438	4634	4117	0	1	0	0	4973	3438	4634	4117	3438	0.0753397	-0.0988081	0.0945083	-0.07104	0.193316	S phase	12.2454	-0.0856284	-0.0576453	0.143274	0.0853542	0.134664	0.0615657	4	4
Tb10.61.3130	Tb927.10.13790	2591	1833	2019	2075	0	0	0	0	2591	1833	2019	2075	1833	0.1435	0.00259652	-0.0953415	-0.0507547	0.238841	Early G1	9.48191	0.0607728	-0.111822	0.0510494	0.0370261	0.212488	0.214673	4	4
Tb10.61.3140	Tb927.10.13780	3872	3414	3847	3721	0	0	1	0	3872	3414	3847	3721	3414	-0.0893049	0.0874782	0.0223769	-0.0205502	0.176783	Late G1	12.6248	0.140612	-0.0563374	-0.0842746	0.0426429	0.0596769	0.0703699	4	4
Tb10.61.3155	Tb927.10.13770	605	498	494	590	0	0	0	0	605	498	494	590	494	0.000966094	0.0785758	-0.170431	0.0908892	0.26132	G2/M phase	8.19171	-0.0821246	0.16417	-0.082045	0.0694044	0.116275	0.0704874	4	3
Tb10.61.3160	Tb927.10.13760	648	427	567	558	0	0	0	0	648	427	567	558	427	0.101141	-0.142218	0.0295225	0.0115551	0.243359	Early G1	10.0521	-0.16972	0.105006	0.0647139	0.0461558	0.130669	0.113191	4	4
Tb10.61.3170	Tb927.10.13750	756	587	601	656	0	0	0	0	756	587	601	656	587	0.073792	0.0671654	-0.136202	-0.00475513	0.209994	Early G1	10.2917	-0.065263	0.0815619	-0.0162989	0.0277129	0.094019	0.0670717	3	4
Tb10.61.3180	Tb927.10.13740	4434	3466	4217	4698	0	0	0	1	4434	3466	4217	4698	3466	-0.0653196	-0.0622576	-0.0166844	0.144262	0.209581	G2/M phase	12.303	0.0114644	0.0471456	-0.05861	0.0762576	0.0722941	0.0537651	4	4
Tb10.61.3190	Tb927.10.13730	1603	1476	1501	1895	0	0	0	0	1603	1476	1501	1895	1476	-0.158265	0.0810522	-0.132089	0.209302	0.367567	G2/M phase	11.9576	0.00142599	-0.0223812	0.0209552	0.0231785	0.0294818	0.0474618	4	4
Tb10.61.3200	Tb927.10.13720	4042	3536	3618	4104	1	0	0	0	4042	3536	3618	4104	3536	-0.0686757	0.0967723	-0.107526	0.079429	0.204298	Late G1	12.8624	-0.0218749	-0.072107	0.0939819	0.0354501	0.0848578	0.0966211	4	4
Tb10.61.3210	Tb927.10.13710	2271	2292	2634	2729	0	0	0	0	2271	2292	2634	2729	2271	-0.274455	0.0972232	0.0604994	0.116733	0.391188	G2/M phase	10.3287	-0.0019669	-0.064571	0.0665379	0.0893613	0.157227	0.215174	4	4
Tb10.6k15.0020	Tb927.10.10260	40925	21015	19884	20309	15060	7482	7967	7634	40925	21015	19884	20309	19884	0.602058	-0.00110607	-0.31829	-0.282662	0.920347	Early G1	N/A	N/A	N/A	N/A	N/A	N/A	N/A	N/A	N/A
Tb10.6k15.0030	Tb927.10.10250	7453	4723	3542	4212	8038	4050	4740	4788	7453	4723	3542	4212	3542	0.48728	0.187562	-0.46495	-0.209892	0.95223	Early G1	14.2642	-0.186337	0.0716969	0.11464	0.0958997	0.0592534	0.0727114	4	4
Tb10.6k15.0040	Tb927.10.10240	1206	1081	1996	1178	163	230	436	277	1206	1081	1996	1178	1081	-0.285174	-0.0846387	0.562734	-0.192921	0.847909	S phase	12.0161	0.0978528	-0.121949	0.0240961	0.0968053	0.226674	0.191883	4	4
Tb10.6k15.0060	Tb927.10.10220	527	1031	2006	1197	8	26	37	27	527	1031	2006	1197	527	-1.17143	0.155135	0.87804	0.138258	2.04947	S phase	9.99375	0.296449	-0.225695	-0.0707539	0.0173755	0.223137	0.205761	3	3
Tb10.6k15.0070	Tb927.10.10210	492	680	1861	857	0	0	0	0	492	680	1861	857	492	-0.948108	-0.122832	1.09227	-0.0213275	2.04037	S phase	9.6908	0.208236	-0.141367	-0.0668697	0.214044	0.181797	0.296103	4	4
Tb10.6k15.0080	Tb927.10.10200	1209	1061	1605	1007	1	1	0	0	1209	1061	1605	1007	1007	-0.140547	0.0294624	0.389239	-0.278154	0.667393	S phase	N/A	N/A	N/A	N/A	N/A	N/A	N/A	N/A	N/A
Tb10.6k15.0090	Tb927.10.10190	1377	1144	1531	1513	0	0	0	0	1377	1144	1531	1513	1144	-0.156739	-0.0657817	0.117233	0.105287	0.273973	S phase	9.09321	0.0137611	0.114499	-0.12826	0.224603	0.377592	0.304522	4	4
Tb10.6k15.0100	Tb927.10.10180	841	507	674	676	0	0	1	0	841	507	674	676	507	0.189748	-0.181973	-0.0085826	0.000808336	0.371721	Early G1	10.0576	-0.211666	-0.0168573	0.228523	0.105385	0.10987	0.177655	4	4
Tb10.6k15.0110	Tb927.10.10170	1199	716	1032	1033	0	1	0	0	1199	716	1032	1033	716	0.142403	-0.242998	0.047041	0.0535546	0.385401	Early G1	N/A	N/A	N/A	N/A	N/A	N/A	N/A	N/A	N/A
Tb10.6k15.0120	Tb927.10.10160	1811	1388	1492	1442	3	9	6	0	1811	1388	1492	1442	1388	0.096616	0.0712361	-0.061896	-0.105956	0.202572	Early G1	9.63543	-0.109155	0.156416	-0.0472609	0.0877028	0.127676	0.196978	3	4
Tb10.6k15.0130	Tb927.10.10150	1446	1265	1113	887	0	0	0	0	1446	1265	1113	887	887	0.167509	0.332978	-0.0890779	-0.411409	0.744387	Late G1	8.8616	-0.226136	-0.0417409	0.267877	0.110323	0.155464	0.17787	4	4
Tb10.6k15.0140	Tb927.10.10140	3864	2884	3284	4518	0	0	0	0	3864	2884	3284	4518	2884	-0.0436234	-0.107248	-0.157237	0.308109	0.465346	G2/M phase	10.5045	0.272624	-0.0194589	-0.253165	0.079464	0.156856	0.0867933	4	4
Tb10.6k15.0150	Tb927.10.10130	2112	1485	1781	1834	0	0	0	0	2112	1485	1781	1834	1485	0.088029	-0.0617188	-0.0368663	0.0105561	0.149748	Early G1	9.33085	0.0355884	0.0656683	-0.101257	0.0575347	0.108641	0.104453	4	4
Tb10.6k15.0160	Tb927.10.10120	1726	1340	1607	1742	0	0	0	0	1726	1340	1607	1742	1340	-0.0376549	-0.0444553	-0.0196904	0.101801	0.146256	G2/M phase	9.14244	-0.0340332	-0.0476465	0.0816797	0.123844	0.189322	0.156309	4	4
Tb10.6k15.0180	Tb927.10.10100	1106	1041	1182	990	0	0	0	1	1106	1041	1182	990	990	-0.113554	0.157464	0.103352	-0.147262	0.304725	Late G1	10.1716	-0.0352653	0.0708469	-0.0355816	0.120063	0.152143	0.129807	4	4
Tb10.6k15.0190	Tb927.10.10090	2614	2239	2320	2018	0	0	0	1	2614	2239	2320	2018	2018	0.0408257	0.17582	-0.0102817	-0.206364	0.382184	Late G1	9.61816	-0.198628	-0.0188598	0.217488	0.119373	0.0755174	0.17484	3	4
Tb10.6k15.0200	Tb927.10.10080	712	678	867	901	0	0	0	0	712	678	867	901	678	-0.289695	-0.00188839	0.115486	0.176098	0.465793	G2/M phase	8.08166	0.26004	-0.0234507	-0.236589	0.239242	0.193667	0.279082	3	4
Tb10.6k15.0210	Tb927.10.10070	1071	911	943	1081	0	0	0	0	1071	911	943	1081	911	-0.0504783	0.0744853	-0.11308	0.0890731	0.202153	G2/M phase	9.70321	-0.114859	-0.0844428	0.199302	0.0153506	0.0969059	0.107223	4	4
Tb10.6k15.0230	Tb927.10.10060	498	553	665	608	0	0	0	0	498	553	665	608	498	-0.365459	0.144073	0.172776	0.0486095	0.538236	S phase	11.3102	0.0383428	0.00969568	-0.0480385	0.0430109	0.0998029	0.0962122	4	4
Tb10.6k15.0240	Tb927.10.10050	2992	2744	4210	3470	0	0	2	1	2992	2744	4210	3470	2744	-0.296819	-0.0632494	0.316918	0.04315	0.613737	S phase	11.6815	0.0380868	-0.0532062	0.0151193	0.118288	0.144384	0.0830965	4	4
Tb10.6k15.0255	Tb927.10.10030	937	799	893	892	0	0	0	0	937	799	893	892	799	-0.0588304	0.0697151	-0.00719228	-0.00369246	0.128546	Late G1	8.32438	0.105971	0.0362822	-0.142253	0.0888129	0.22317	0.224165	4	4
Tb10.6k15.0260	Tb927.10.10020	857	654	789	760	0	0	0	1	857	654	789	760	654	0.0192502	-0.0123553	0.0210073	-0.0279023	0.0489096	S phase	8.03739	-0.0152872	0.117634	-0.102347	0.191753	0.362135	0.173969	3	4
Tb10.6k15.0270	Tb927.10.10010	1214	1425	1575	1990	0	0	0	0	1214	1425	1575	1990	1214	-0.481337	0.108256	0.0152738	0.357807	0.839143	G2/M phase	10.8102	-0.213603	0.110854	0.102749	0.109473	0.113182	0.109997	4	4
Tb10.6k15.0280	Tb927.10.10000	8061	6708	4946	5345	1	1	0	1	8061	6708	4946	5345	4946	0.239243	0.332566	-0.344427	-0.227383	0.676993	Late G1	11.2446	-0.0569922	0.0612598	-0.00426757	0.151999	0.0302098	0.131022	3	4
Tb10.6k15.0290	Tb927.10.9990	1115	823	816	942	0	0	0	0	1115	823	816	942	816	0.131539	0.0518591	-0.197836	0.0144379	0.329376	Early G1	9.14687	0.0220676	-0.163025	0.140957	0.107134	0.14612	0.0732117	4	4
Tb10.6k15.0310	Tb927.10.9970	3170	2295	3260	3197	0	0	1	0	3170	2295	3260	3197	2295	-0.0480514	-0.155641	0.113365	0.0903278	0.269006	S phase	N/A	N/A	N/A	N/A	N/A	N/A	N/A	N/A	N/A
Tb10.6k15.0320	Tb927.10.9960	760	575	741	725	0	0	0	0	760	575	741	725	575	-0.0246469	-0.0686853	0.0598542	0.033478	0.128539	S phase	8.73632	0.123117	-0.151325	0.0282075	0.0598349	0.369802	0.318564	3	4
Tb10.6k15.0330	Tb927.10.9950	640	580	718	673	0	0	0	0	640	580	718	673	580	-0.175499	0.0408809	0.11144	0.0231787	0.286939	S phase	8.6796	0.0500519	0.114726	-0.164777	0.139196	0.124267	0.0838487	4	4
Tb10.6k15.0350	Tb927.10.9930	1052	1039	1084	1043	0	0	0	0	1052	1039	1084	1043	1039	-0.154616	0.185844	0.00964084	-0.0408685	0.34046	Late G1	10.1206	-0.107377	0.01619	0.0911867	0.0905652	0.0452808	0.0776918	4	3
Tb10.6k15.0360	Tb927.10.9920	1435	1308	1384	1786	0	0	0	0	1435	1308	1384	1786	1308	-0.183839	0.040872	-0.115019	0.257986	0.441825	G2/M phase	8.62751	-0.137407	-0.0278816	0.165288	0.0780384	0.12097	0.194709	3	4
Tb10.6k15.0380	Tb927.10.9910	2468	2161	2764	2865	0	0	0	0	2468	2161	2764	2865	2161	-0.198133	-0.0313777	0.0863087	0.143203	0.341336	G2/M phase	11.0777	0.0863618	-0.0768022	-0.00955957	0.0730053	0.0858232	0.0289456	4	4
Tb10.6k15.0390	Tb927.10.9900	1455	1196	1479	1418	0	0	0	0	1455	1196	1479	1418	1196	-0.0773022	-0.0017049	0.0673277	0.0116794	0.14463	S phase	8.50676	0.0140528	0.218323	-0.232375	0.102878	0.311077	0.239851	4	4
Tb10.6k15.0400	Tb927.10.9890	3134	1948	2624	2463	0	0	1	0	3134	1948	2624	2463	1948	0.171067	-0.156545	0.0358566	-0.0503782	0.327612	Early G1	10.5847	-0.0668596	0.0992337	-0.0323741	0.0484893	0.0835466	0.119593	4	4
Tb10.6k15.0410	Tb927.10.9880	7259	4075	4929	5454	5013	3301	4514	4293	7259	4075	4929	5454	4075	0.299583	-0.174988	-0.137866	0.0132705	0.474572	Early G1	13.1802	0.0585864	-0.019728	-0.0388584	0.0537189	0.101996	0.0942886	4	4
Tb10.6k15.0430	Tb927.10.9870	1652	1988	1434	1400	0	0	0	0	1652	1988	1434	1400	1400	-0.107429	0.518074	-0.190571	-0.220073	0.738147	Late G1	10.664	-0.226693	0.0185211	0.208172	0.0590731	0.0800259	0.0661189	4	4
Tb10.6k15.0440	Tb927.10.9860	965	704	824	939	0	0	0	0	965	704	824	939	704	0.0291681	-0.0673863	-0.0776895	0.115908	0.193597	G2/M phase	N/A	N/A	N/A	N/A	N/A	N/A	N/A	N/A	N/A
Tb10.6k15.0450	Tb927.10.9850	956	770	843	955	0	0	0	0	956	770	843	955	770	-0.0276073	0.0186396	-0.0880583	0.0970261	0.185084	G2/M phase	10.6656	-0.0225913	0.0235964	-0.00100512	0.0836025	0.14376	0.131549	4	4
Tb10.6k15.0460	Tb927.10.9840	1371	2560	1043	828	0	0	0	0	1371	2560	1043	828	828	-0.0961173	1.1632	-0.36958	-0.6975	1.8607	Late G1	10.8233	-0.525077	0.109609	0.415468	0.0720178	0.12165	0.0499643	4	3
Tb10.6k15.0480	Tb927.10.9830	4004	4395	3478	3855	0	0	0	0	4004	4395	3478	3855	3478	-0.120524	0.372296	-0.202681	-0.0490917	0.574977	Late G1	11.664	-0.0782403	0.00194125	0.076299	0.0387223	0.0977814	0.107027	4	4
Tb10.6k15.0490	Tb927.10.9820	4117	3045	3531	4020	1	0	0	0	4117	3045	3531	4020	3045	0.0213741	-0.055378	-0.0791155	0.113119	0.192235	G2/M phase	9.93371	-0.0848975	0.152622	-0.0677246	0.025403	0.102216	0.109152	4	4
Tb10.6k15.0500	Tb927.10.9810	1276	1139	1085	1418	0	0	0	0	1276	1139	1085	1418	1085	-0.0900012	0.104537	-0.202907	0.188371	0.391279	G2/M phase	8.9003	-0.102863	0.247426	-0.144564	0.105198	0.190355	0.0936309	4	4
Tb10.6k15.0510	Tb927.10.9800	9494	7675	8149	8920	1055	1129	1285	1283	9494	7675	8149	8920	7675	0.00291134	0.0544611	-0.0964547	0.0390823	0.150916	Late G1	12.0019	0.105337	0.0409318	-0.146269	0.113579	0.135126	0.0315471	4	4
Tb10.6k15.0520	Tb927.10.9790	2388	1643	1822	1840	4	3	6	7	2388	1643	1822	1840	1643	0.175069	-0.00600179	-0.0941834	-0.0748843	0.269253	Early G1	N/A	N/A	N/A	N/A	N/A	N/A	N/A	N/A	N/A
Tb10.6k15.0530	Tb927.10.9780	2753	2151	2661	2816	0	0	0	0	2753	2151	2661	2816	2151	-0.0582947	-0.0558927	0.0136962	0.100491	0.158786	G2/M phase	12.0082	-0.0538987	0.0267462	0.0271525	0.0353409	0.0723934	0.0864707	4	4
Tb10.6k15.0540	Tb927.10.9770	2966	2170	2592	2502	0	0	0	0	2966	2170	2592	2502	2170	0.071286	-0.0211385	-0.00213992	-0.0480076	0.119294	Early G1	10.4497	-0.0888929	0.0543226	0.0345703	0.0275905	0.0655613	0.0798567	4	4
Tb10.6k15.0550	Tb927.10.9760	735	502	624	674	1	0	0	0	735	502	624	674	502	0.0764204	-0.115237	-0.0387509	0.077568	0.192805	G2/M phase	11.2937	0.0167204	-0.0284793	0.0117589	0.110207	0.129257	0.156385	4	4
Tb10.6k15.0560	Tb927.10.9750	2306	2018	2964	2422	0	2	0	1	2306	2018	2964	2422	2018	-0.211516	-0.0455828	0.271664	-0.0145659	0.48318	S phase	12.0528	0.0678932	0.0347022	-0.102595	0.0564711	0.0777249	0.0398943	4	4
Tb10.6k15.0580	Tb927.10.9740	1945	1670	1734	1791	1	0	0	0	1945	1670	1734	1791	1670	-0.025244	0.113233	-0.0698833	-0.0181056	0.183116	Late G1	9.59179	0.109994	-0.248118	0.138124	0.187963	0.221139	0.0456441	4	4
Tb10.6k15.0600	Tb927.10.9730	844	559	2033	1316	0	0	0	0	844	559	2033	1316	559	-0.480079	-0.716074	0.909244	0.286909	1.62532	S phase	11.1658	0.993225	-0.547277	-0.445949	0.287406	0.231038	0.391139	4	4
Tb10.6k15.0620	Tb927.10.9720	1029	806	847	946	165	160	290	343	1029	806	847	946	806	0.0372405	0.0432483	-0.122542	0.0420529	0.16579	Late G1	10.361	0.0198753	-0.0275919	0.00771655	0.115506	0.160964	0.0610565	4	4
Tb10.6k15.0640	Tb927.10.9700	1509	1454	2174	1870	0	0	0	0	1509	1454	2174	1870	1454	-0.347052	-0.0422186	0.300734	0.0885366	0.647786	S phase	11.1096	0.17636	-0.0483039	-0.128057	0.0785545	0.148939	0.153256	4	4
Tb10.6k15.0650	Tb927.10.9690	1772	1195	1863	1814	0	0	1	0	1772	1195	1863	1814	1195	-0.0358116	-0.24578	0.157464	0.124128	0.403245	S phase	11.0162	-0.0358566	0.0519313	-0.0160747	0.0726154	0.122045	0.115525	4	4
Tb10.6k15.0660	Tb927.10.9680	1791	1406	1444	1567	0	0	0	1	1791	1406	1444	1567	1406	0.0617635	0.0709939	-0.127904	-0.00485335	0.198898	Late G1	N/A	N/A	N/A	N/A	N/A	N/A	N/A	N/A	N/A
Tb10.6k15.0670	Tb927.10.9670	2719	2087	2598	2642	0	0	0	1	2719	2087	2598	2642	2087	-0.0292008	-0.0524473	0.0261514	0.0554967	0.107944	G2/M phase	11.0169	0.0667004	-0.0587244	-0.00797602	0.120442	0.16863	0.17008	4	4
Tb10.6k15.0680	Tb927.10.9660	2343	1483	1966	2086	0	0	0	0	2343	1483	1966	2086	1483	0.118745	-0.182694	-0.0133215	0.0772706	0.301439	Early G1	10.5915	0.0468071	-0.0765346	0.0297275	0.0394007	0.0834269	0.0911515	4	4
Tb10.6k15.0690	Tb927.10.9650	5252	4416	6593	5579	0	1	0	0	5252	4416	6593	5579	4416	-0.192663	-0.0843903	0.256433	0.0206203	0.449095	S phase	11.1559	-0.147595	0.060617	0.0869775	0.0416868	0.107527	0.0686498	4	4
Tb10.6k15.0710	Tb927.10.9640	1500	1275	1713	1930	0	0	0	0	1500	1275	1713	1930	1275	-0.231576	-0.107642	0.0810134	0.258205	0.489782	G2/M phase	11.7915	0.0166667	-0.019939	0.00327221	0.0440578	0.120517	0.106832	4	4
Tb10.6k15.0780	Tb927.10.9590	702	521	581	654	0	0	0	0	702	521	581	654	521	0.0499329	-0.0218557	-0.101973	0.0738958	0.175869	G2/M phase	8.92418	0.00379665	0.0946496	-0.0984463	0.0756853	0.163506	0.21667	4	4
Tb10.6k15.0790	Tb927.10.9580	621	452	544	570	0	0	0	0	621	452	544	570	452	0.0418298	-0.0580416	-0.0281299	0.0443417	0.102383	G2/M phase	N/A	N/A	N/A	N/A	N/A	N/A	N/A	N/A	N/A
Tb10.6k15.0810	Tb927.10.9570	6113	4304	6591	8290	0	0	1	0	6113	4304	6591	8290	4304	-0.161869	-0.309672	0.067775	0.403766	0.713438	G2/M phase	9.84999	0.626529	-0.0379894	-0.588539	0.102062	0.217135	0.178265	3	3
Tb10.6k15.0960	Tb927.10.9440	2767	2507	2929	3020	0	0	1	0	2767	2507	2929	3020	2507	-0.16788	0.0481584	0.0352325	0.0844891	0.252369	G2/M phase	10.62	0.0803815	-0.0124628	-0.0679187	0.058354	0.0469977	0.103077	4	4
Tb10.6k15.0970	Tb927.10.9430	4060	3132	3265	3853	0	1	0	0	4060	3132	3265	3853	3132	0.0396801	0.0236837	-0.15369	0.0903258	0.244015	G2/M phase	12.5813	-0.225885	0.0950425	0.130842	0.0406945	0.0329029	0.0356509	4	4
Tb10.6k15.0980	Tb927.10.9420	771	731	629	756	0	0	0	0	771	731	629	756	629	-0.0516736	0.229866	-0.224317	0.046125	0.454183	Late G1	10.918	0.019966	-0.0307323	0.0107663	0.0447676	0.0821267	0.0892381	4	4
Tb10.6k15.0990	Tb927.10.9410	853	746	881	1006	0	0	0	0	853	746	881	1006	746	-0.174202	-0.00917308	-0.00657878	0.189954	0.364156	G2/M phase	9.36793	-0.00347267	0.0305772	-0.0271046	0.0782716	0.126753	0.111917	4	4
Tb10.6k15.1000	Tb927.10.9400	786	752	724	890	0	0	0	0	786	752	724	890	724	-0.150627	0.143975	-0.14814	0.154792	0.305419	G2/M phase	9.9623	0.197726	-0.175085	-0.0226409	0.0578871	0.119769	0.0619261	4	3
Tb10.6k15.1010	Tb927.10.9390	564	580	874	706	0	0	0	0	564	580	874	706	564	-0.40046	-0.00170274	0.352506	0.0496567	0.752965	S phase	9.59277	0.222522	-0.224842	0.00232006	0.104322	0.138696	0.161169	4	3
Tb10.6k15.1020	Tb927.10.9380	961	858	859	1004	0	0	0	0	961	858	859	1004	858	-0.0858208	0.109019	-0.126672	0.103473	0.235692	Late G1	9.47717	-0.0635926	0.216529	-0.152936	0.123359	0.247581	0.16703	4	4
Tb10.6k15.1030	Tb927.10.9370	1010	941	892	1059	0	0	0	0	1010	941	892	1059	892	-0.0981471	0.158163	-0.15636	0.0963435	0.314523	Late G1	N/A	N/A	N/A	N/A	N/A	N/A	N/A	N/A	N/A
Tb10.6k15.1040	Tb927.10.9360	1229	803	850	973	0	0	1	0	1229	803	850	973	803	0.219342	-0.0362722	-0.191581	0.00851183	0.410923	Early G1	8.77182	0.00342839	0.198826	-0.202255	0.21773	0.15308	0.076606	4	4
Tb10.6k15.1050	Tb927.10.9350	1384	1120	1204	1208	0	1	0	0	1384	1120	1204	1208	1120	0.024252	0.0773058	-0.0557296	-0.0458282	0.133035	Late G1	8.55824	-0.111087	0.163255	-0.0521678	0.154943	0.217397	0.243536	4	4
Tb10.6k15.1070	Tb927.10.9330	1511	1304	1340	1385	0	0	0	0	1511	1304	1340	1385	1304	-0.0235303	0.122309	-0.075774	-0.0230047	0.198083	Late G1	10.45	0.0232016	-0.0228189	-0.000382711	0.217588	0.149045	0.175513	4	4
Tb10.6k15.1090	Tb927.10.9310	734	503	490	548	0	0	0	0	734	503	490	548	490	0.236064	0.0492411	-0.225908	-0.0593972	0.461971	Early G1	11.5878	0.0610194	-0.0608979	-0.000121517	0.136201	0.0744317	0.139679	4	4
Tb10.6k15.1100	Tb927.10.9300	962	803	878	1089	0	0	0	0	962	803	878	1089	803	-0.0980029	-0.000240739	-0.108792	0.207036	0.315827	G2/M phase	12.4688	-0.0197952	-0.0355536	0.0553488	0.078212	0.0787255	0.113331	4	4
Tb10.6k15.1110	Tb927.10.9290	1014	867	995	1005	0	0	0	0	1014	867	995	1005	867	-0.084866	0.0475793	0.00887171	0.0284151	0.132445	Late G1	9.67976	-0.0688848	-0.194575	0.26346	0.0473833	0.152507	0.139758	4	4
Tb10.6k15.1120	Tb927.10.9280	2316	1859	1916	2132	0	0	0	0	2316	1859	1916	2132	1859	0.0261262	0.0674168	-0.126385	0.0328416	0.193801	Late G1	10.0417	-0.0194161	-0.0390259	0.058442	0.0635236	0.104839	0.0608223	4	4
Tb10.6k15.1130	Tb927.10.9270	780	574	535	520	1	0	0	0	780	574	535	520	520	0.241438	0.157414	-0.18147	-0.217381	0.458819	Early G1	9.71443	-0.123747	0.129612	-0.00586491	0.109634	0.0354689	0.106692	4	4
Tb10.6k15.1140	Tb927.10.9260	1595	1238	1123	1410	0	0	0	0	1595	1238	1123	1410	1123	0.111009	0.103863	-0.274163	0.0592909	0.385172	Early G1	9.10905	-0.00841841	-0.0887301	0.0971485	0.0503966	0.13457	0.174371	4	3
Tb10.6k15.1160	Tb927.10.9250	3592	2535	2348	2510	0	0	0	0	3592	2535	2348	2510	2348	0.256922	0.112519	-0.235406	-0.134035	0.492328	Early G1	9.934	-0.0358362	0.0364566	-0.000620399	0.0210069	0.0530556	0.0599527	4	3
Tb10.6k15.1170	Tb927.10.9240	1443	1654	1151	1135	0	0	1	0	1443	1654	1151	1135	1135	-0.0324737	0.522813	-0.23763	-0.252709	0.775523	Late G1	9.58921	-0.36597	0.0643917	0.301578	0.0786903	0.178769	0.191179	4	4
Tb10.6k15.1180	Tb927.10.9230	1714	1335	1364	1522	0	0	0	0	1714	1335	1364	1522	1335	0.0639701	0.0618418	-0.144526	0.0187146	0.208496	Early G1	9.59929	0.0235866	-0.045608	0.0220214	0.0950127	0.313489	0.218832	3	4
Tb10.6k15.1200	Tb927.10.9210	497	465	445	629	0	0	0	0	497	465	445	629	445	-0.172482	0.089902	-0.210895	0.293475	0.504371	G2/M phase	N/A	N/A	N/A	N/A	N/A	N/A	N/A	N/A	N/A
Tb10.6k15.1210	Tb927.10.9200	700	667	707	964	0	0	0	1	700	667	707	964	667	-0.252984	0.0357472	-0.117601	0.334838	0.587821	G2/M phase	9.0317	-0.179254	0.039755	0.139499	0.163503	0.230552	0.124777	4	4
Tb10.6k15.1220	Tb927.10.9190	6243	7035	8732	8213	0	0	0	0	6243	7035	8732	8213	6243	-0.414406	0.116304	0.190694	0.107407	0.6051	S phase	10.9657	-0.0454392	-0.0095045	0.0549437	0.0740827	0.116443	0.0963278	4	4
Tb10.6k15.1240	Tb927.10.9180	1385	982	1062	1192	0	0	0	0	1385	982	1062	1192	982	0.122531	-0.0151606	-0.139544	0.0321729	0.262075	Early G1	10.4202	-0.0529895	0.0215121	0.0314774	0.0699257	0.0931851	0.16016	4	4
Tb10.6k15.1250	Tb927.10.9170	669	546	558	741	0	0	0	0	669	546	558	741	546	-0.0495476	0.0157462	-0.190262	0.224063	0.414325	G2/M phase	N/A	N/A	N/A	N/A	N/A	N/A	N/A	N/A	N/A
Tb10.6k15.1260	Tb927.10.9160	1805	1384	1365	1579	0	1	0	0	1805	1384	1365	1579	1365	0.0934178	0.068662	-0.188653	0.0265734	0.282071	Early G1	8.89019	-0.117483	-0.0809708	0.198454	0.0876455	0.234913	0.299085	4	4
Tb10.6k15.1270	Tb927.10.9150	1194	970	1058	1283	0	0	0	0	1194	970	1058	1283	970	-0.0587696	-0.000116679	-0.112206	0.171092	0.283298	G2/M phase	N/A	N/A	N/A	N/A	N/A	N/A	N/A	N/A	N/A
Tb10.6k15.1280	Tb927.10.9140	1779	1383	1382	1651	0	0	0	0	1779	1383	1382	1651	1382	0.0574328	0.0525665	-0.185849	0.0758497	0.261699	G2/M phase	N/A	N/A	N/A	N/A	N/A	N/A	N/A	N/A	N/A
Tb10.6k15.1290	Tb927.10.9130	2116	1621	1829	2285	0	0	2	0	2116	1621	1829	2285	1621	-0.0304209	-0.0564774	-0.119679	0.206577	0.326255	G2/M phase	8.21991	-0.12638	0.126205	0.000175481	0.0372774	0.0347196	0.0025578	3	3
Tb10.6k15.1300	Tb927.10.9120	1173	984	948	1098	0	0	0	0	1173	984	948	1098	948	0.0126181	0.117544	-0.173599	0.0434364	0.291143	Late G1	9.32825	0.138754	-0.0634036	-0.0753509	0.139145	0.150392	0.0711621	4	4
Tb10.6k15.1310	Tb927.10.9110	838	789	716	919	0	0	1	0	838	789	716	919	716	-0.106192	0.165282	-0.212156	0.153066	0.377438	Late G1	N/A	N/A	N/A	N/A	N/A	N/A	N/A	N/A	N/A
Tb10.6k15.1320	Tb927.10.9100	1358	1308	1385	1565	0	0	0	0	1358	1308	1385	1565	1308	-0.196133	0.108146	-0.046703	0.13469	0.330822	G2/M phase	11.1445	-0.0691844	0.055301	0.0138834	0.0675441	0.184918	0.16278	4	4
Tb10.6k15.1330	Tb927.10.9090	766	595	523	674	0	0	0	0	766	595	523	674	523	0.123504	0.117448	-0.306003	0.0650511	0.429506	Early G1	10.8561	-0.069372	0.0325764	0.0367956	0.0592256	0.0671088	0.0491286	4	4
Tb10.6k15.1350	Tb927.10.9080	19890	16730	18191	17156	1	0	2	0	19890	16730	18191	17156	16730	-0.00345375	0.105339	-0.0112452	-0.0906405	0.19598	Late G1	14.6193	0.0439493	0.00497433	-0.0489236	0.0637157	0.151366	0.101259	4	4
Tb10.6k15.1360	Tb927.10.9070	1276	1107	1143	1316	0	0	0	1	1276	1107	1143	1316	1107	-0.0715811	0.0818449	-0.109357	0.0990933	0.20845	G2/M phase	8.30567	-0.167302	-0.0909584	0.258261	0.080562	0.184611	0.142652	3	4
Tb10.6k15.1370	Tb927.10.9060	992	1049	660	648	0	0	0	1	992	1049	660	648	648	0.129012	0.568014	-0.337835	-0.359191	0.927205	Late G1	8.75241	-0.377799	0.172819	0.20498	0.142726	0.183838	0.0429711	3	4
Tb10.6k15.1380	Tb927.10.9050	1887	1406	1623	1907	0	0	0	0	1887	1406	1623	1907	1406	0.00528738	-0.0608114	-0.0911171	0.146641	0.237758	G2/M phase	N/A	N/A	N/A	N/A	N/A	N/A	N/A	N/A	N/A
Tb10.6k15.1390	Tb927.10.9040	1830	1209	1450	1648	0	0	0	0	1830	1209	1450	1648	1209	0.119845	-0.119786	-0.0949192	0.0948604	0.23963	Early G1	10.2774	-0.103592	0.0482906	0.0553019	0.180024	0.183555	0.212651	4	4
Tb10.6k15.1400	Tb927.10.9030	3261	2725	2691	3515	0	0	0	0	3261	2725	2691	3515	2691	-0.0443873	0.0549535	-0.200532	0.189966	0.390499	G2/M phase	8.00478	-0.130464	0.14681	-0.0163461	0.144709	0.188576	0.170987	4	4
Tb10.6k15.1410	Tb927.10.9020	4256	3644	3637	4586	0	0	0	0	4256	3644	3637	4586	3637	-0.0656458	0.0687781	-0.171368	0.168236	0.339604	G2/M phase	8.02638	-0.216462	0.256079	-0.0396167	0.0827008	0.214878	0.149841	4	3
Tb10.6k15.1420	Tb927.10.9010	375	309	334	375	0	0	0	0	375	309	334	375	309	-0.0398108	0.0393045	-0.0858263	0.0863325	0.172159	G2/M phase	8.44189	-0.116811	-0.201031	0.317842	0.183835	0.209498	0.17014	3	4
Tb10.6k15.1430	Tb927.10.9000	3642	2320	4059	4335	0	0	0	0	3642	2320	4059	4335	2320	-0.0906644	-0.382871	0.186756	0.28678	0.669651	G2/M phase	8.18459	0.236076	0.0152053	-0.251282	0.162578	0.374504	0.294905	4	4
Tb10.6k15.1440	Tb927.10.8990	533	421	493	565	0	0	0	0	533	421	493	565	421	-0.0592054	-0.0411216	-0.0507263	0.151053	0.210259	G2/M phase	N/A	N/A	N/A	N/A	N/A	N/A	N/A	N/A	N/A
Tb10.6k15.1450	Tb927.10.8980	2143	5182	5137	2242	0	0	0	0	2143	5182	5137	2242	2143	-0.801474	0.830802	0.580847	-0.610176	1.63228	Late G1	9.49707	-0.0977396	-0.220336	0.318076	0.157041	0.205166	0.348557	3	4
Tb10.6k15.1480	Tb927.10.8950	270	440	203	152	124	405	294	168	394	845	497	320	320	-0.435313	1.02384	0.0207643	-0.609293	1.63314	Late G1	N/A	N/A	N/A	N/A	N/A	N/A	N/A	N/A	N/A
Tb10.6k15.1500	Tb927.10.8940	20399	11590	14106	14329	0	1	0	0	20399	11590	14106	14329	11590	0.31295	-0.144269	-0.0982129	-0.0704676	0.457219	Early G1	12.8326	-0.0250534	-0.0428538	0.0679072	0.0427272	0.0214147	0.0360472	4	4
Tb10.6k15.1510	Tb927.10.8930	2619	1961	3371	4139	0	0	0	0	2619	1961	3371	4139	1961	-0.303142	-0.36217	0.182045	0.483267	0.845437	G2/M phase	10.2208	0.576235	0.0541723	-0.630407	0.135421	0.261461	0.141428	4	3
Tb10.6k15.1520	Tb927.10.8920	1564	1316	1239	1398	0	0	0	0	1564	1316	1239	1398	1239	0.035363	0.144681	-0.179674	-0.00036984	0.324355	Late G1	11.8275	-0.12848	0.0442423	0.0842377	0.0788079	0.0647211	0.0836698	4	4
Tb10.6k15.1530	Tb927.10.8910	3191	3063	4085	3508	1	0	0	0	3191	3063	4085	3508	3063	-0.259868	0.0394674	0.217486	0.00291498	0.477354	S phase	8.86536	-0.072332	0.0593167	0.0130154	0.109467	0.156249	0.192704	4	4
Tb10.6k15.1570	Tb927.10.8900	1634	1276	1345	1399	1	2	1	1	1634	1276	1345	1399	1276	0.064006	0.0656255	-0.0957688	-0.0338627	0.161394	Late G1	12.5627	-0.0192232	0.0620956	-0.0428724	0.0830618	0.121079	0.104324	4	4
Tb10.6k15.1600	Tb927.10.8890	725	894	819	669	0	0	0	0	725	894	819	669	669	-0.241943	0.41875	0.0549667	-0.231774	0.660693	Late G1	10.0936	0.0719955	-0.055244	-0.0167515	0.142592	0.0581097	0.102191	4	4
Tb10.6k15.1610	Tb927.10.8880	1293	1134	1015	1304	0	0	0	0	1293	1134	1015	1304	1015	-0.0198117	0.149286	-0.248027	0.118553	0.397313	Late G1	10.9347	-0.0705258	0.00585251	0.0646732	0.0537791	0.124516	0.114937	4	4
Tb10.6k15.1620	Tb927.10.8870	811	852	814	934	0	0	0	1	811	852	814	934	811	-0.221442	0.208108	-0.0950882	0.108422	0.429551	Late G1	9.06356	-0.0541231	-0.0353369	0.08946	0.052084	0.0652738	0.074906	3	4
Tb10.6k15.1640	Tb927.10.8860	427	466	363	418	0	0	0	0	427	466	363	418	363	-0.116666	0.367827	-0.229905	-0.0212558	0.597732	Late G1	N/A	N/A	N/A	N/A	N/A	N/A	N/A	N/A	N/A
Tb10.6k15.1650	Tb927.10.8850	1708	1214	1423	1460	0	0	0	0	1708	1214	1423	1460	1214	0.0941705	-0.0399699	-0.0481748	-0.0060258	0.142345	Early G1	11.4564	-0.0114477	-0.0871294	0.0985771	0.0468032	0.118932	0.163032	4	4
Tb10.6k15.1670	Tb927.10.8840	645	542	547	667	0	0	0	0	645	542	547	667	542	-0.0412981	0.0660947	-0.158029	0.133233	0.291262	G2/M phase	9.93193	0.0442393	0.0442125	-0.0884518	0.120819	0.203685	0.233038	4	4
Tb10.6k15.1690	Tb927.10.8830	1932	1272	1575	1508	0	1	1	0	1932	1272	1575	1508	1272	0.162407	-0.0821901	-0.011309	-0.0689081	0.244597	Early G1	10.4692	0.131124	-0.0434228	-0.0877016	0.17591	0.159545	0.0851092	4	4
Tb10.6k15.1720	Tb927.10.8820	2256	2623	1687	1231	0	0	1	0	2256	2623	1687	1231	1231	0.117556	0.693406	-0.180724	-0.630237	1.32364	Late G1	11.824	-0.600235	-0.0177368	0.617972	0.104056	0.126418	0.059119	4	3
Tb10.6k15.1730	Tb927.10.8810	951	1111	972	801	1	2	0	1	951	1111	972	801	801	-0.153445	0.429296	-0.000906738	-0.274945	0.70424	Late G1	9.11029	-0.0938914	-0.140539	0.23443	0.0266817	0.0644074	0.0533883	3	4
Tb10.6k15.1740	Tb927.10.8800	2176	1507	1797	2123	0	0	0	0	2176	1507	1797	2123	1507	0.059023	-0.112577	-0.0960381	0.149592	0.262169	G2/M phase	9.0405	0.151206	-0.0544455	-0.0967606	0.0686022	0.0628626	0.0387501	4	4
Tb10.6k15.1750	Tb927.10.8790	1501	988	1262	1399	0	0	0	0	1501	988	1262	1399	988	0.0873779	-0.157564	-0.0418071	0.111993	0.269557	G2/M phase	9.44619	-0.114884	0.0237537	0.0911299	0.0915805	0.212127	0.202935	4	4
Tb10.6k15.1760	Tb927.10.8780	3988	3648	6108	4619	0	0	0	0	3988	3648	6108	4619	3648	-0.32599	-0.0961505	0.410072	0.0120685	0.736062	S phase	10.5644	0.166225	-0.0577985	-0.108426	0.0440726	0.0727211	0.0983964	4	4
Tb10.6k15.1770	Tb927.10.8770	1536	1544	1265	1242	0	0	0	0	1536	1544	1265	1242	1242	-0.00662749	0.359266	-0.165641	-0.186997	0.546263	Late G1	14.6221	0.00623296	-0.0509095	0.0446766	0.0330559	0.121059	0.0901842	4	4
Tb10.6k15.1780	Tb927.10.8760	1148	979	885	1042	0	0	0	0	1148	979	885	1042	885	0.0348283	0.163485	-0.219518	0.0212042	0.383003	Late G1	11.5544	-0.102269	0.027397	0.0748719	0.0341246	0.0190754	0.0198636	4	3
Tb10.6k15.1790	Tb927.10.8750	506	391	400	423	0	0	0	0	506	391	400	423	391	0.0910041	0.0774344	-0.127106	-0.0413323	0.21811	Early G1	10.9146	-0.143343	0.100632	0.0427105	0.059135	0.051759	0.0830811	4	4
Tb10.6k15.1800	Tb927.10.8730	1262	1176	975	981	6	5	8	1	1262	1176	975	981	975	0.0579698	0.314545	-0.193241	-0.179274	0.507786	Late G1	13.5036	0.0521955	0.0260552	-0.0782507	0.0672084	0.169796	0.108469	4	4
Tb10.6k15.1820	Tb927.10.8720	4395	3374	3968	4713	0	0	0	0	4395	3374	3968	4713	3374	-0.0443744	-0.0673785	-0.0707985	0.182551	0.25335	G2/M phase	11.2422	0.0645992	-0.131777	0.0671777	0.054536	0.0923625	0.089594	4	4
Tb10.6k15.1830	Tb927.10.8710	456	646	626	614	0	0	0	0	456	646	626	614	456	-0.498601	0.362299	0.079555	0.0567473	0.860899	Late G1	9.29485	0.0436454	0.0433408	-0.0869862	0.05004	0.073665	0.084526	4	4
Tb10.6k15.1835	Tb927.10.8700	981	877	780	850	2	0	0	1	981	877	780	850	780	0.0234191	0.220142	-0.186333	-0.057228	0.406475	Late G1	N/A	N/A	N/A	N/A	N/A	N/A	N/A	N/A	N/A
Tb10.6k15.1850	Tb927.10.8690	2239	1850	1953	2209	2	0	0	1	2239	1850	1953	2209	1850	-0.0284041	0.0546657	-0.10454	0.0782781	0.182818	G2/M phase	9.66529	0.174729	-0.15424	-0.0204892	0.071634	0.0701406	0.141306	3	4
Tb10.6k15.1860	Tb927.10.8680	1174	911	1030	1037	0	1	0	0	1174	911	1030	1037	911	0.0320362	0.0245258	-0.0357249	-0.0208371	0.0677611	Early G1	9.68214	0.0378213	-0.0982885	0.0604672	0.0226721	0.102057	0.118574	4	4
Tb10.6k15.1870	Tb927.10.8670	702	483	589	612	0	0	0	0	702	483	589	612	483	0.0962553	-0.0847934	-0.0359211	0.0244592	0.181049	Early G1	8.13308	-0.00272085	-0.035885	0.0386058	0.153314	0.300219	0.186155	4	4
Tb10.6k15.1880	Tb927.10.8660	868	887	856	972	0	0	0	0	868	887	856	972	856	-0.194996	0.194642	-0.0940536	0.0944082	0.389638	Late G1	9.08653	-0.0572819	0.0423301	0.0149517	0.0949521	0.135283	0.143176	4	4
Tb10.6k15.1890	Tb927.10.8650	1852	1305	1395	1604	0	0	0	0	1852	1305	1395	1604	1305	0.128923	-0.0177117	-0.158869	0.0476568	0.287792	Early G1	9.66522	-0.046328	0.0446787	0.0016493	0.069061	0.0899884	0.125207	4	3
Tb10.6k15.1900	Tb927.10.8640	656	477	634	818	0	0	0	0	656	477	634	818	477	-0.103764	-0.205071	-0.0319497	0.340785	0.545856	G2/M phase	10.77	0.181888	-0.106522	-0.0753668	0.0245496	0.101549	0.0800626	4	4
Tb10.6k15.1910	Tb927.10.8630	1148	822	976	1180	0	0	0	0	1148	822	976	1180	822	0.0177121	-0.105801	-0.0954305	0.18352	0.289321	G2/M phase	9.71963	0.00811262	0.0158497	-0.0239623	0.0249076	0.0786213	0.0821866	4	4
Tb10.6k15.1920	Tb927.10.8620	749	591	584	701	0	0	0	0	749	591	584	701	584	0.0476967	0.0642882	-0.190274	0.0782887	0.268562	G2/M phase	N/A	N/A	N/A	N/A	N/A	N/A	N/A	N/A	N/A
Tb10.6k15.1930	Tb927.10.8610	2351	1784	2166	2318	0	0	0	0	2351	1784	2166	2318	1784	-0.0171938	-0.0569536	-0.0144081	0.0885555	0.145509	G2/M phase	10.9774	-0.0818449	0.0867762	-0.00493129	0.0611011	0.0929507	0.146019	4	4
Tb10.6k15.1940	Tb927.10.8600	1875	1543	2097	1897	0	0	0	2	1875	1543	2097	1897	1543	-0.125671	-0.048424	0.156793	0.0173018	0.282463	S phase	9.19807	-0.0492102	-0.175934	0.225144	0.0429736	0.184381	0.144067	3	4
Tb10.6k15.1950	Tb927.10.8590	1308	1211	1715	1253	691	893	1108	911	1308	1211	1715	1253	1211	-0.205819	0.0414165	0.306054	-0.141652	0.511873	S phase	9.13338	-0.064318	0.0245756	0.0397425	0.114837	0.263701	0.160593	4	4
Tb10.6k15.1960	Tb927.10.8580	905	715	737	847	0	0	0	0	905	715	737	847	715	0.0315536	0.0499781	-0.143673	0.062141	0.205814	G2/M phase	10.8931	-0.0531643	-0.0472626	0.100427	0.0840258	0.0827103	0.024026	4	4
Tb10.6k15.1970	Tb927.10.8570	839	539	703	692	0	0	0	0	839	539	703	692	539	0.141465	-0.138521	0.00734614	-0.0102902	0.279986	Early G1	10.3366	0.00901399	-0.0639247	0.0549107	0.111707	0.0837536	0.0940654	4	4
Tb10.6k15.1990	Tb927.10.8560	594	408	545	567	0	0	0	0	594	408	545	567	408	0.0319113	-0.151583	0.0287316	0.0909404	0.242524	G2/M phase	10.5008	0.155832	-0.0666627	-0.0891691	0.0276255	0.163317	0.177203	4	4
Tb10.6k15.2000	Tb927.10.8540	2291	1472	1781	1931	0	0	0	0	2291	1472	1781	1931	1472	0.160637	-0.119163	-0.0816255	0.0401514	0.279801	Early G1	10.0439	0.0701469	0.109864	-0.180011	0.0746514	0.0798846	0.0618208	4	4
Tb10.6k15.2020	Tb927.10.8530	40473	18252	21503	24756	10784	5704	5894	7321	40473	18252	21503	24756	18252	0.541235	-0.249271	-0.25016	-0.0418035	0.791395	Early G1	14.4398	0.417707	-0.074564	-0.343143	0.156766	0.156232	0.232979	4	4
Tb10.6k15.2030	Tb927.10.8450	7923	3442	3078	3162	12622	6484	6563	8246	7923	3442	3078	3162	3078	0.821623	-0.0227773	-0.421403	-0.377443	1.24303	Early G1	11.923	0.0216913	-0.0304257	0.0087344	0.0438353	0.0891146	0.0624618	4	4
Tb10.6k15.2050	Tb927.10.8430	19482	13116	15662	16609	0	0	0	0	19482	13116	15662	16609	13116	0.127574	-0.0848413	-0.0662727	0.0235403	0.212415	Early G1	12.5458	0.0871877	-0.0887515	0.00156382	0.0740873	0.0979668	0.0349087	4	4
Tb10.6k15.2060	#N/A	5335	4397	5949	4986	1	0	0	1	5335	4397	5949	4986	4397	-0.0965385	-0.0171082	0.181647	-0.0680006	0.278186	S phase	8.73519	-0.231628	0.0559603	0.175668	0.149735	0.300089	0.150373	4	3
Tb10.6k15.2070	Tb927.10.8410	1518	1343	1453	1671	0	0	0	0	1518	1343	1453	1671	1343	-0.126065	0.0556217	-0.068175	0.138618	0.264683	G2/M phase	10.5686	-0.173237	0.0873982	0.0858386	0.108423	0.136981	0.135933	4	4
Tb10.6k15.2090	Tb927.10.8390	3397	2812	5153	3756	0	0	1	0	3397	2812	5153	3756	2812	-0.269748	-0.184014	0.45243	0.00133113	0.722178	S phase	10.1671	-0.0860866	0.147194	-0.0611078	0.140033	0.130741	0.214815	4	4
Tb10.6k15.2100	Tb927.10.8380	556	700	638	635	0	0	0	0	556	700	638	635	556	-0.331996	0.358673	-0.0124971	-0.0141807	0.690669	Late G1	9.34122	-0.193268	0.0695465	0.123721	0.153697	0.163583	0.171261	4	4
Tb10.6k15.2110	Tb927.10.8370	714	727	626	655	0	0	0	0	714	727	626	655	626	-0.0793525	0.305078	-0.148087	-0.0776384	0.453165	Late G1	8.01597	-0.0537704	0.0529764	0.000793995	0.228799	0.431342	0.213568	3	3
Tb10.6k15.2130	Tb927.10.8360	842	737	792	816	0	0	1	0	842	737	792	816	737	-0.0699607	0.0962828	-0.0372535	0.0109315	0.166243	Late G1	8.71663	-0.0212357	-0.0645403	0.085776	0.165444	0.126522	0.121362	3	4
Tb10.6k15.2170	Tb927.10.8330	372	1440	1320	570	0	0	0	0	372	1440	1320	570	372	-1.25027	1.06082	0.697919	-0.508469	2.31109	Late G1	11.2126	-0.189779	-0.0820844	0.271864	0.165014	0.059702	0.223003	3	4
Tb10.6k15.2180	Tb927.10.8320	2380	2156	1836	1996	0	0	0	0	2380	2156	1836	1996	1836	0.0413201	0.257115	-0.212048	-0.0863865	0.469163	Late G1	12.6889	-0.105794	0.0783419	0.0274517	0.0793506	0.0817383	0.023995	4	4
Tb10.6k15.2190	Tb927.10.8310	518	556	465	617	0	0	0	0	518	556	465	617	465	-0.201075	0.259457	-0.235769	0.177387	0.495226	Late G1	10.6159	-0.138327	0.107253	0.0310741	0.163245	0.199422	0.101994	4	4
Tb10.6k15.2220	Tb927.10.8290	0	0	0	0	1276	1703	1887	1902	1276	1703	1887	1902	1276	-0.540594	0.234256	0.144899	0.161439	0.774849	Late G1	12.6465	-0.158369	0.0342478	0.124121	0.118141	0.206009	0.105385	4	4
Tb10.6k15.2270	Tb927.10.8250	353	374	384	383	0	0	0	0	353	374	384	383	353	-0.232013	0.209756	0.0104517	0.011806	0.441769	Late G1	9.33069	-0.153166	-0.152241	0.305407	0.0495547	0.319464	0.350747	4	4
Tb10.6k15.2280	Tb927.10.8240	558	766	868	759	0	0	0	0	558	766	868	759	558	-0.535978	0.2795	0.222479	0.0339997	0.815478	Late G1	9.02632	0.117041	0.0150122	-0.132053	0.0681646	0.0801468	0.0300829	4	3
Tb10.6k15.2290	Tb927.10.8230	4144	4614	4610	4551	0	0	0	0	4144	4614	4610	4551	4144	-0.262366	0.251027	0.0124033	-0.00106356	0.513393	Late G1	11.0544	-0.219764	0.0491797	0.170584	0.0644619	0.0775185	0.0909352	4	4
Tb10.6k15.2300	Tb927.10.8220	989	803	780	784	0	0	0	0	989	803	780	784	780	0.0931536	0.150982	-0.128316	-0.11582	0.279298	Late G1	8.54921	0.224378	-0.279073	0.0546956	0.0333441	0.165182	0.184292	3	4
Tb10.6k15.2310	Tb927.10.8210	1578	1149	1557	1506	0	0	0	0	1578	1149	1557	1506	1149	-0.0152868	-0.114606	0.0864119	0.043481	0.201018	S phase	8.90671	0.0444477	0.000964736	-0.0454124	0.0669731	0.109339	0.169046	3	4
Tb10.6k15.2320	Tb927.10.8200	1266	1037	1020	1227	0	0	0	0	1266	1037	1020	1227	1020	0.00978565	0.0803232	-0.180896	0.0907868	0.271682	G2/M phase	9.72262	-0.275106	0.292044	-0.016938	0.0224252	0.189719	0.196049	3	4
Tb10.6k15.2330	Tb927.10.8190	15653	12476	14716	14845	0	0	0	0	15653	12476	14716	14845	12476	-0.0281925	0.00292287	0.0037809	0.0214887	0.0496812	G2/M phase	11.9975	-0.029121	-0.0452471	0.0743681	0.0596003	0.146415	0.12488	4	4
Tb10.6k15.2340	Tb927.10.8180	1751	1313	1688	1463	196	137	221	172	1751	1313	1688	1463	1313	0.0304641	-0.026449	0.0986269	-0.102642	0.201269	S phase	10.7737	-0.0199639	-0.106518	0.126482	0.0249326	0.102596	0.117412	3	4
Tb10.6k15.2350	Tb927.10.8170	4357	3445	4636	4255	0	0	0	1	4357	3445	4636	4255	3445	-0.0805269	-0.060959	0.130046	0.0114404	0.210572	S phase	8.37027	-0.0812948	0.241243	-0.159948	0.168985	0.250035	0.0810492	3	3
Tb10.6k15.2370	Tb927.10.8150	1235	938	1107	1145	0	0	0	0	1235	938	1107	1145	938	0.0145753	-0.0238769	-0.0222536	0.0315551	0.055432	G2/M phase	10.4881	-0.079399	-0.0450001	0.124399	0.0602582	0.172433	0.133504	4	4
Tb10.6k15.2380	Tb927.10.8140	433	344	413	451	0	0	0	0	433	344	413	451	344	-0.0660365	-0.0395959	-0.0132348	0.118867	0.184904	G2/M phase	N/A	N/A	N/A	N/A	N/A	N/A	N/A	N/A	N/A
Tb10.6k15.2390	Tb927.10.8130	990	749	802	651	0	0	0	0	990	749	802	651	651	0.176373	0.132309	-0.00642662	-0.302255	0.478628	Early G1	N/A	N/A	N/A	N/A	N/A	N/A	N/A	N/A	N/A
Tb10.6k15.2400	Tb927.10.8120	2824	1985	2769	3007	0	0	0	0	2824	1985	2769	3007	1985	-0.0397945	-0.189997	0.0528575	0.176934	0.36693	G2/M phase	8.06976	0.0801516	0.0706803	-0.150832	0.0263873	0.0113817	0.037305	3	4
Tb10.6k15.2410	Tb927.10.8110	1594	1535	1721	1820	0	0	0	0	1594	1535	1721	1820	1535	-0.21326	0.0907264	0.0183628	0.10417	0.31743	G2/M phase	10.2604	-0.0827372	0.152078	-0.0693408	0.01951	0.120402	0.135346	4	3
Tb10.6k15.2430	Tb927.10.8100	872	569	687	745	0	0	0	0	872	569	687	745	569	0.145359	-0.112141	-0.0776321	0.0444145	0.2575	Early G1	N/A	N/A	N/A	N/A	N/A	N/A	N/A	N/A	N/A
Tb10.6k15.2440	Tb927.10.8090	824	656	759	816	0	0	0	0	824	656	759	816	656	-0.0360003	-0.00654974	-0.0335178	0.0760678	0.112068	G2/M phase	9.56728	0.035913	-0.0201115	-0.0158015	0.124138	0.117643	0.191533	4	4
Tb10.6k15.2450	Tb927.10.8080	2296	1534	2102	2107	0	0	0	0	2296	1534	2102	2107	1534	0.0568868	-0.166538	0.0505538	0.0590977	0.225636	G2/M phase	10.674	0.00698049	-0.0290816	0.0221011	0.0319791	0.221777	0.199039	4	4
Tb10.6k15.2460	Tb927.10.8070	1777	1234	1395	1517	0	0	0	0	1777	1234	1395	1517	1234	0.124483	-0.0432189	-0.103668	0.022404	0.228152	Early G1	10.0109	-0.024516	-0.0273823	0.0518983	0.0854414	0.172431	0.137776	4	4
Tb10.6k15.2470	Tb927.10.8060	2125	1296	1591	1759	0	0	0	0	2125	1296	1591	1759	1296	0.199516	-0.155482	-0.096986	0.0529519	0.354998	Early G1	9.16031	0.0549868	-0.15023	0.0952433	0.142662	0.258729	0.218991	4	4
Tb10.6k15.2490	Tb927.10.8050	1420	794	1043	1031	0	0	1	0	1420	794	1043	1031	794	0.285027	-0.195254	-0.0390975	-0.0506761	0.480281	Early G1	12.5878	0.0499198	-0.0135502	-0.0363696	0.0711113	0.152875	0.12535	4	4
Tb10.6k15.2500	Tb927.10.8040	3581	2758	3038	3487	0	0	0	0	3581	2758	3038	3487	2758	0.0116969	-0.0066441	-0.104517	0.099464	0.203981	G2/M phase	11.2117	0.0265471	-0.022766	-0.00378108	0.0561224	0.0471123	0.095409	4	4
Tb10.6k15.2510	Tb927.10.8030	6511	5633	5999	6696	0	0	0	0	6511	5633	5999	6696	5633	-0.0797142	0.0697092	-0.0768444	0.0868494	0.166564	G2/M phase	10.2508	0.0744031	-0.0962057	0.0218027	0.00493515	0.177485	0.175226	4	3
Tb10.6k15.2520	Tb927.10.8020	8179	6718	6464	7613	0	0	0	0	8179	6718	6464	7613	6464	0.03032	0.104826	-0.18815	0.0530039	0.292977	Late G1	11.5317	0.113112	-0.0371155	-0.0759967	0.104074	0.138903	0.0639899	4	4
Tb10.6k15.2530	Tb927.10.8010	805	810	762	975	0	0	0	1	805	810	762	975	762	-0.20293	0.164403	-0.1611	0.199627	0.402557	G2/M phase	10.4946	0.0350308	-0.160664	0.125633	0.086353	0.0785156	0.0170529	3	4
Tb10.6k15.2540	Tb927.10.8000	2404	2039	3283	2983	0	0	0	0	2404	2039	3283	2983	2039	-0.282225	-0.161401	0.28838	0.155246	0.570605	S phase	10.3744	0.156924	-0.188832	0.0319079	0.0675123	0.0545102	0.0308204	4	4
Tb10.6k15.2550	Tb927.10.7990	2502	2043	2107	2316	0	0	0	0	2502	2043	2107	2316	2043	0.0115403	0.0775468	-0.115324	0.026237	0.192871	Late G1	10.9092	-0.0690184	-0.0232126	0.092231	0.0374199	0.16139	0.134777	4	4
Tb10.6k15.2570	Tb927.10.7980	2479	1530	1868	1926	0	0	0	0	2479	1530	1868	1926	1530	0.215768	-0.12206	-0.0714689	-0.0222394	0.337828	Early G1	N/A	N/A	N/A	N/A	N/A	N/A	N/A	N/A	N/A
Tb10.6k15.2580	Tb927.10.7970	920	786	812	898	0	0	0	0	920	786	812	898	786	-0.0408481	0.0904465	-0.0999752	0.0503768	0.190422	Late G1	N/A	N/A	N/A	N/A	N/A	N/A	N/A	N/A	N/A
Tb10.6k15.2590	Tb927.10.7960	815	815	1048	1080	0	0	1	0	815	815	1048	1080	815	-0.343624	0.0147752	0.14017	0.188679	0.532303	G2/M phase	N/A	N/A	N/A	N/A	N/A	N/A	N/A	N/A	N/A
Tb10.6k15.2600	Tb927.10.7950	815	536	688	729	0	0	0	0	815	536	688	729	536	0.101068	-0.1451	-0.0222969	0.0663296	0.246168	Early G1	N/A	N/A	N/A	N/A	N/A	N/A	N/A	N/A	N/A
Tb10.6k15.2610	Tb927.10.7940	1029	931	973	1095	0	0	0	0	1029	931	973	1095	931	-0.117534	0.0964752	-0.0772383	0.0982971	0.215831	G2/M phase	9.18355	-0.0188402	0.0379712	-0.0191311	0.0723148	0.265252	0.321657	4	4
Tb10.6k15.2620	Tb927.10.7930	6724	4718	7225	6915	0	0	0	0	6724	4718	7225	6915	4718	-0.0596281	-0.212373	0.165077	0.106925	0.37745	S phase	11.254	0.108853	-0.0137954	-0.0950581	0.0871568	0.156397	0.103345	4	4
Tb10.6k15.2630	Tb927.10.7920	1261	1052	1069	1022	0	0	0	0	1261	1052	1069	1022	1022	0.0493359	0.146301	-0.0679435	-0.127694	0.273995	Late G1	9.56756	-0.0323911	-0.0751036	0.107495	0.138456	0.094617	0.147542	4	4
Tb10.6k15.2640	Tb927.10.7910	602	380	414	461	0	0	0	0	602	380	414	461	380	0.245831	-0.0595339	-0.173275	-0.0130224	0.419106	Early G1	10.3792	-0.15241	0.0479089	0.104501	0.0301153	0.141491	0.11809	3	4
Tb10.6k15.2650	Tb927.10.7900	1272	910	1035	1227	74	30	38	44	1272	910	1035	1227	910	0.0567556	-0.0680056	-0.119685	0.130935	0.250621	G2/M phase	10.0123	0.0621208	-0.0716164	0.00949559	0.122823	0.192457	0.226816	4	4
Tb10.6k15.2660	Tb927.10.7890	3170	2517	1165	994	0	0	0	0	3170	2517	1165	994	994	0.711132	0.736753	-0.611994	-0.83589	1.57264	Late G1	10.4492	-0.589947	0.124127	0.46582	0.157215	0.207609	0.0631208	4	3
Tb10.6k15.2670	Tb927.10.7880	1571	1447	2287	2428	0	0	0	0	1571	1447	2287	2428	1447	-0.414202	-0.174422	0.248598	0.340026	0.754229	G2/M phase	8.38377	0.517831	-0.467066	-0.0507647	0.185862	0.591651	0.407132	3	4
Tb10.6k15.2680	Tb927.10.7870	1471	1324	1437	1641	0	0	0	0	1471	1324	1437	1641	1324	-0.144429	0.0620759	-0.0571392	0.139492	0.283921	G2/M phase	12.3049	-0.024148	-0.0188197	0.0429677	0.0536812	0.0558174	0.0483338	4	4
Tb10.6k15.2690	Tb927.10.7860	1272	812	748	1005	0	0	0	0	1272	812	748	1005	748	0.286967	-0.00218062	-0.357994	0.0732074	0.644962	Early G1	10.1934	-0.031747	0.0618226	-0.0300756	0.231082	0.200967	0.301396	4	4
Tb10.6k15.2720	Tb927.10.7850	1177	881	925	1033	0	0	0	0	1177	881	925	1033	881	0.0870486	0.0275472	-0.139514	0.0249177	0.226562	Early G1	8.54366	-0.250381	0.0657486	0.184633	0.0937782	0.243723	0.208844	4	4
Tb10.6k15.2730	Tb927.10.7840	753	648	741	732	0	0	0	0	753	648	741	732	648	-0.0812327	0.0605103	0.016618	0.00410437	0.141743	Late G1	9.29538	0.00695017	-0.0346946	0.0277444	0.220762	0.151795	0.241348	4	4
Tb10.6k15.2740	Tb927.10.7830	744	614	746	846	0	0	0	0	744	614	746	846	614	-0.129433	-0.0480982	-0.00453336	0.182065	0.311498	G2/M phase	10.6461	0.133966	-0.0324976	-0.101469	0.0548906	0.128334	0.123558	4	4
Tb10.6k15.2750	Tb927.10.7820	521	351	389	501	0	0	0	0	521	351	389	501	351	0.110557	-0.100856	-0.189929	0.180228	0.370157	G2/M phase	10.2262	-0.0557691	0.0530746	0.00269452	0.101296	0.103834	0.0270091	4	4
Tb10.6k15.2760	Tb927.10.7810	1880	1575	1792	1757	0	0	0	0	1880	1575	1792	1757	1575	-0.045852	0.0571662	0.00601296	-0.0173272	0.103018	Late G1	9.35705	-0.187371	0.0987579	0.0886135	0.107796	0.197322	0.115414	4	4
Tb10.6k15.2770	Tb927.10.7800	1502	1202	1484	1619	60	41	38	38	1502	1202	1484	1619	1202	-0.0937365	-0.0567853	0.0098968	0.140625	0.234361	G2/M phase	9.6701	-0.00222508	-0.142192	0.144417	0.0513585	0.124995	0.0737846	4	3
Tb10.6k15.2780	Tb927.10.7790	1656	1390	1632	1880	0	0	0	0	1656	1390	1632	1880	1390	-0.12873	-0.0229487	-0.0287646	0.180443	0.309173	G2/M phase	10.9548	0.00763844	-0.0243057	0.0166673	0.0869763	0.15454	0.0830236	4	4
Tb10.6k15.2790	Tb927.10.7780	715	608	643	637	0	0	0	0	715	608	643	637	608	-0.0129808	0.111546	-0.0450783	-0.0534874	0.165034	Late G1	9.22767	-0.184108	0.0846572	0.0994512	0.0600449	0.164946	0.14418	4	4
Tb10.6k15.2800	Tb927.10.7770	956	869	1064	957	0	0	0	0	956	869	1064	957	869	-0.15596	0.0647849	0.119483	-0.0283081	0.275443	S phase	8.9284	-0.104892	0.125105	-0.0202131	0.0288452	0.146231	0.118139	4	3
Tb10.6k15.2820	Tb927.10.7760	674	476	554	590	0	0	0	0	674	476	554	590	476	0.0927785	-0.0506095	-0.0690571	0.0268881	0.161836	Early G1	9.0401	-0.0371459	0.0712634	-0.0341174	0.172378	0.298958	0.160381	4	4
Tb10.6k15.2830	Tb927.10.7750	922	529	645	770	0	0	0	0	922	529	645	770	529	0.242826	-0.200274	-0.151614	0.109061	0.4431	Early G1	N/A	N/A	N/A	N/A	N/A	N/A	N/A	N/A	N/A
Tb10.6k15.2840	Tb927.10.7740	2430	2011	2435	2384	0	0	0	0	2430	2011	2435	2384	2011	-0.0769799	0.00837597	0.0470126	0.0215913	0.123992	S phase	10.498	-0.0207614	-0.066713	0.0874744	0.0386937	0.0747677	0.0390662	4	3
Tb10.6k15.2870	Tb927.10.7730	1042	1049	699	634	0	0	1	0	1042	1049	699	634	634	0.169391	0.537449	-0.285573	-0.421267	0.958716	Late G1	9.44721	-0.445241	-0.0170927	0.462334	0.146122	0.0884106	0.202006	3	4
Tb10.6k15.2875	Tb927.10.7720	625	562	501	497	0	0	0	0	625	562	501	497	497	0.0493432	0.254456	-0.148675	-0.155124	0.40958	Late G1	8.2374	-0.125152	-0.0296579	0.15481	0.117605	0.208022	0.130421	4	4
Tb10.6k15.2890	Tb927.10.7710	2358	2187	2359	2995	0	0	0	0	2358	2187	2359	2995	2187	-0.210641	0.0391479	-0.089002	0.260495	0.471136	G2/M phase	9.78135	0.0157218	-0.0782183	0.0624966	0.0676746	0.0905103	0.0643533	4	4
Tb10.6k15.2900	Tb927.10.7700	4462	3170	3963	3789	0	0	0	0	4462	3170	3963	3789	3170	0.0736523	-0.0611563	0.0235818	-0.0360778	0.134809	Early G1	12.2859	-0.0408713	0.018126	0.0227453	0.0704479	0.0508427	0.0589925	4	4
Tb10.6k15.2920	Tb927.10.7690	2499	2107	3082	3091	0	0	0	0	2499	2107	3082	3091	2107	-0.242162	-0.129923	0.181381	0.190704	0.432866	G2/M phase	8.63766	0.258124	-0.162377	-0.0957474	0.0738376	0.222034	0.218486	4	4
Tb10.6k15.2930	Tb927.10.7680	2599	2375	2541	3030	0	0	0	0	2599	2375	2541	3030	2375	-0.166085	0.0622847	-0.0776186	0.181419	0.347504	G2/M phase	11.427	0.00244984	-0.00562114	0.0031713	0.0480846	0.0547664	0.0428989	4	4
Tb10.6k15.2950	Tb927.10.7670	1218	1038	1192	1227	0	0	0	0	1218	1038	1192	1227	1038	-0.0885882	0.0391032	0.00130887	0.0481762	0.136764	G2/M phase	9.55427	0.00313708	-0.214397	0.21126	0.163683	0.13447	0.0915301	4	4
Tb10.6k15.3020	Tb927.10.7630	2263	1713	2026	2209	0	0	0	0	2263	1713	2026	2209	1713	-0.00235308	-0.0456654	-0.0409285	0.088947	0.134612	G2/M phase	9.99142	0.0573391	-0.0268279	-0.0305112	0.0968958	0.15055	0.0783205	4	4
Tb10.6k15.3030	Tb927.10.7620	2128	1567	2036	2042	43	59	74	72	2128	1567	2036	2042	1567	-0.0102001	-0.093294	0.0470663	0.0564279	0.149722	G2/M phase	10.4483	0.105758	0.041377	-0.147135	0.00637151	0.0530358	0.0522829	3	4
Tb10.6k15.3040	Tb927.10.7610	2363	2509	3871	2997	0	0	0	0	2363	2509	3871	2997	2363	-0.436762	0.00812984	0.396352	0.0322806	0.833114	S phase	8.64245	0.0239293	0.17025	-0.19418	0.0964762	0.130044	0.0335675	3	3
Tb10.6k15.3050	Tb927.10.7600	1366	1036	1189	1152	0	0	0	0	1366	1036	1189	1152	1036	0.0598474	0.019313	-0.0193344	-0.0598261	0.119674	Early G1	8.67681	0.0787076	0.213471	-0.292179	0.119127	0.299253	0.315047	4	4
Tb10.6k15.3060	Tb927.10.7590	1010	667	818	808	0	0	1	0	1010	667	818	808	667	0.154784	-0.0854131	-0.0283711	-0.0410003	0.240198	Early G1	8.37621	-0.107754	0.189111	-0.0813571	0.107041	0.319903	0.237999	3	4
Tb10.6k15.3070	Tb927.10.7580	1984	1480	2245	2242	0	0	0	0	1984	1480	2245	2242	1480	-0.134358	-0.198774	0.164972	0.168159	0.366933	G2/M phase	9.24289	-0.0878525	-0.115781	0.203633	0.0971005	0.0858473	0.134464	4	3
Tb10.6k15.3080	Tb927.10.7570	10179	6875	7706	8077	0	0	0	0	10179	6875	7706	8077	6875	0.17396	-0.0338049	-0.106555	-0.0336009	0.280515	Early G1	10.8131	0.0844866	-0.120488	0.0360015	0.0881223	0.266626	0.193944	4	3
Tb10.6k15.3090	Tb927.10.7560	773	472	609	635	0	0	0	0	773	472	609	635	472	0.183463	-0.16982	-0.0395366	0.025894	0.353282	Early G1	N/A	N/A	N/A	N/A	N/A	N/A	N/A	N/A	N/A
Tb10.6k15.3100	Tb927.10.7550	1836	1308	1595	1761	31	40	53	78	1836	1308	1595	1761	1308	0.0367037	-0.0941007	-0.0452789	0.102676	0.196777	G2/M phase	11.3588	-0.0153032	-0.0826327	0.0979359	0.0571792	0.0641359	0.0673298	4	4
Tb10.6k15.3110	Tb927.10.7540	1193	921	1276	1240	45	48	57	80	1193	921	1276	1240	921	-0.0962572	-0.111179	0.121804	0.0856322	0.232983	S phase	9.74747	0.054683	0.0415045	-0.0961876	0.0972482	0.15198	0.0548539	3	4
Tb10.6k15.3140	Tb927.10.7520	974	767	1057	1052	0	0	0	0	974	767	1057	1052	767	-0.122499	-0.108795	0.116509	0.114785	0.239009	S phase	10.45	0.155797	-0.045105	-0.110692	0.0237774	0.0789422	0.100594	4	4
Tb10.6k15.3150	Tb927.10.7510	863	675	952	922	0	0	0	0	863	675	952	922	675	-0.122026	-0.1181	0.140602	0.0995236	0.262628	S phase	8.37576	-0.0284463	-0.00608914	0.0345355	0.145687	0.282234	0.192934	4	3
Tb10.6k15.3160	Tb927.10.7500	3156	2535	2617	2892	0	0	0	0	3156	2535	2617	2892	2535	0.0266888	0.0689764	-0.122468	0.0268024	0.191444	Late G1	13.2183	-0.0650707	0.0355759	0.0294948	0.0618943	0.0518953	0.0388078	4	4
Tb10.6k15.3170	Tb927.10.7490	1089	925	962	1024	0	0	0	0	1089	925	962	1024	925	-0.0256018	0.0973186	-0.08347	0.0117532	0.180789	Late G1	N/A	N/A	N/A	N/A	N/A	N/A	N/A	N/A	N/A
Tb10.6k15.3180	Tb927.10.7480	665	646	664	718	0	0	0	0	665	646	664	718	646	-0.168052	0.148527	-0.049196	0.0687209	0.316579	Late G1	8.65342	-0.0777681	0.195056	-0.117287	0.176885	0.172007	0.100695	4	4
Tb10.6k15.3210	Tb927.10.7450	1070	870	1097	1072	0	0	0	0	1070	870	1097	1072	870	-0.0864232	-0.0265476	0.0705565	0.0424142	0.15698	S phase	8.38347	-0.0599589	-0.11562	0.175579	0.127396	0.230237	0.140858	3	4
Tb10.6k15.3220	Tb927.10.7440	3294	3006	3571	3559	0	0	0	0	3294	3006	3571	3559	3006	-0.175423	0.0509803	0.0620914	0.0623515	0.237775	G2/M phase	13.0587	-0.20771	-0.0434525	0.251163	0.150609	0.146334	0.111351	4	4
Tb10.6k15.3230	Tb927.10.7430	894	676	858	866	0	0	0	0	894	676	858	866	676	-0.0242782	-0.0691307	0.0374516	0.0559573	0.125088	G2/M phase	N/A	N/A	N/A	N/A	N/A	N/A	N/A	N/A	N/A
Tb10.6k15.3240	Tb927.10.7420	1833	1649	1968	1675	0	1	0	0	1833	1649	1968	1675	1649	-0.106358	0.0994258	0.117192	-0.11026	0.227453	S phase	9.64394	0.0527182	-0.0677698	0.0150517	0.0636355	0.138575	0.194109	3	4
Tb10.6k15.3250	Tb927.10.7410	19298	14713	18068	17240	0	0	0	0	19298	14713	18068	17240	14713	0.0108742	-0.0220867	0.0368866	-0.0256741	0.0625608	S phase	12.5987	0.00237785	0.0248789	-0.0272568	0.0342994	0.03537	0.0338818	4	4
Tb10.6k15.3270	Tb927.10.7400	1273	904	1006	1026	0	0	1	0	1273	904	1006	1026	904	0.134768	-0.000670615	-0.0838071	-0.0502904	0.218575	Early G1	9.93686	0.0142572	-0.175328	0.161071	0.194285	0.199787	0.118874	4	4
Tb10.6k15.3280	Tb927.10.7390	495	328	489	485	0	0	0	0	495	328	489	485	328	0.00880031	-0.226533	0.112233	0.1055	0.338767	S phase	N/A	N/A	N/A	N/A	N/A	N/A	N/A	N/A	N/A
Tb10.6k15.3290	Tb927.10.7380	2491	1701	2005	2093	0	0	0	0	2491	1701	2005	2093	1701	0.127262	-0.0646808	-0.0648338	0.00225257	0.192096	Early G1	9.60538	0.0170194	-0.124346	0.107327	0.0680153	0.0803866	0.0539115	4	4
Tb10.6k15.3300	Tb927.10.7370	1718	1001	1232	1339	0	0	0	0	1718	1001	1232	1339	1001	0.253255	-0.167634	-0.105446	0.0198243	0.420889	Early G1	10.2988	0.0374411	-0.0804887	0.0430476	0.0345332	0.0521704	0.0519383	4	4
Tb10.6k15.3320	Tb927.10.7360	1154	790	927	990	0	0	0	0	1154	790	927	990	790	0.119574	-0.0687461	-0.0754015	0.024574	0.194975	Early G1	N/A	N/A	N/A	N/A	N/A	N/A	N/A	N/A	N/A
Tb10.6k15.3330	Tb927.10.7350	3761	3232	5102	3928	0	0	0	0	3761	3232	5102	3928	3232	-0.222376	-0.0826664	0.338597	-0.0335545	0.560974	S phase	10.8044	0.00930086	-0.0137262	0.00442531	0.0621509	0.113523	0.0608429	4	3
Tb10.6k15.3340	Tb927.10.7340	1883	2025	2584	2134	5568	5988	7149	7378	1883	2025	2584	2134	1883	-0.33689	0.126398	0.24071	-0.0302192	0.5776	S phase	12.6871	0.0661532	0.0221839	-0.0883371	0.0861433	0.0587654	0.0316401	4	4
Tb10.6k15.3360	Tb927.10.7320	682	563	874	850	0	0	0	0	682	563	874	850	563	-0.251121	-0.169359	0.227767	0.192713	0.478889	S phase	8.29806	0.493407	-0.137034	-0.356372	0.0543285	0.146815	0.103192	4	4
Tb10.6k15.3370	Tb927.10.7310	1903	1353	1564	1548	0	0	0	0	1903	1353	1564	1548	1353	0.116862	-0.0168523	-0.0451457	-0.0548644	0.171727	Early G1	9.39142	0.109008	-0.14933	0.0403223	0.0359273	0.327785	0.308863	4	4
Tb10.6k15.3400	Tb927.10.7290	3602	2612	3453	3283	0	0	0	0	3602	2612	3453	3283	2612	0.0132013	-0.0920429	0.0732804	0.00556115	0.165323	S phase	11.2859	0.0770741	0.0574937	-0.134568	0.0326128	0.0819822	0.0777669	4	4
Tb10.6k15.3410	Tb927.10.7280	3143	2106	2886	2827	1	1	2	4	3143	2106	2886	2827	2106	0.0620022	-0.157236	0.0599582	0.0352751	0.219238	Early G1	N/A	N/A	N/A	N/A	N/A	N/A	N/A	N/A	N/A
Tb10.6k15.3420	Tb927.10.7270	1035	1552	902	748	0	0	0	0	1035	1552	902	748	748	-0.130779	0.812118	-0.208183	-0.473156	1.28527	Late G1	11.6713	-0.173669	-0.0403525	0.214021	0.104632	0.0847481	0.0255409	4	4
Tb10.6k15.3440	Tb927.10.7250	2398	1607	2001	2153	0	0	0	0	2398	1607	2001	2153	1607	0.0971216	-0.121941	-0.042962	0.0677815	0.219063	Early G1	N/A	N/A	N/A	N/A	N/A	N/A	N/A	N/A	N/A
Tb10.6k15.3450	Tb927.10.7240	1461	1228	2233	1775	0	0	1	0	1461	1228	2233	1775	1228	-0.311953	-0.2042	0.421101	0.0950527	0.733054	S phase	9.07214	0.150152	-0.227393	0.0772407	0.0847653	0.114986	0.0943303	4	4
Tb10.6k15.3460	Tb927.10.7230	6004	4964	11687	8195	0	0	1	0	6004	4964	11687	8195	4964	-0.435219	-0.351241	0.646716	0.139744	1.08194	S phase	11.6524	0.291128	-0.134066	-0.157062	0.113624	0.0329802	0.103656	4	4
Tb10.6k15.3470	Tb927.10.7220	1034	676	872	869	0	0	0	0	1034	676	872	869	676	0.126054	-0.128688	0.00124483	0.00138915	0.254742	Early G1	9.56732	0.0293352	0.0759187	-0.105254	0.0378722	0.212127	0.222372	4	4
Tb10.6k15.3480	Tb927.10.7210	718	606	619	671	0	0	0	0	718	606	619	671	606	-0.0122969	0.101436	-0.105314	0.0161752	0.20675	Late G1	9.54316	0.0377025	0.133914	-0.171616	0.138577	0.0949284	0.104693	4	4
Tb10.6k15.3490	Tb927.10.7200	1592	1078	1370	1260	0	1	0	0	1592	1078	1370	1260	1078	0.127749	-0.0763354	0.0321113	-0.0835246	0.211273	Early G1	N/A	N/A	N/A	N/A	N/A	N/A	N/A	N/A	N/A
Tb10.6k15.3500	Tb927.10.7190	631	634	750	715	0	0	0	0	631	634	750	715	631	-0.260491	0.10475	0.109786	0.045955	0.370278	S phase	9.5421	0.0466938	0.0267542	-0.073448	0.191777	0.188133	0.18774	4	4
Tb10.6k15.3510	Tb927.10.7180	4787	4027	4471	4327	4949	3337	4298	3727	4787	4027	4471	4327	4027	-0.0279685	0.0810142	-0.00546579	-0.0475799	0.128594	Late G1	12.2675	-0.128668	0.000788787	0.12788	0.0699984	0.0632528	0.0677397	4	4
Tb10.6k15.3560	Tb927.10.7140	1179	1130	1338	1298	0	1	0	0	1179	1130	1338	1298	1130	-0.216392	0.0807658	0.087149	0.0484776	0.303541	S phase	10.2227	-0.0423157	-0.0150634	0.0573792	0.102708	0.178189	0.186769	4	4
Tb10.6k15.3570	Tb927.10.7130	1101	959	1257	1198	0	0	1	0	1101	959	1257	1198	959	-0.179835	-0.020648	0.132362	0.0681214	0.312197	S phase	10.2513	0.0951655	-0.0969187	0.00175325	0.0950284	0.0653599	0.112676	4	4
Tb10.6k15.3580	Tb927.10.7120	1907	1858	2331	2588	0	0	0	0	1907	1858	2331	2588	1858	-0.324548	-0.00370325	0.0861232	0.242128	0.566676	G2/M phase	9.90982	0.134135	0.106773	-0.240908	0.0576852	0.105073	0.0771552	4	3
Tb10.6k15.3600	Tb927.10.7110	2430	2151	2320	2521	0	2	0	0	2430	2151	2320	2521	2151	-0.103957	0.0784931	-0.0497617	0.0752259	0.18245	Late G1	8.8027	-0.0266024	0.166295	-0.139693	0.0896543	0.117989	0.129291	4	4
Tb10.6k15.3610	Tb927.10.7100	1944	2015	2065	2424	0	0	0	0	1944	2015	2065	2424	1944	-0.265699	0.144452	-0.0575585	0.178806	0.444505	G2/M phase	11.8105	-0.0129427	-0.0233639	0.0363066	0.109634	0.125683	0.183972	4	4
Tb10.6k15.3640	Tb927.10.7090	1125	626	870	844	0	0	0	0	1125	626	870	844	626	0.256392	-0.230899	0.00658151	-0.0320746	0.487291	Early G1	12.3883	0.178689	0.0776507	-0.25634	0.0796826	0.0365435	0.0671494	4	4
Tb10.6k15.3650	Tb927.10.7080	1944	1559	1693	2016	0	0	0	0	1944	1559	1693	2016	1559	-0.0350458	0.00494598	-0.113465	0.143565	0.25703	G2/M phase	11.4285	-0.161637	-0.0240334	0.18567	0.11351	0.0575396	0.0841097	4	4
Tb10.6k15.3660	Tb927.10.7070	778	677	718	867	0	0	0	0	778	677	718	867	677	-0.111358	0.0464271	-0.106117	0.171047	0.282405	G2/M phase	N/A	N/A	N/A	N/A	N/A	N/A	N/A	N/A	N/A
Tb10.6k15.3670	Tb927.10.7060	3544	2438	3460	3368	0	0	0	0	3544	2438	3460	3368	2438	0.010551	-0.17073	0.0969715	0.0632078	0.267702	S phase	9.865	-0.0865566	0.0221172	0.0644394	0.0691372	0.110108	0.170166	4	4
Tb10.6k15.3680	Tb927.10.7050	756	882	1138	933	0	0	0	0	756	882	1138	933	756	-0.430374	0.150418	0.280696	-0.000739639	0.711069	S phase	8.48876	0.234681	-0.486279	0.251598	0.183966	0.546054	0.382461	4	4
Tb10.6k15.3700	Tb927.10.7040	1088	823	962	1143	0	0	0	0	1088	823	962	1143	823	-0.024108	-0.0684232	-0.0806508	0.173182	0.253833	G2/M phase	10.2692	0.0127006	-0.115737	0.103036	0.0996333	0.185756	0.102174	4	4
Tb10.6k15.3710	Tb927.10.7030	1100	1021	1100	1149	0	0	0	0	1100	1021	1100	1149	1021	-0.140231	0.110647	-0.019204	0.0487876	0.250878	Late G1	9.75368	-0.0761762	-0.000877215	0.0770535	0.112941	0.252651	0.166385	4	4
Tb10.6k15.3720	Tb927.10.7020	2339	2276	2588	2365	0	1	0	1	2339	2276	2588	2365	2276	-0.182018	0.13699	0.0849547	-0.0399264	0.319008	Late G1	11.673	-0.00552561	-0.0612251	0.0667507	0.0933885	0.0486501	0.137525	4	4
Tb10.6k15.3740	Tb927.10.7010	1038	890	936	996	0	1	0	0	1038	890	936	996	890	-0.0437063	0.0927635	-0.0719054	0.0228481	0.164669	Late G1	N/A	N/A	N/A	N/A	N/A	N/A	N/A	N/A	N/A
Tb10.6k15.3750	Tb927.10.7000	904	1137	669	634	0	0	0	0	904	1137	669	634	634	0.0024374	0.691674	-0.310852	-0.383259	1.07493	Late G1	9.22533	-0.262013	-0.0151974	0.277211	0.0714923	0.0690072	0.040879	4	4
Tb10.6k15.3760	Tb927.10.6990	986	966	926	951	0	0	0	0	986	966	926	951	926	-0.108322	0.220513	-0.0778702	-0.0343208	0.328835	Late G1	8.1863	-0.0783568	0.197541	-0.119184	0.0463891	0.0836582	0.118948	4	4
Tb10.6k15.3780	Tb927.10.6980	450	435	468	521	0	0	0	0	450	435	468	521	435	-0.20615	0.103339	-0.0285399	0.131351	0.337502	G2/M phase	N/A	N/A	N/A	N/A	N/A	N/A	N/A	N/A	N/A
Tb10.6k15.3800	Tb927.10.6970	2555	1700	2370	2668	1067	623	933	881	2555	1700	2370	2668	1700	0.00705502	-0.222334	0.0196458	0.195634	0.417968	G2/M phase	9.21211	-0.0042101	-0.0428316	0.0470417	0.0616699	0.0763391	0.051062	4	3
Tb10.6k15.3810	Tb927.10.6960	565	359	460	548	663	479	578	794	1228	838	1038	1342	838	0.0150373	-0.177852	-0.10644	0.269255	0.447107	G2/M phase	9.94872	0.215379	-0.057278	-0.158101	0.0356739	0.0760222	0.076918	4	4
Tb10.6k15.3820	Tb927.10.6950	389	303	312	342	3534	2224	2611	3021	3923	2527	2923	3363	2527	0.16892	-0.107213	-0.134561	0.0728543	0.303481	Early G1	12.3082	-0.00442195	-0.0409958	0.0454178	0.0260933	0.0436088	0.0593651	4	4
Tb10.6k15.3850	Tb927.10.6880	6945	3185	3831	4413	0	0	1	0	6945	3185	3831	4413	3185	0.507895	-0.258387	-0.229332	-0.0201765	0.766282	Early G1	12.3845	0.0156353	0.0334301	-0.0490654	0.0531401	0.120429	0.0727748	4	4
Tb10.6k15.3880	Tb927.10.6870	1063	1000	1450	1192	0	0	0	0	1063	1000	1450	1192	1000	-0.282645	-0.0123879	0.286293	0.00874049	0.568938	S phase	N/A	N/A	N/A	N/A	N/A	N/A	N/A	N/A	N/A
Tb10.6k15.3890	Tb927.10.6860	852	666	688	756	0	0	0	0	852	666	688	756	666	0.0576685	0.0607363	-0.129749	0.0113446	0.190486	Late G1	9.55824	-0.0273853	-0.0482637	0.075649	0.137128	0.179021	0.174895	4	4
Tb10.6k15.3900	Tb927.10.6850	1261	1128	1038	1339	1	0	0	0	1261	1128	1038	1339	1038	-0.0626485	0.134949	-0.222383	0.150082	0.372466	G2/M phase	N/A	N/A	N/A	N/A	N/A	N/A	N/A	N/A	N/A
Tb10.6k15.3930	Tb927.10.6840	1459	1166	1413	1635	0	0	0	0	1459	1166	1413	1635	1166	-0.100062	-0.0650754	-0.0252538	0.190392	0.290454	G2/M phase	11.2644	0.00788736	0.109723	-0.11761	0.0404348	0.0658334	0.036036	4	4
Tb10.6k15.3940	Tb927.10.6830	908	889	925	917	0	0	0	0	908	889	925	917	889	-0.154013	0.173877	-0.00622469	-0.01364	0.32789	Late G1	8.31648	-0.399459	0.407636	-0.00817644	0.220197	0.145898	0.205835	3	4
Tb10.6k15.3950	Tb927.10.6820	664	536	478	532	0	0	0	0	664	536	478	532	478	0.124328	0.173776	-0.228818	-0.0692861	0.402594	Late G1	N/A	N/A	N/A	N/A	N/A	N/A	N/A	N/A	N/A
Tb10.6k15.3960	Tb927.10.6810	1457	965	1055	1203	0	0	0	0	1457	965	1055	1203	965	0.182738	-0.0532628	-0.161993	0.0325172	0.344731	Early G1	10.6399	0.0022582	-0.0601273	0.0578691	0.0264553	0.176118	0.199242	4	4
Tb10.6k15.3970	Tb927.10.6800	2314	1930	1973	2186	0	0	0	0	2314	1930	1973	2186	1930	-0.00792198	0.0886891	-0.116893	0.0361258	0.205582	Late G1	11.4861	-0.144684	0.166552	-0.0218685	0.0228293	0.0132605	0.0168783	3	4
Tb10.6k15.3980	Tb927.10.6790	2237	1870	2884	2381	0	0	0	0	2237	1870	2884	2381	1870	-0.200888	-0.101016	0.286645	0.015258	0.487533	S phase	N/A	N/A	N/A	N/A	N/A	N/A	N/A	N/A	N/A
Tb10.6k15.3990	Tb927.10.6780	2054	1485	1879	1914	0	0	0	0	2054	1485	1879	1914	1485	0.0231801	-0.0863941	0.015736	0.047478	0.133872	G2/M phase	12.0363	0.0402841	-0.0753993	0.0351151	0.0692124	0.0379239	0.0941608	4	4
Tb10.6k15.4010	Tb927.10.6750	489	404	354	349	296	285	259	280	785	689	613	629	613	0.0647644	0.234975	-0.171014	-0.128725	0.405989	Late G1	N/A	N/A	N/A	N/A	N/A	N/A	N/A	N/A	N/A
Tb10.70.0010	Tb927.10.6730	2669	2711	2680	2795	465	434	391	460	2669	2711	2680	2795	2669	-0.175144	0.20578	-0.0481838	0.0175478	0.380925	Late G1	13.2424	-0.0685091	0.0959229	-0.0274139	0.0244962	0.0367165	0.0264825	4	4
Tb10.70.0020	Tb927.10.6740	249	246	126	185	410	378	294	353	659	624	420	538	420	0.103931	0.383598	-0.424931	-0.0625979	0.808529	Late G1	11.248	-0.0174598	-0.0392436	0.0567035	0.0217073	0.0905799	0.081292	4	4
Tb10.70.0040	Tb927.10.6720	303	221	215	222	297	297	250	302	600	518	465	524	465	0.0423921	0.188781	-0.204313	-0.0268603	0.393093	Late G1	N/A	N/A	N/A	N/A	N/A	N/A	N/A	N/A	N/A
Tb10.70.0050	Tb927.10.6710	845	761	791	883	0	0	0	0	845	761	791	883	761	-0.105676	0.101668	-0.0799224	0.0839296	0.207344	Late G1	8.31882	-0.102242	0.0593084	0.0429332	0.170282	0.233626	0.101775	4	3
Tb10.70.0060	Tb927.10.6700	1094	812	1231	1146	0	0	0	0	1094	812	1231	1146	812	-0.10318	-0.174842	0.188065	0.0899574	0.362907	S phase	10.3446	0.0349493	0.0290933	-0.0640426	0.0429681	0.141359	0.11149	4	4
Tb10.70.0070	#N/A	1098	1049	850	901	0	0	0	0	1098	1049	850	901	850	0.0287291	0.321265	-0.219587	-0.130407	0.540852	Late G1	9.81423	-0.114604	0.140658	-0.0260536	0.0510706	0.115297	0.157895	4	4
Tb10.70.0080	Tb927.10.6680	2351	1881	2067	2273	0	0	0	0	2351	1881	2067	2273	1881	-0.0123454	0.024279	-0.0770546	0.065121	0.142176	G2/M phase	10.2612	-0.191978	0.061292	0.130686	0.083933	0.0759467	0.0554607	4	4
Tb10.70.0090	Tb927.10.6670	1634	1125	1705	1780	101	62	57	92	1634	1125	1705	1780	1125	-0.0629798	-0.243064	0.119411	0.186633	0.429696	G2/M phase	9.02834	0.323598	-0.0449641	-0.278634	0.0977926	0.339259	0.296932	4	3
Tb10.70.0110	Tb927.10.6650	454	391	359	465	75	78	70	83	529	469	429	548	429	-0.0451269	0.139592	-0.22639	0.131925	0.365982	Late G1	N/A	N/A	N/A	N/A	N/A	N/A	N/A	N/A	N/A
Tb10.70.0120	Tb927.10.6640	2008	2001	2076	2063	0	0	1	0	2008	2001	2076	2063	2001	-0.171891	0.18147	-0.00281658	-0.00676292	0.353361	Late G1	10.5294	0.072359	-0.0632902	-0.00906885	0.091518	0.127804	0.0941789	4	4
Tb10.70.0140	Tb927.10.6630	5229	6091	6304	7586	0	0	0	0	5229	6091	6304	7586	5229	-0.408063	0.170481	-0.0173031	0.254885	0.662948	G2/M phase	12.4564	-0.293691	0.101374	0.192317	0.0609333	0.0565358	0.0530649	4	4
Tb10.70.0160	Tb927.10.6620	1320	1076	844	927	0	0	0	0	1320	1076	844	927	844	0.211103	0.274642	-0.313093	-0.172651	0.587735	Late G1	9.43005	0.0359509	-0.115506	0.0795554	0.0542877	0.237962	0.253379	4	4
Tb10.70.0170	Tb927.10.6610	1825	1239	1504	1787	0	0	0	0	1825	1239	1504	1787	1239	0.0656499	-0.134671	-0.092415	0.161436	0.296108	G2/M phase	9.76348	0.0369291	0.017852	-0.0547811	0.171547	0.197076	0.224935	4	4
Tb10.70.0180	Tb927.10.6600	1451	1170	1109	1138	0	0	0	0	1451	1170	1109	1138	1109	0.110826	0.158686	-0.155935	-0.113577	0.314621	Late G1	10.3542	-0.0302015	-0.019147	0.0493485	0.0823822	0.0351369	0.0781396	4	4
Tb10.70.0190	Tb927.10.6590	1532	980	1157	1234	0	0	0	0	1532	980	1157	1234	980	0.189024	-0.0971399	-0.0949768	0.00309303	0.286164	Early G1	10.2038	-0.0155422	-0.0486171	0.0641593	0.05052	0.188602	0.146221	4	4
Tb10.70.0200	Tb927.10.6580	1811	1311	1760	1691	0	0	0	0	1811	1311	1760	1691	1311	0.000167638	-0.107552	0.0799835	0.027401	0.187536	S phase	10.9333	0.101744	-0.00490832	-0.0968358	0.0395518	0.02172	0.0586308	4	4
Tb10.70.0210	Tb927.10.6570	1378	1033	1294	1372	0	0	0	0	1378	1033	1294	1372	1033	-0.0232	-0.0805366	0.00708871	0.0966479	0.177184	G2/M phase	10.2115	0.0792875	0.0120604	-0.0913479	0.0564224	0.128494	0.100152	4	4
Tb10.70.0220	Tb927.10.6560	895	713	945	932	0	0	1	0	895	713	945	932	713	-0.103613	-0.0731997	0.0958405	0.0809724	0.199454	S phase	8.08923	-0.112493	-0.0356371	0.14813	0.0704417	0.330156	0.344655	4	4
Tb10.70.0230	Tb927.10.6550	1074	781	1086	1067	1	0	0	0	1074	781	1086	1067	781	-0.0381415	-0.139342	0.0989156	0.0785679	0.238258	S phase	9.57452	0.121679	-0.175161	0.0534819	0.130432	0.216499	0.112915	4	4
Tb10.70.0250	Tb927.10.6540	1578	1073	1185	1119	0	1	0	1	1578	1073	1185	1119	1073	0.214994	0.0169457	-0.0771894	-0.15475	0.369744	Early G1	N/A	N/A	N/A	N/A	N/A	N/A	N/A	N/A	N/A
Tb10.70.0260	Tb927.10.6530	1498	1402	1425	1534	0	0	0	0	1498	1402	1425	1534	1402	-0.118051	0.144797	-0.0690995	0.0423533	0.262848	Late G1	9.73716	0.0790829	0.0497044	-0.128787	0.017777	0.0875907	0.0724214	3	4
Tb10.70.0270	Tb927.10.6520	663	891	1152	785	0	0	0	0	663	891	1152	785	663	-0.518182	0.266633	0.399905	-0.148355	0.918087	S phase	9.6329	-0.051834	-0.151335	0.203169	0.110107	0.142028	0.192119	4	4
Tb10.70.0280	Tb927.10.6510	903	440	558	476	37401	24856	34255	32633	903	440	558	476	440	0.51247	-0.166354	-0.0609643	-0.285152	0.797621	Early G1	14.5494	0.112657	-0.0406457	-0.0720111	0.02728	0.0838446	0.0886529	4	4
Tb10.70.0300	Tb927.10.6500	591	711	514	490	0	0	0	0	591	711	514	490	490	-0.100124	0.524967	-0.180486	-0.244357	0.769324	Late G1	11.0413	-0.168591	-0.0762223	0.244813	0.0589685	0.182988	0.147655	4	4
Tb10.70.0310	Tb927.10.6490	1478	1519	1830	1894	0	0	0	0	1478	1519	1830	1894	1478	-0.327758	0.0701166	0.101466	0.156175	0.483933	G2/M phase	8.1219	0.122699	-0.056595	-0.0661036	0.0959834	0.197315	0.182063	4	4
Tb10.70.0320	Tb927.10.6480	732	714	849	851	0	0	0	1	732	714	849	851	714	-0.250222	0.072258	0.0847264	0.0932372	0.343459	G2/M phase	8.03955	0.0569451	-0.105183	0.0482382	0.0532497	0.0390046	0.0472308	3	4
Tb10.70.0330	Tb927.10.6470	1355	1086	1358	1231	0	0	1	0	1355	1086	1358	1231	1086	-0.0377573	0.00137305	0.0864603	-0.0500761	0.136536	S phase	8.72494	0.046064	0.161018	-0.207082	0.156799	0.127335	0.109767	4	4
Tb10.70.0350	Tb927.10.6460	437	361	356	395	0	0	0	0	437	361	356	395	356	0.0279004	0.110665	-0.146829	0.00826309	0.257494	Late G1	10.493	0.0184576	-0.0422651	0.0238074	0.176443	0.153622	0.0688303	4	4
Tb10.70.0360	Tb927.10.6450	653	649	613	672	0	0	0	0	653	649	613	672	613	-0.136722	0.212813	-0.106891	0.0307997	0.349535	Late G1	8.42451	-0.0381466	-0.0890116	0.127158	0.172482	0.324652	0.185626	4	4
Tb10.70.0370	Tb927.10.6440	939	645	711	726	0	0	0	0	939	645	711	726	645	0.177172	-0.00625496	-0.103077	-0.0678404	0.280249	Early G1	10.169	-0.00342759	0.0385257	-0.0350981	0.13511	0.0951061	0.0787684	4	4
Tb10.70.0410	Tb927.10.6420	374	360	344	314	0	0	1	0	374	360	345	314	314	-0.0454531	0.257905	-0.040868	-0.171584	0.429488	Late G1	8.33086	0.453736	-0.526156	0.0724202	0.240423	0.258112	0.0176894	3	3
Tb10.70.0420	Tb927.10.6410	2541	2596	2517	2050	0	0	0	0	2541	2596	2517	2050	2050	-0.0782499	0.311043	0.0290859	-0.261879	0.572922	Late G1	11.8562	-0.150559	0.0168972	0.133661	0.0905216	0.142442	0.0556752	4	4
Tb10.70.0440	Tb927.10.6390	1241	953	1012	1139	0	0	0	0	1241	953	1012	1139	953	0.0483537	0.0257978	-0.124913	0.0507616	0.175675	G2/M phase	12.1127	-0.0229846	0.0234974	-0.000512853	0.0589307	0.195275	0.144996	4	4
Tb10.70.0450	Tb927.10.6380	1321	949	1119	1150	0	0	0	0	1321	949	1119	1150	949	0.0777496	-0.0410019	-0.0406439	0.00389621	0.118751	Early G1	11.4289	-0.0926523	0.139379	-0.0467268	0.0908909	0.189995	0.102289	4	4
Tb10.70.0465	Tb927.10.6370	10057	6146	8856	8364	1910	811	1087	1206	10057	6146	8856	8364	6146	0.13858	-0.213502	0.0761338	-0.00121204	0.352081	Early G1	N/A	N/A	N/A	N/A	N/A	N/A	N/A	N/A	N/A
Tb10.70.0470	Tb927.10.6360	1398	1373	1658	1493	0	0	0	0	1398	1373	1658	1493	1373	-0.230117	0.10225	0.13699	-0.00912344	0.367107	S phase	10.1649	-0.00409203	0.00020438	0.00388765	0.053502	0.112204	0.122306	4	4
Tb10.70.0480	Tb927.10.6350	1523	1106	1681	1584	0	0	0	0	1523	1106	1681	1584	1106	-0.0857662	-0.188932	0.177665	0.0970334	0.366596	S phase	10.6043	0.0806923	-0.0423496	-0.0383428	0.108634	0.0963233	0.0158915	4	4
Tb10.70.0490	Tb927.10.6340	714	555	707	716	0	1	0	0	714	555	707	716	555	-0.0579887	-0.0630259	0.0488245	0.0721901	0.135216	G2/M phase	11.3084	-0.0827533	-0.078952	0.161705	0.038455	0.0216946	0.0584707	3	4
Tb10.70.0500	Tb927.10.6330	2193	2621	8430	4993	0	0	0	0	2193	2621	8430	4993	2193	-0.998102	-0.382492	1.06555	0.315042	2.06365	S phase	8.7944	0.774858	-0.451125	-0.323733	0.343165	0.13128	0.41758	4	4
Tb10.70.0510	Tb927.10.6320	2418	1732	2218	2510	0	1	0	0	2418	1732	2218	2510	1732	-0.0133781	-0.136354	-0.016906	0.166638	0.302993	G2/M phase	10.0703	-0.190727	0.0682137	0.122513	0.0739052	0.0422688	0.0843381	4	4
Tb10.70.0520	Tb927.10.6310	3582	2764	3262	3470	1	0	0	0	3582	2764	3262	3470	2764	-0.0126808	-0.0282895	-0.0266624	0.0676328	0.0959222	G2/M phase	10.4714	-0.0278147	0.0948597	-0.067045	0.0564439	0.0754725	0.129296	3	4
Tb10.70.0530	Tb927.10.6300	1301	1076	1313	1329	0	0	0	0	1301	1076	1313	1329	1076	-0.0938981	-0.00944195	0.0403748	0.0629653	0.156863	G2/M phase	9.90699	-0.0758594	-0.0335717	0.109431	0.0988532	0.105878	0.017517	4	4
Tb10.70.0540	Tb927.10.6290	2426	1662	2340	2455	0	0	0	0	2426	1662	2340	2455	1662	-0.00624565	-0.193506	0.0627103	0.137041	0.330547	G2/M phase	10.5901	-0.0378615	-0.0392001	0.0770616	0.101149	0.0788957	0.133678	4	4
Tb10.70.0550	Tb927.10.6280	417	322	368	405	0	0	0	0	417	322	368	405	322	-0.00252888	-0.0171165	-0.0618435	0.0814889	0.143332	G2/M phase	9.2058	0.059609	-0.00875644	-0.0508526	0.0637228	0.0529179	0.0151152	4	3
Tb10.70.0570	Tb927.10.6260	2809	2334	2507	2747	0	0	0	0	2809	2334	2507	2747	2334	-0.0355057	0.0556413	-0.0785734	0.0584378	0.137011	G2/M phase	11.2889	-0.132749	0.0925968	0.0401521	0.0733917	0.10304	0.130608	4	4
Tb10.70.0580	Tb927.10.6250	1257	914	1310	1314	0	0	0	0	1257	914	1310	1314	914	-0.0673534	-0.168673	0.113256	0.122771	0.291443	G2/M phase	9.49161	0.0437087	-0.0969517	0.053243	0.145224	0.190799	0.0743424	4	3
Tb10.70.0590	Tb927.10.6240	1977	1426	1583	1693	0	1	0	0	1977	1426	1583	1693	1426	0.102538	-0.0104018	-0.0970866	0.00495039	0.199625	Early G1	10.3119	0.0426815	-0.0388658	-0.00381567	0.0760877	0.0622314	0.101105	4	4
Tb10.70.0600	Tb927.10.6230	1595	979	1711	1577	0	0	0	0	1595	979	1711	1577	979	0.00342419	-0.342352	0.225735	0.113194	0.568087	S phase	10.7951	0.231451	-0.112309	-0.119142	0.029141	0.131069	0.156087	4	3
Tb10.70.0610	Tb927.10.6220	2721	2196	2909	3027	1	0	0	0	2721	2196	2909	3027	2196	-0.136612	-0.087472	0.0808012	0.143283	0.279895	G2/M phase	10.6575	0.0384183	0.0266774	-0.0650957	0.0594117	0.0995213	0.0795006	4	4
Tb10.70.0620	Tb927.10.6210	1830	1658	1916	1976	0	0	0	0	1830	1658	1916	1976	1658	-0.160041	0.0559587	0.0272402	0.0768418	0.236883	G2/M phase	11.3455	-0.0667938	-0.0139779	0.0807717	0.0601204	0.0338094	0.091512	4	4
Tb10.70.0625	Tb927.10.6200	1579	1298	1454	1638	0	0	0	0	1579	1298	1454	1638	1298	-0.0641972	0.0114811	-0.0621541	0.11487	0.179067	G2/M phase	10.7426	-0.0219797	0.0972625	-0.0752828	0.0901509	0.0168879	0.0868759	4	4
Tb10.70.0630	Tb927.10.6190	3047	2049	2472	2709	0	0	0	0	3047	2049	2472	2709	2049	0.10956	-0.10451	-0.0711238	0.0660742	0.21407	Early G1	10.927	0.0290211	-0.0477787	0.0187576	0.0302653	0.0570232	0.052247	4	4
Tb10.70.0640	Tb927.10.6180	2645	2400	2534	2758	0	0	0	0	2645	2400	2534	2758	2400	-0.11596	0.102206	-0.0567841	0.0705381	0.218166	Late G1	11.0618	0.0348967	-0.0469627	0.012066	0.107679	0.192803	0.112664	4	4
Tb10.70.0660	Tb927.10.6170	2223	1751	2481	2058	0	1	0	0	2223	1751	2481	2058	1751	-0.0770973	-0.0630271	0.202343	-0.062219	0.279441	S phase	9.58106	-0.216102	0.133383	0.0827192	0.205681	0.190835	0.139907	4	4
Tb10.70.0670	Tb927.10.6160	1978	1344	1602	1602	0	0	0	0	1978	1344	1602	1602	1344	0.140069	-0.0590411	-0.0430722	-0.0379559	0.19911	Early G1	9.62324	-0.0486616	-0.125487	0.174148	0.0431408	0.134345	0.169872	3	4
Tb10.70.0690	Tb927.10.6150	4032	3125	5192	4281	0	0	0	0	4032	3125	5192	4281	3125	-0.172294	-0.181535	0.313528	0.0403013	0.495062	S phase	10.7918	0.0123906	-0.0182241	0.00583356	0.0979779	0.0890131	0.135958	4	4
Tb10.70.0720	Tb927.10.6140	617	389	480	474	0	0	0	0	617	389	480	474	389	0.200638	-0.106464	-0.0405715	-0.0536025	0.307101	Early G1	9.22656	0.0666975	0.107458	-0.174156	0.113208	0.0362788	0.129075	4	4
Tb10.70.0730	Tb927.10.6130	1615	1055	1033	1129	0	0	0	0	1615	1055	1033	1129	1033	0.292476	0.036584	-0.231191	-0.0978693	0.523667	Early G1	10.056	-0.0696882	-0.0239595	0.0936477	0.0469757	0.192074	0.189344	4	4
Tb10.70.0750	Tb927.10.6120	867	601	691	691	0	0	0	0	867	601	691	691	601	0.144448	-0.0258204	-0.0618717	-0.0567555	0.206319	Early G1	9.13038	-0.0123218	0.0317655	-0.0194437	0.128965	0.0816646	0.11605	4	4
Tb10.70.0760	Tb927.10.6110	1513	1056	1568	1843	0	0	0	0	1513	1056	1568	1843	1056	-0.105731	-0.266134	0.0668093	0.305056	0.57119	G2/M phase	8.25208	-0.0373872	0.204779	-0.167392	0.135394	0.245446	0.312145	3	4
Tb10.70.0770	Tb927.10.6100	1489	1058	1102	1269	0	0	0	0	1489	1058	1102	1269	1058	0.138077	0.00347145	-0.175116	0.0335681	0.313193	Early G1	10.0573	-0.0200899	-0.157761	0.17785	0.113317	0.13323	0.025352	4	4
Tb10.70.0780	Tb927.10.6090	1852	1208	1511	1650	0	0	0	0	1852	1208	1511	1650	1208	0.117773	-0.140291	-0.0547802	0.0772984	0.258065	Early G1	8.85763	0.0860311	-0.0296623	-0.0563688	0.105176	0.182508	0.127681	4	4
Tb10.70.0790	Tb927.10.6080	2694	2607	2692	3038	0	0	0	0	2694	2607	2692	3038	2607	-0.182628	0.128412	-0.0626721	0.116888	0.31104	Late G1	11.7214	-0.0289485	0.0224452	0.00650335	0.102723	0.109851	0.113715	4	4
Tb10.70.0800	Tb927.10.6070	23431	12805	14393	16350	1899	1118	1265	1742	23431	12805	14393	16350	12805	0.37208	-0.141232	-0.209944	-0.0209044	0.582024	Early G1	13.094	0.114467	-0.0681244	-0.0463429	0.0360381	0.0740598	0.0555381	4	4
Tb10.70.0820	Tb927.10.6060	10720	5728	7306	8378	2316	1194	1633	2091	10720	5728	7306	8378	5728	0.301853	-0.24395	-0.130272	0.0723688	0.545802	Early G1	13.9488	0.0349558	-0.0824472	0.0474914	0.0349722	0.0696534	0.0579216	4	4
Tb10.70.0830	Tb927.10.6050	13234	7877	11375	10120	0	1	0	0	13234	7877	11375	10120	7877	0.187096	-0.203036	0.0897404	-0.0738006	0.390132	Early G1	11.2882	0.059314	-0.0399574	-0.0193565	0.0432019	0.0858471	0.0828407	4	4
Tb10.70.0850	Tb927.10.6030	2950	2816	2757	2949	0	0	0	0	2950	2816	2757	2949	2757	-0.110099	0.181232	-0.0866879	0.0155549	0.291331	Late G1	11.5252	-0.0188536	-0.0161462	0.0349999	0.0673232	0.078588	0.0753482	4	4
Tb10.70.0860	Tb927.10.6020	1401	1008	1149	1225	0	0	0	0	1401	1008	1149	1225	1008	0.0872863	-0.0292759	-0.0777648	0.0197544	0.165051	Early G1	N/A	N/A	N/A	N/A	N/A	N/A	N/A	N/A	N/A
Tb10.70.0870	Tb927.10.6010	4496	4775	2303	2058	1	0	0	0	4496	4775	2303	2058	2058	0.350025	0.795282	-0.494076	-0.651231	1.44651	Late G1	10.6504	-0.432895	0.122346	0.310549	0.129989	0.122525	0.152942	4	4
Tb10.70.0890	Tb927.10.6000	1869	1754	2365	1945	0	0	0	0	1869	1754	2365	1945	1754	-0.227757	0.0390241	0.232843	-0.0441103	0.460601	S phase	9.94624	-0.0642774	-0.104589	0.168867	0.0826261	0.118919	0.200263	3	4
Tb10.70.0910	Tb927.10.5990	885	851	838	795	0	0	0	0	885	851	838	795	795	-0.0789003	0.22298	-0.0366005	-0.10748	0.33046	Late G1	8.58059	-0.0328437	-0.0531747	0.0860183	0.049487	0.168765	0.119279	3	4
Tb10.70.0920	Tb927.10.5980	1147	946	1143	1360	0	0	0	0	1147	946	1143	1360	946	-0.142079	-0.0616336	-0.0260923	0.229805	0.371885	G2/M phase	9.65762	0.0832789	0.0623506	-0.14563	0.176529	0.10296	0.074422	3	4
Tb10.70.0930	Tb927.10.5970	610	555	759	706	0	0	0	0	610	555	759	706	555	-0.248849	-0.0267718	0.187468	0.0881528	0.436318	S phase	8.17075	0.025796	0.124529	-0.150325	0.120903	0.209114	0.0921661	4	3
Tb10.70.0940	Tb927.10.5960	531	534	388	365	1	0	0	0	532	534	388	365	365	0.0969791	0.460792	-0.237363	-0.320407	0.781199	Late G1	11.9932	-0.130638	0.0517112	0.0789271	0.114472	0.246957	0.196083	4	4
Tb10.70.0960	Tb927.10.5950	1128	743	835	1017	1239	1105	1167	1465	1128	743	835	1017	743	0.145032	-0.0989014	-0.167859	0.121728	0.312892	Early G1	11.5638	-0.0244461	0.0563631	-0.031917	0.0804183	0.126446	0.0560147	4	4
Tb10.70.0980	Tb927.10.5920	1993	1473	1717	2005	0	0	0	0	1993	1473	1717	2005	1473	0.00925153	-0.0685337	-0.0847732	0.144055	0.228828	G2/M phase	9.02348	0.086285	0.0364181	-0.122703	0.133625	0.0382404	0.170619	3	4
Tb10.70.0990	Tb927.10.5910	1565	1515	1377	1210	0	0	0	0	1565	1515	1377	1210	1210	-0.000733685	0.310821	-0.0643408	-0.245746	0.556567	Late G1	8.74427	-0.242139	0.171343	0.0707957	0.149646	0.173517	0.127066	3	3
Tb10.70.1000	Tb927.10.5900	1864	1677	1702	2005	0	0	0	0	1864	1677	1702	2005	1677	-0.10677	0.09911	-0.116914	0.124574	0.241487	G2/M phase	11.981	-0.0943676	-0.0363313	0.130699	0.0523877	0.137672	0.0938108	4	4
Tb10.70.1010	Tb927.10.5890	1104	1079	1331	1522	0	0	0	0	1104	1079	1331	1522	1079	-0.326381	-0.00102689	0.0644167	0.262991	0.589371	G2/M phase	9.50755	0.0248275	0.109534	-0.134362	0.129625	0.120538	0.107405	4	4
Tb10.70.1030	Tb927.10.5880	3009	1901	1500	1601	0	0	0	0	3009	1901	1500	1601	1500	0.492897	0.188771	-0.390397	-0.29127	0.883295	Early G1	10.1119	-0.341465	0.0589341	0.282531	0.0508216	0.133119	0.182434	4	4
Tb10.70.1070	Tb927.10.5870	1272	1068	1230	1161	0	0	0	0	1272	1068	1230	1161	1068	-0.0433028	0.0629092	0.0292838	-0.0488902	0.111799	Late G1	10.5307	-0.00372202	-0.00361999	0.00734201	0.0243557	0.0696098	0.0681426	4	4
Tb10.70.1080	Tb927.10.5860	629	850	714	809	0	0	0	0	629	850	714	809	629	-0.396479	0.396323	-0.0925879	0.092744	0.792802	Late G1	11.5601	0.0271915	-0.0344341	0.00724258	0.10084	0.140304	0.156268	4	4
Tb10.70.1090	Tb927.10.5850	3564	3363	5179	3674	0	1	0	0	3564	3363	5179	3674	3363	-0.276213	-0.0015623	0.38399	-0.106215	0.660203	S phase	8.97645	0.0501181	-0.0725262	0.0224081	0.0288599	0.128907	0.129969	3	4
Tb10.70.1100	Tb927.10.5840	11035	10511	10297	11546	20	15	17	12	11035	10511	10297	11546	10297	-0.125207	0.163006	-0.104042	0.0662431	0.288212	Late G1	12.5732	0.0538905	-0.0269912	-0.0268994	0.0488309	0.0827532	0.113086	4	4
Tb10.70.1110	Tb927.10.5830	2338	1692	1812	2039	0	0	0	0	2338	1692	1812	2039	1692	0.10652	-0.001626	-0.140145	0.0352504	0.246665	Early G1	10.6421	-0.0449666	0.0129222	0.0320444	0.0923439	0.0271119	0.116777	4	4
Tb10.70.1120	Tb927.10.5820	3108	2517	2968	2975	0	0	0	0	3108	2517	2968	2975	2517	-0.0429239	0.0111938	0.0116076	0.0201225	0.0630464	G2/M phase	9.94423	-0.065374	-0.121187	0.186561	0.0841554	0.163803	0.10327	4	4
Tb10.70.1130	Tb927.10.5810	4297	3000	3110	3376	0	0	0	0	4297	3000	3110	3376	3000	0.181807	0.0218388	-0.163581	-0.0400646	0.345388	Early G1	10.7606	0.0399766	-0.00759988	-0.0323767	0.0606491	0.0533669	0.0840745	4	4
Tb10.70.1150	Tb927.10.5790	1216	965	1150	1379	0	0	0	1	1216	965	1150	1379	965	-0.0932492	-0.0683925	-0.0527316	0.214373	0.307622	G2/M phase	9.05649	0.123026	0.0642202	-0.187247	0.106408	0.0342747	0.0895575	4	4
Tb10.70.1170	Tb927.10.5780	1469	1322	1369	1422	0	0	0	0	1469	1322	1369	1422	1322	-0.0762081	0.130079	-0.056893	0.00302228	0.206287	Late G1	10.2938	-0.00393729	-0.0645842	0.0685215	0.138429	0.098529	0.0947241	4	4
Tb10.70.1190	Tb927.10.5770	7221	6030	7648	7117	0	0	0	0	7221	6030	7648	7117	6030	-0.101871	-0.00351236	0.10204	0.00334307	0.203911	S phase	9.7024	0.0641856	0.0383151	-0.102501	0.102329	0.129517	0.0654664	4	4
Tb10.70.1200	Tb927.10.5760	2841	2425	2299	2963	0	0	1	0	2841	2425	2299	2963	2299	-0.0331057	0.0968793	-0.217471	0.153697	0.371168	G2/M phase	10.37	-0.0367043	0.114304	-0.0775994	0.0308758	0.0754519	0.0547213	4	4
Tb10.70.1230	Tb927.10.5750	655	518	523	579	0	0	0	0	655	518	523	579	518	0.0588973	0.0787535	-0.14476	0.00710896	0.223513	Late G1	10.2277	0.00175189	0.0728967	-0.0746486	0.12444	0.0702999	0.0777382	4	4
Tb10.70.1250	Tb927.10.5740	398	312	408	354	0	0	0	0	398	312	408	354	312	-0.0302821	-0.0231055	0.126546	-0.0731579	0.199704	S phase	8.49974	-0.00143193	-0.113784	0.115216	0.0853116	0.213945	0.146096	3	4
Tb10.70.1320	Tb927.10.5670	3348	3125	3831	4134	0	0	0	0	3348	3125	3831	4134	3125	-0.251197	0.00775915	0.0642519	0.179186	0.430382	G2/M phase	12.0366	-0.028444	-0.0148373	0.0432812	0.072925	0.102305	0.171187	4	4
Tb10.70.1330	Tb927.10.5660	993	819	920	1199	0	0	0	1	993	819	920	1199	819	-0.122361	-0.0418925	-0.111494	0.275748	0.398109	G2/M phase	N/A	N/A	N/A	N/A	N/A	N/A	N/A	N/A	N/A
Tb10.70.1340	Tb927.10.5650	452	485	331	377	0	0	0	0	452	485	331	377	331	0.00100463	0.461066	-0.32746	-0.13461	0.788526	Late G1	8.46916	-0.313358	0.274723	0.0386351	0.0334291	0.0674823	0.0591614	4	4
Tb10.70.1350	Tb927.10.5640	1713	1471	1552	1633	0	0	0	0	1713	1471	1552	1633	1471	-0.0436111	0.0950601	-0.0649807	0.0135318	0.160041	Late G1	9.11773	0.00857177	-0.0521276	0.0435558	0.127367	0.198641	0.0715153	4	3
Tb10.70.1360	Tb927.10.5630	1025	930	1069	1297	0	0	0	0	1025	930	1069	1297	930	-0.21636	0.00171765	-0.0346952	0.249338	0.465698	G2/M phase	N/A	N/A	N/A	N/A	N/A	N/A	N/A	N/A	N/A
Tb10.70.1370	Tb927.10.5620	30973	13060	13571	13991	0	0	0	0	30973	13060	13571	13991	13060	0.744321	-0.143136	-0.325136	-0.276048	1.06946	Early G1	12.6644	0.139023	0.0680148	-0.207037	0.0718106	0.113562	0.0947558	4	4
Tb10.70.1380	Tb927.10.5610	16449	9776	11555	12826	3173	1702	1690	2211	16449	9776	11555	12826	9776	0.253381	-0.138903	-0.135074	0.0205961	0.392285	Early G1	N/A	N/A	N/A	N/A	N/A	N/A	N/A	N/A	N/A
Tb10.70.1390	Tb927.10.5600	469	523	521	556	0	0	0	0	469	523	521	556	469	-0.289996	0.225626	-0.0172738	0.081644	0.515622	Late G1	9.8429	-0.033983	-0.0125456	0.0465286	0.0877978	0.0484277	0.0724123	4	4
Tb10.70.1410	Tb927.10.5590	1622	1119	1266	1240	0	0	0	0	1622	1119	1266	1240	1119	0.168731	-0.00843357	-0.0677383	-0.0925593	0.26129	Early G1	11.4716	-0.0329194	0.0545967	-0.0216773	0.0666791	0.0872569	0.0645483	4	4
Tb10.70.1420	Tb927.10.5580	829	670	751	804	0	0	0	0	829	670	751	804	670	-0.0279056	0.0232824	-0.0494378	0.054061	0.103499	G2/M phase	9.9791	0.0562214	-0.124201	0.0679794	0.0948547	0.279563	0.219404	4	4
Tb10.70.1430	Tb927.10.5570	337	351	358	333	0	0	0	0	337	351	358	333	333	-0.183569	0.233552	0.0246689	-0.0746522	0.417122	Late G1	N/A	N/A	N/A	N/A	N/A	N/A	N/A	N/A	N/A
Tb10.70.1440	Tb927.10.5560	1321	886	983	1153	0	0	0	0	1321	886	983	1153	886	0.148322	-0.0695309	-0.157018	0.0782272	0.30534	Early G1	9.20031	-0.07382	0.197008	-0.123188	0.00593544	0.075558	0.0780856	3	3
Tb10.70.1450	Tb927.10.5550	1329	1251	1452	1704	0	0	0	0	1329	1251	1452	1704	1251	-0.251149	0.0199911	-0.00242132	0.233579	0.484727	G2/M phase	9.94286	0.0258312	-0.0323986	0.00656733	0.074228	0.0809399	0.152382	3	4
Tb10.70.1460	Tb927.10.5540	759	848	608	648	0	0	0	0	759	848	608	648	608	-0.0543498	0.464014	-0.253351	-0.156313	0.717365	Late G1	10.0736	-0.260423	0.173273	0.0871501	0.102312	0.116161	0.102022	4	4
Tb10.70.1470	Tb927.10.5530	1113	931	874	1020	0	0	0	0	1113	931	874	1020	874	0.031666	0.132465	-0.196055	0.0319248	0.32852	Late G1	9.48678	-0.0174771	0.0733331	-0.0558559	0.0577852	0.0688012	0.10765	4	3
Tb10.70.1490	Tb927.10.5520	1573	1016	895	1344	0	0	0	0	1573	1016	895	1344	895	0.266398	-0.00582081	-0.426134	0.165556	0.692532	Early G1	10.8651	-0.0177997	0.127099	-0.109299	0.0399012	0.0857359	0.118699	3	4
Tb10.70.1510	Tb927.10.5510	792	642	644	687	0	0	0	0	792	642	644	687	642	0.050247	0.105719	-0.127166	-0.0288001	0.232885	Late G1	10.1061	0.0715714	-0.0992985	0.0277271	0.0785264	0.168759	0.0950631	4	4
Tb10.70.1520	Tb927.10.5500	1314	1202	1170	1189	0	0	0	0	1314	1202	1170	1189	1170	-0.0413419	0.188529	-0.0877717	-0.0594152	0.2763	Late G1	9.67221	-0.15572	-0.00552222	0.161242	0.0287457	0.17829	0.163854	4	4
Tb10.70.1530	Tb927.10.5490	931	745	722	839	0	0	0	0	931	745	722	839	722	0.058216	0.0950744	-0.187539	0.0342489	0.282614	Late G1	8.24657	-0.101128	-0.189541	0.290669	0.137841	0.143951	0.174541	4	4
Tb10.70.1540	Tb927.10.5480	3074	1853	1812	1924	6226	3182	3973	4017	3074	1853	1812	1924	1812	0.390807	0.0189517	-0.2507	-0.159058	0.641507	Early G1	11.8921	0.107294	0.0483264	-0.15562	0.0448102	0.0577291	0.0230218	4	4
Tb10.70.1550	Tb927.10.5470	1800	1267	1481	1452	0	0	0	0	1800	1267	1481	1452	1267	0.123098	-0.0250834	-0.0373003	-0.0607142	0.183812	Early G1	10.5241	-0.0829454	0.0908067	-0.00786137	0.111045	0.220033	0.132367	4	4
Tb10.70.1570	Tb927.10.5450	2562	2459	2647	2425	0	0	0	0	2562	2459	2647	2425	2425	-0.128543	0.170657	0.0395716	-0.0816856	0.2992	Late G1	9.47296	-0.0954796	-0.0808345	0.176314	0.0851249	0.145538	0.13623	4	4
Tb10.70.1580	Tb927.10.5440	1266	870	953	998	1	0	0	0	1266	870	953	998	870	0.172129	-0.0106621	-0.116573	-0.0448935	0.288702	Early G1	N/A	N/A	N/A	N/A	N/A	N/A	N/A	N/A	N/A
Tb10.70.1600	Tb927.10.5430	876	702	911	978	1	0	0	0	876	702	911	978	702	-0.125383	-0.0864441	0.0521638	0.159664	0.285047	G2/M phase	11.1042	0.00610492	-0.132789	0.126685	0.0449336	0.100465	0.135042	4	4
Tb10.70.1620	Tb927.10.5420	2627	1854	2672	2449	0	1	0	0	2627	1854	2672	2449	1854	-0.00651868	-0.150895	0.139012	0.0184012	0.289907	S phase	8.27404	0.218043	-0.233876	0.0158323	0.131411	0.235784	0.247354	4	4
Tb10.70.1640	Tb927.10.5400	1563	1570	2290	2400	0	0	0	0	1563	1570	2290	2400	1563	-0.445441	-0.0805948	0.226616	0.299419	0.74486	G2/M phase	9.61228	0.313736	0.0660982	-0.379834	0.0681326	0.137409	0.109006	4	4
Tb10.70.1650	Tb927.10.5390	2185	1802	2189	2245	0	0	0	0	2185	1802	2189	2245	1802	-0.092314	-0.0119492	0.0313517	0.0729115	0.165225	G2/M phase	8.14391	0.0518573	-0.1315	0.0796426	0.0756805	0.0487354	0.0330171	3	4
Tb10.70.1660	Tb927.10.5380	3895	3635	4159	3713	0	0	0	0	3895	3635	4159	3713	3635	-0.132869	0.125862	0.0827712	-0.0757639	0.258731	Late G1	10.3428	0.0120081	-0.164586	0.152578	0.134257	0.061893	0.131094	4	4
Tb10.70.1690	Tb927.10.5360	1907	558	576	765	6688	4373	5338	5434	1907	558	576	765	558	1.05308	-0.361485	-0.553053	-0.138546	1.60614	Early G1	8.36154	-0.270554	0.235517	0.0350363	0.106467	0.10992	0.205903	3	4
Tb10.70.1720	Tb927.10.5350	7319	7309	11001	8256	0	1	1	1	7319	7309	11001	8256	7309	-0.341327	0.0150992	0.367616	-0.0413877	0.708943	S phase	12.1579	-0.00955212	-0.0252793	0.0348315	0.0791063	0.0802528	0.0424523	4	4
Tb10.70.1730	Tb927.10.5340	2465	1413	1595	1758	6380	3702	4859	5047	2465	1413	1595	1758	1413	0.328235	-0.116192	-0.178769	-0.0332741	0.507004	Early G1	12.4098	0.102799	0.000930447	-0.10373	0.0478898	0.067997	0.0690078	4	4
Tb10.70.1750	Tb927.10.5320	1631	1510	1623	1696	0	0	0	1	1631	1510	1623	1696	1510	-0.135912	0.111279	-0.0219785	0.046611	0.247191	Late G1	10.7196	-0.00899667	-0.113138	0.122135	0.0320152	0.0515109	0.0407119	4	4
Tb10.70.1760	Tb927.10.5310	1349	1175	1107	947	0	1	2	0	1349	1175	1107	947	947	0.0973374	0.256507	-0.0668708	-0.286973	0.54348	Late G1	8.6972	-0.0866521	0.136328	-0.0496762	0.198915	0.143792	0.28877	4	4
Tb10.70.1770	Tb927.10.5300	2671	2153	2346	2883	0	0	0	0	2671	2153	2346	2883	2153	-0.0543879	-0.00702048	-0.120538	0.181946	0.302484	G2/M phase	10.1848	-0.0506744	0.119659	-0.0689845	0.0745559	0.142049	0.0941113	4	3
Tb10.70.1780	Tb927.10.5290	757	718	718	830	0	0	0	0	757	718	718	830	718	-0.146442	0.135648	-0.101725	0.112519	0.28209	Late G1	8.60599	-0.0923458	0.0972668	-0.00492106	0.176688	0.238817	0.135817	4	4
Tb10.70.1790	Tb927.10.5280	1576	1490	1613	1535	1	0	0	0	1576	1490	1613	1535	1490	-0.130016	0.147428	0.0244898	-0.0419016	0.277444	Late G1	10.808	-0.053854	-0.0496784	0.103532	0.0733326	0.129618	0.145208	4	4
Tb10.70.1800	Tb927.10.5270	920	800	743	766	0	0	0	0	920	800	743	766	743	0.0421564	0.198922	-0.145088	-0.0959898	0.34401	Late G1	N/A	N/A	N/A	N/A	N/A	N/A	N/A	N/A	N/A
Tb10.70.1810	Tb927.10.5260	1244	1846	1531	1021	0	0	1	0	1244	1846	1531	1021	1021	-0.297367	0.630448	0.123147	-0.456228	1.08668	Late G1	8.77269	-0.344462	0.0609224	0.28354	0.134731	0.123037	0.0885188	3	4
Tb10.70.1860	Tb927.10.5240	3214	2377	3862	3365	0	1	0	3	3214	2377	3862	3365	2377	-0.125389	-0.202218	0.260616	0.0669908	0.462834	S phase	10.7553	0.156563	-0.0597657	-0.0967971	0.0491971	0.0462859	0.0229508	4	3
Tb10.70.1880	Tb927.10.5230	1414	1620	1237	1284	0	0	0	0	1414	1620	1237	1284	1237	-0.117427	0.437184	-0.189337	-0.130421	0.62652	Late G1	10.661	-0.177542	0.0725017	0.10504	0.101977	0.0952791	0.148517	4	4
Tb10.70.1890	Tb927.10.5220	2735	2134	2217	2405	48	33	26	35	2735	2134	2217	2405	2134	0.0602118	0.0606302	-0.121693	0.000851162	0.182323	Late G1	12.5874	0.0151048	0.0507886	-0.0658934	0.0782639	0.0591473	0.0401735	4	4
Tb10.70.1900	Tb927.10.5210	1449	1139	1255	1379	0	1	0	0	1449	1139	1255	1379	1139	0.00513148	0.0162407	-0.0812118	0.0598396	0.141051	G2/M phase	8.7666	-0.153905	0.186708	-0.0328025	0.108689	0.134914	0.232017	3	4
Tb10.70.1910	Tb927.10.5200	2083	1559	1607	1492	1	0	0	0	2083	1559	1607	1492	1492	0.167045	0.107402	-0.0862207	-0.188227	0.355272	Early G1	10.2315	-0.210788	0.114332	0.0964569	0.0910261	0.0707097	0.0957437	4	4
Tb10.70.1930	Tb927.10.5190	1524	985	1186	1358	19	23	12	9	1524	985	1186	1358	985	0.138059	-0.133209	-0.102673	0.0978229	0.271268	Early G1	9.76879	0.0920686	0.0815447	-0.173613	0.187343	0.24061	0.185888	4	4
Tb10.70.1950	Tb927.10.5180	1899	1658	2113	1841	0	1	0	0	1899	1658	2113	1841	1658	-0.129769	0.0328342	0.145311	-0.048376	0.27508	S phase	8.60092	0.0827705	-0.0745686	-0.00820195	0.130323	0.142569	0.0270134	4	4
Tb10.70.1970	Tb927.10.5170	1739	1358	1943	1776	0	0	0	0	1739	1358	1943	1776	1358	-0.109799	-0.108175	0.171256	0.0467178	0.281055	S phase	12.0681	0.170682	-0.166788	-0.00389394	0.0496108	0.141224	0.152642	4	4
Tb10.70.2070	Tb927.10.5140	1817	1498	1440	1362	0	0	1	0	1817	1498	1440	1362	1362	0.106068	0.185946	-0.108394	-0.18362	0.369567	Late G1	10.7439	0.00543984	0.0154143	-0.0208542	0.0872927	0.175002	0.145561	4	4
Tb10.70.2080	Tb927.10.5130	926	731	880	835	0	0	0	0	926	731	880	835	731	-0.010421	0.00683732	0.0370973	-0.0335137	0.070611	S phase	11.134	-0.0540253	0.0392152	0.0148101	0.060468	0.093426	0.124609	4	4
Tb10.70.2090	Tb927.10.5120	929	685	818	936	0	0	0	0	929	685	818	936	685	0.00168828	-0.0794873	-0.0608625	0.138661	0.218149	G2/M phase	9.23622	0.042067	0.184855	-0.226922	0.151925	0.0732903	0.087416	3	4
Tb10.70.2100	Tb927.10.5110	545	335	418	405	0	0	0	0	545	335	418	405	335	0.226903	-0.116793	-0.034823	-0.0752877	0.343696	Early G1	9.82807	0.0563163	0.0328744	-0.0891907	0.152684	0.144663	0.0591729	4	4
Tb10.70.2120	Tb927.10.5090	1371	1060	1032	1020	1	1	0	0	1371	1060	1032	1020	1020	0.15051	0.137745	-0.138249	-0.150006	0.300516	Early G1	11.0773	0.0523651	0.0439834	-0.0963485	0.0764725	0.128062	0.187112	4	4
Tb10.70.2130	Tb927.10.5080	1283	1263	1314	1511	1	0	0	0	1283	1263	1314	1511	1263	-0.213332	0.1224	-0.0578613	0.148793	0.362126	G2/M phase	10.6414	-0.00739135	-0.0130058	0.0203972	0.0410749	0.215413	0.187125	4	4
Tb10.70.2140	Tb927.10.5070	971	1472	1404	1026	0	0	0	0	971	1472	1404	1026	971	-0.454323	0.504311	0.198704	-0.248692	0.958634	Late G1	10.583	-0.0516801	-0.0889014	0.140582	0.0557241	0.104351	0.0664027	4	4
Tb10.70.2150	Tb927.10.5060	582	508	518	571	0	0	0	0	582	508	518	571	508	-0.0534458	0.108763	-0.100486	0.0451691	0.209248	Late G1	9.87213	0.184897	-0.0178118	-0.167085	0.111988	0.116005	0.081217	4	4
Tb10.70.2155	Tb927.10.5050	2163	1922	1974	2153	0	0	0	0	2163	1922	1974	2153	1922	-0.0741367	0.113837	-0.0850214	0.0453212	0.198858	Late G1	8.52319	-0.0816647	0.306289	-0.224625	0.175543	0.322673	0.223812	4	4
Tb10.70.2160	Tb927.10.5040	1455	1110	1196	1339	1	0	0	1	1455	1110	1196	1339	1110	0.0468888	0.0148284	-0.114886	0.0531689	0.168055	G2/M phase	9.41966	-0.171231	0.208511	-0.0372797	0.130813	0.122837	0.108363	4	4
Tb10.70.2170	Tb927.10.5030	18768	9473	13387	13523	44	118	156	156	18768	9473	13387	13523	9473	0.335279	-0.292704	-0.0311367	-0.0114379	0.627983	Early G1	9.64178	0.163183	0.0274333	-0.190616	0.0187965	0.110059	0.122407	4	4
Tb10.70.2180	Tb927.10.5020	1108	1086	1379	1550	0	0	0	1	1108	1086	1379	1550	1086	-0.344153	-0.0146873	0.0925389	0.266301	0.610454	G2/M phase	9.89316	0.209394	-0.00420264	-0.205192	0.100168	0.0883334	0.0717267	4	4
Tb10.70.2190	Tb927.10.5010	6101	5103	5682	6124	37	20	12	20	6101	5103	5682	6124	5103	-0.0626627	0.0380363	-0.0442826	0.0689091	0.131572	G2/M phase	10.7884	0.123125	-0.133333	0.0102084	0.103754	0.0294119	0.124218	3	4
Tb10.70.2200	Tb927.10.5000	543	486	534	594	0	0	0	0	543	486	534	594	486	-0.137743	0.0606603	-0.0408284	0.117911	0.255654	G2/M phase	N/A	N/A	N/A	N/A	N/A	N/A	N/A	N/A	N/A
Tb10.70.2210	Tb927.10.4990	576	821	1249	1033	0	0	0	0	576	821	1249	1033	576	-0.769054	0.100659	0.468606	0.199789	1.23766	S phase	9.48497	0.059988	0.0764902	-0.136478	0.0977458	0.0820288	0.144777	3	4
Tb10.70.2220	Tb927.10.4980	1992	1783	1630	1893	0	0	0	0	1992	1783	1630	1893	1630	-0.0206924	0.177796	-0.189011	0.0319077	0.366807	Late G1	8.37567	-0.241875	0.370354	-0.128479	0.204049	0.454298	0.439469	4	4
Tb10.70.2230	Tb927.10.4970	327	354	356	331	0	0	0	0	327	354	356	331	327	-0.215039	0.257819	0.0285748	-0.071355	0.472858	Late G1	9.14849	0.0397822	-0.0243246	-0.0154577	0.102247	0.118085	0.0475226	4	3
Tb10.70.2250	Tb927.10.4950	427	394	445	491	0	0	0	0	427	394	445	491	394	-0.187646	0.0547124	-0.00705003	0.139984	0.32763	G2/M phase	8.50934	0.11408	0.153767	-0.267847	0.112424	0.260936	0.247756	4	4
Tb10.70.2260	#N/A	1314	1250	1177	1288	0	0	0	0	1314	1250	1177	1288	1177	-0.0864621	0.1999	-0.124286	0.0108485	0.324186	Late G1	10.9068	-0.0879718	0.0365692	0.0514026	0.0296979	0.0984666	0.106538	4	4
Tb10.70.2270	Tb927.10.4930	308	321	331	384	0	0	0	0	308	321	331	384	308	-0.271822	0.14622	-0.0468944	0.172497	0.444319	G2/M phase	N/A	N/A	N/A	N/A	N/A	N/A	N/A	N/A	N/A
Tb10.70.2280	Tb927.10.4920	489	396	485	543	0	0	0	0	489	396	485	543	396	-0.110126	-0.0560608	-0.000948562	0.167135	0.277261	G2/M phase	8.55582	-0.0291066	0.0295467	-0.000440046	0.0534879	0.29681	0.260559	3	4
Tb10.70.2290	Tb927.10.4910	2274	1566	2007	2007	0	0	0	0	2274	1566	2007	2007	1566	0.0732405	-0.106508	0.0140758	0.0191921	0.179749	Early G1	9.21724	0.071912	0.0797641	-0.151676	0.0598701	0.108915	0.0567413	4	3
Tb10.70.2300	Tb927.10.4900	2653	2603	2780	2856	0	0	0	0	2653	2603	2780	2856	2603	-0.187988	0.142962	0.000499321	0.0445267	0.33095	Late G1	10.2962	-0.0815298	-0.00700304	0.0885328	0.156501	0.062913	0.199019	4	4
Tb10.70.2310	Tb927.10.4890	2288	1832	1771	1948	0	0	0	0	2288	1832	1771	1948	1771	0.0791786	0.11691	-0.169317	-0.0267715	0.286227	Late G1	10.6457	0.0241617	0.0267464	-0.050908	0.0722935	0.125407	0.0666822	4	4
Tb10.70.2320	Tb927.10.4880	5168	3781	3768	4205	0	0	0	0	5168	3781	3768	4205	3768	0.149644	0.0572049	-0.185136	-0.0217129	0.33478	Early G1	10.3206	-0.113816	0.0850204	0.0287954	0.106657	0.0982723	0.104778	4	4
Tb10.70.2330	Tb927.10.4870	1308	979	1942	1732	0	0	0	0	1308	979	1942	1732	979	-0.290711	-0.350294	0.400496	0.240509	0.75079	S phase	10.963	0.474364	-0.302778	-0.171587	0.0913234	0.120825	0.151263	4	4
Tb10.70.2340	Tb927.10.4860	596	539	511	556	0	0	0	0	596	539	511	556	511	-0.0345814	0.178791	-0.135544	-0.00866562	0.314334	Late G1	9.3245	-0.0401886	-0.029716	0.0699046	0.137149	0.310303	0.249627	4	4
Tb10.70.2350	Tb927.10.4850	2937	1953	2241	2541	0	0	0	0	2937	1953	2241	2541	1953	0.145557	-0.0846949	-0.123616	0.0627538	0.269174	Early G1	12.1843	0.0693442	-0.0421701	-0.0271741	0.0610416	0.0280532	0.0884149	4	4
Tb10.70.2360	Tb927.10.4840	1198	1086	1054	1199	0	0	0	0	1198	1086	1054	1199	1054	-0.0701041	0.146691	-0.13383	0.057243	0.280521	Late G1	10.4127	-0.0489187	-0.104383	0.153302	0.0672654	0.0585131	0.0294812	4	4
Tb10.70.2370	Tb927.10.4830	1054	868	829	998	0	0	0	0	1054	868	829	998	829	0.0249332	0.103224	-0.200471	0.0723133	0.303695	Late G1	11.5246	0.0667618	0.0467929	-0.113555	0.0570209	0.149116	0.112356	4	4
Tb10.70.2380	Tb927.10.4820	652	517	572	684	0	0	0	0	652	517	572	684	517	-0.0377823	-0.0140909	-0.105612	0.157485	0.263097	G2/M phase	N/A	N/A	N/A	N/A	N/A	N/A	N/A	N/A	N/A
Tb10.70.2390	Tb927.10.4810	717	442	527	590	36	24	11	10	717	442	527	590	442	0.204446	-0.135081	-0.118697	0.0493315	0.339528	Early G1	8.18194	0.00398811	0.0577431	-0.0617313	0.218186	0.283322	0.230402	4	3
Tb10.70.2400	Tb927.10.4800	994	734	896	899	75	42	36	46	994	734	896	899	734	0.0316421	-0.0474246	0.00292194	0.0128606	0.0790667	Early G1	9.81682	0.0345651	0.0902251	-0.12479	0.106989	0.102645	0.195252	4	4
Tb10.70.2420	Tb927.10.4780	825	732	653	641	0	0	0	0	825	732	653	641	641	0.0670905	0.252939	-0.149194	-0.170836	0.423775	Late G1	10.1462	0.0133141	-0.0611632	0.0478491	0.0181563	0.0599323	0.0450022	4	4
Tb10.70.2440	Tb927.10.4770	1349	970	1058	1182	0	0	0	0	1349	970	1058	1182	970	0.102869	-0.0145658	-0.126655	0.0383518	0.229524	Early G1	10.6714	0.0105995	-0.0378184	0.0272189	0.0552365	0.15419	0.107119	4	4
Tb10.70.2450	Tb927.10.4760	1763	1479	1430	1641	0	0	0	0	1763	1479	1430	1641	1430	0.0133289	0.118318	-0.167661	0.0360149	0.285979	Late G1	9.64625	-0.106854	-0.0189081	0.125762	0.124473	0.325312	0.279716	4	4
Tb10.70.2460	Tb927.10.4750	1904	1796	2384	2166	0	0	0	1	1904	1796	2384	2166	1796	-0.257918	0.0162345	0.187459	0.0542246	0.445378	S phase	11.1242	0.115512	-0.0716441	-0.0438683	0.0679253	0.0527151	0.0696549	4	4
Tb10.70.2465	Tb927.10.4740	495	747	628	804	0	0	0	0	495	747	628	804	495	-0.560588	0.391491	-0.096225	0.265322	0.952079	Late G1	10.6113	-0.218733	0.426336	-0.207603	0.174533	0.349498	0.207973	4	4
Tb10.70.2470	Tb927.10.4730	761	777	576	539	0	0	0	0	761	777	576	539	539	0.0659628	0.45438	-0.214838	-0.305505	0.759885	Late G1	10.0678	-0.23352	0.0709425	0.162578	0.0880468	0.0760094	0.06238	3	4
Tb10.70.2480	Tb927.10.4720	986	698	711	701	0	0	1	0	986	698	711	701	698	0.214176	0.0742141	-0.136535	-0.151854	0.36603	Early G1	9.00829	0.0887223	0.0809211	-0.169643	0.0886087	0.169923	0.154778	4	4
Tb10.70.2490	Tb927.10.4710	2619	1852	2018	2461	1	0	0	0	2619	1852	2018	2461	1852	0.090056	-0.0514769	-0.165007	0.126428	0.291435	G2/M phase	11.2229	-0.038731	0.0527789	-0.0140479	0.0147551	0.0451626	0.0395377	4	4
Tb10.70.2510	Tb927.10.4700	582	452	487	539	0	0	0	0	582	452	487	539	452	0.0317396	0.0254423	-0.104331	0.047149	0.15148	G2/M phase	N/A	N/A	N/A	N/A	N/A	N/A	N/A	N/A	N/A
Tb10.70.2520	Tb927.10.4690	900	713	901	1001	0	0	0	0	900	713	901	1001	713	-0.106148	-0.0837722	0.0164807	0.17344	0.279588	G2/M phase	N/A	N/A	N/A	N/A	N/A	N/A	N/A	N/A	N/A
Tb10.70.2530	Tb927.10.4680	662	415	423	527	0	0	0	0	662	415	423	527	415	0.260838	-0.0544827	-0.264308	0.0579531	0.525147	Early G1	9.48799	-0.0765825	0.140544	-0.0639613	0.0428638	0.0404046	0.0826971	3	4
Tb10.70.2540	Tb927.10.4670	545	474	475	555	0	1	0	0	545	474	475	555	474	-0.0580257	0.0990042	-0.135327	0.0943491	0.234332	Late G1	9.46164	0.0752456	0.197429	-0.272674	0.0683885	0.0327685	0.0959886	3	4
Tb10.70.2560	Tb927.10.4650	1436	1213	1034	995	0	0	0	0	1436	1213	1034	995	995	0.160253	0.275176	-0.192539	-0.242891	0.518067	Late G1	9.36912	-0.164096	0.0324575	0.131638	0.119977	0.0513371	0.133802	4	4
Tb10.70.2570	Tb927.10.4640	5570	4774	5019	5862	0	0	0	0	5570	4774	5019	5862	4774	-0.0766322	0.0592881	-0.105883	0.123227	0.229109	G2/M phase	12.4299	-0.138149	0.0121908	0.125958	0.0582653	0.124256	0.0682563	4	4
Tb10.70.2580	Tb927.10.4630	628	607	698	745	0	0	0	0	628	607	698	745	607	-0.23886	0.0704711	0.0346296	0.133759	0.372619	G2/M phase	8.9197	-0.00011673	-0.0103351	0.0104518	0.086556	0.135121	0.0644299	4	4
Tb10.70.2600	Tb927.10.4620	891	629	733	690	0	0	0	0	891	629	733	690	629	0.136809	-0.00715699	-0.0237759	-0.105876	0.242686	Early G1	9.2626	0.0413379	0.111564	-0.152901	0.121936	0.205359	0.0948658	4	3
Tb10.70.2610	Tb927.10.4610	732	652	570	581	0	0	0	0	732	652	570	581	570	0.0638974	0.255325	-0.175957	-0.143265	0.431282	Late G1	8.24133	0.122253	0.0988478	-0.221101	0.0430916	0.157178	0.115398	3	3
Tb10.70.2620	Tb927.10.4600	1430	1583	984	803	0	0	0	0	1430	1583	984	803	803	0.154903	0.659948	-0.263355	-0.551497	1.21145	Late G1	10.4836	-0.3858	-0.0109682	0.396768	0.0386735	0.123829	0.128843	4	3
Tb10.70.2640	Tb927.10.4580	714	886	991	905	0	0	0	0	714	886	991	905	714	-0.432977	0.236805	0.161011	0.0351603	0.669782	Late G1	8.84559	-0.0594799	0.0939136	-0.0344336	0.11235	0.17338	0.0721456	4	4
Tb10.70.2650	Tb927.10.4570	7136	7428	7371	7987	40490	26926	38190	37124	7136	7428	7371	7987	7136	-0.218178	0.19808	-0.0504059	0.0705038	0.416257	Late G1	14.8772	-0.0188895	-0.026032	0.0449215	0.0467262	0.117733	0.112107	4	4
Tb10.70.2690	Tb927.10.4530	378	356	406	412	0	0	0	0	378	356	406	412	356	-0.186603	0.0852871	0.0375175	0.0637984	0.27189	Late G1	N/A	N/A	N/A	N/A	N/A	N/A	N/A	N/A	N/A
Tb10.70.2700	Tb927.10.4520	1220	970	975	1061	69	32	44	58	1220	970	975	1061	970	0.0625297	0.0901042	-0.13985	-0.0127836	0.229955	Late G1	9.7791	-0.112917	-0.00984077	0.122758	0.103494	0.143252	0.100546	4	4
Tb10.70.2710	Tb927.10.4510	119	115	134	153	352	300	326	353	471	415	460	506	415	-0.123068	0.0527157	-0.0361339	0.106486	0.229554	G2/M phase	9.49406	0.0197424	-0.0198042	6.1856e-05	0.0358501	0.0396073	0.0253755	3	4
Tb10.70.2730	Tb927.10.4490	0	0	0	0	451	424	624	592	451	424	624	592	424	-0.344349	-0.0750127	0.245097	0.174264	0.589446	S phase	8.7317	0.362895	-0.229554	-0.133342	0.106547	0.0943938	0.0567495	4	3
Tb10.70.2750	Tb927.10.4470	49	58	40	33	616	514	598	584	665	572	638	617	572	-0.0550871	0.0859728	0.00614197	-0.0370277	0.14106	Late G1	10.2395	-0.108118	0.0879722	0.0201459	0.0935883	0.0850002	0.0554814	4	4
Tb10.70.2770	Tb927.10.4450	3	1	2	2	492	483	488	670	495	484	490	672	484	-0.249883	0.0760941	-0.143503	0.317293	0.567176	G2/M phase	9.6691	0.0428427	0.0447987	-0.0876414	0.175992	0.197007	0.0515359	4	4
Tb10.70.2900	Tb927.10.4330	0	0	0	0	564	399	582	563	564	399	582	563	399	-0.0372567	-0.178164	0.129094	0.0863264	0.307258	S phase	9.7113	0.0944613	-0.0734324	-0.0210288	0.112087	0.109916	0.182025	4	4
Tb10.70.2910	Tb927.10.4320	0	0	0	1	368	394	477	466	368	394	477	467	368	-0.355515	0.101374	0.139796	0.114345	0.49531	S phase	10.7765	0.211103	-0.11683	-0.0942735	0.0875755	0.0898537	0.0470943	4	4
Tb10.70.2920	Tb927.10.4310	29	37	17	28	1441	1349	1395	1458	1470	1386	1412	1486	1386	-0.119556	0.153955	-0.0566047	0.0222056	0.27351	Late G1	11.3666	0.0322777	0.0287012	-0.060979	0.0543048	0.0670775	0.084133	4	4
Tb10.70.2940	Tb927.10.4300	171	124	132	150	279	206	231	307	450	330	363	457	330	0.032394	-0.0566659	-0.156534	0.180806	0.337341	G2/M phase	10.4787	-0.0532875	-0.0314414	0.0847289	0.154597	0.157369	0.101202	4	4
Tb10.70.2950	Tb927.10.4290	759	586	783	937	0	0	0	0	759	586	783	937	586	-0.145308	-0.160108	0.0206315	0.284785	0.444893	G2/M phase	10.8782	0.183371	-0.0562742	-0.127096	0.0895312	0.156453	0.130957	4	4
Tb10.70.2970	Tb927.10.4280	5144	3557	3932	4367	0	0	0	0	5144	3557	3932	4367	3557	0.137634	-0.0361967	-0.128966	0.0275291	0.2666	Early G1	12.7386	-0.00633252	0.0142111	-0.00787859	0.0282558	0.162002	0.148386	4	4
Tb10.70.2980	Tb927.10.4270	756	589	734	711	0	0	0	0	756	589	734	711	589	-0.028577	-0.0302965	0.0498438	0.00902962	0.0801403	S phase	N/A	N/A	N/A	N/A	N/A	N/A	N/A	N/A	N/A
Tb10.70.2990	Tb927.10.4260	1495	1215	1313	1446	0	0	0	0	1495	1215	1313	1446	1215	-0.0177559	0.041454	-0.0840075	0.0603094	0.144317	G2/M phase	10.5099	-0.100539	0.0569506	0.0435885	0.0546854	0.103863	0.0964667	4	4
Tb10.70.3000	Tb927.10.4250	425	419	501	471	0	0	0	0	425	419	501	471	419	-0.242667	0.0952193	0.115708	0.0317403	0.358375	S phase	N/A	N/A	N/A	N/A	N/A	N/A	N/A	N/A	N/A
Tb10.70.3010	Tb927.10.4240	2121	2496	2467	2735	0	0	0	0	2121	2496	2467	2735	2121	-0.356313	0.236959	-0.0172729	0.136626	0.593272	Late G1	10.0041	0.0714895	-0.0226502	-0.0488393	0.192043	0.234811	0.0918441	4	4
Tb10.70.3020	Tb927.10.4230	775	636	679	611	0	0	0	0	775	636	679	611	611	0.0533522	0.126582	-0.0164055	-0.163528	0.29011	Late G1	10.9684	-0.0908925	-0.0146334	0.105526	0.0570359	0.25099	0.218187	4	4
Tb10.70.3030	Tb927.10.4220	762	803	645	565	0	0	0	0	762	803	645	565	565	-0.00228658	0.431721	-0.121751	-0.307683	0.739405	Late G1	9.48277	-0.334672	0.131637	0.203035	0.0872388	0.116237	0.0297724	3	4
Tb10.70.3040	Tb927.10.4210	391	473	733	562	0	0	0	0	391	473	733	562	391	-0.577572	0.0554989	0.4501	0.071973	1.02767	S phase	N/A	N/A	N/A	N/A	N/A	N/A	N/A	N/A	N/A
Tb10.70.3050	Tb927.10.4200	855	822	1361	1128	0	0	0	0	855	822	1361	1128	822	-0.404806	-0.103193	0.386892	0.121108	0.791698	S phase	10.0545	0.00633332	0.160513	-0.166846	0.189858	0.277331	0.219468	4	4
Tb10.70.3070	Tb927.10.4180	1820	1491	1568	1780	0	0	0	0	1820	1491	1568	1780	1491	-0.0177093	0.0530316	-0.111695	0.0763728	0.188068	G2/M phase	11.5113	0.0241166	0.0643559	-0.0884725	0.0938273	0.0772494	0.0403567	4	4
Tb10.70.3090	Tb927.10.4170	3329	3430	3950	2655	0	0	0	0	3329	3430	3950	2655	2655	-0.142269	0.25925	0.225522	-0.342503	0.601753	Late G1	11.3954	-0.0936339	-0.0238406	0.117475	0.112458	0.0815866	0.0922937	4	4
Tb10.70.3100	Tb927.10.4160	1917	1779	1858	1949	0	0	1	0	1917	1779	1858	1949	1779	-0.119142	0.131473	-0.0432152	0.0308847	0.250615	Late G1	8.63622	-0.0247776	-0.0581096	0.0828872	0.143165	0.0853102	0.113084	4	4
Tb10.70.3120	Tb927.10.4150	597	630	594	671	0	0	0	0	597	630	594	671	594	-0.211126	0.224894	-0.097367	0.0835991	0.43602	Late G1	11.2261	-0.153159	0.177702	-0.0245432	0.140741	0.194835	0.25907	4	4
Tb10.70.3125	Tb927.10.4140	1022	825	816	834	0	0	1	0	1022	825	816	834	816	0.0803475	0.129817	-0.12338	-0.0867852	0.253197	Late G1	N/A	N/A	N/A	N/A	N/A	N/A	N/A	N/A	N/A
Tb10.70.3150	Tb927.10.4130	2238	2141	2506	2469	0	0	0	0	2238	2141	2506	2469	2141	-0.211634	0.0828395	0.072569	0.0562258	0.294474	Late G1	11.3102	-0.0446486	0.0789276	-0.034279	0.0740482	0.117269	0.097021	4	4
Tb10.70.3160	Tb927.10.4120	1274	869	889	1064	5813	3925	4881	5063	1274	869	889	1064	869	0.181336	-0.0122019	-0.216747	0.0476124	0.398083	Early G1	10.7105	0.0633682	0.12764	-0.191008	0.107528	0.0494324	0.100457	4	4
Tb10.70.3180	Tb927.10.4100	1590	1174	1503	1474	0	0	0	0	1590	1174	1503	1474	1174	0.00562426	-0.073571	0.0454695	0.0224773	0.119041	S phase	9.74824	-0.103513	0.0984777	0.00503516	0.01845	0.0478247	0.0399776	4	3
Tb10.70.3185	Tb927.10.4090	848	513	625	672	0	0	0	0	848	513	625	672	513	0.223837	-0.14287	-0.0953443	0.014377	0.366706	Early G1	9.3497	-0.0720915	0.0188654	0.0532261	0.0376963	0.191338	0.190792	4	4
Tb10.70.3190	Tb927.10.4080	3715	3302	4569	3719	481	349	394	371	3715	3302	4569	3719	3302	-0.183904	0.00447298	0.235639	-0.0562082	0.419543	S phase	10.5798	0.05049	-0.0232478	-0.0272423	0.10067	0.199451	0.233364	4	4
Tb10.70.3200	Tb927.10.4070	1007	583	766	826	0	0	0	0	1007	583	766	826	583	0.215856	-0.214241	-0.0577644	0.0561493	0.430097	Early G1	N/A	N/A	N/A	N/A	N/A	N/A	N/A	N/A	N/A
Tb10.70.3210	Tb927.10.4060	1551	1178	1286	1352	0	0	0	0	1551	1178	1286	1352	1178	0.0649254	0.0264653	-0.0843557	-0.00703492	0.149281	Early G1	N/A	N/A	N/A	N/A	N/A	N/A	N/A	N/A	N/A
Tb10.70.3220	Tb927.10.4050	2287	1647	1783	1543	0	0	1	0	2287	1647	1783	1543	1543	0.198729	0.0835119	-0.0393941	-0.242846	0.441575	Early G1	12.7216	-0.00825231	-0.0128446	0.0210969	0.020556	0.136012	0.133975	4	4
Tb10.70.3240	Tb927.10.4040	2496	1528	1410	1573	0	0	0	0	2496	1528	1410	1573	1410	0.398107	0.0485322	-0.304789	-0.141849	0.702896	Early G1	8.79846	0.224368	-0.251449	0.0270811	0.132333	0.375004	0.444827	4	3
Tb10.70.3270	Tb927.10.4010	1564	1176	1346	1442	0	0	0	0	1564	1176	1346	1442	1176	0.0348786	-0.0180747	-0.0606565	0.0438526	0.104509	G2/M phase	8.43061	0.000506665	-0.0408682	0.0403615	0.230221	0.219314	0.0555147	4	4
Tb10.70.3280	Tb927.10.4000	2807	1730	2089	2438	0	0	0	0	2807	1730	2089	2438	1730	0.180559	-0.159299	-0.124631	0.103371	0.339858	Early G1	10.7666	0.0176082	-0.0293389	0.0117308	0.059576	0.0866499	0.115882	4	4
Tb10.70.3290	Tb927.10.3990	11989	8722	10088	10841	0	0	0	1	11989	8722	10088	10841	8722	0.0619239	-0.0386574	-0.0661202	0.0428537	0.128044	Early G1	12.0995	-0.0615732	0.0400236	0.0215496	0.0683438	0.046459	0.0264573	4	4
Tb10.70.3320	Tb927.10.3970	1375	1662	881	892	1	1	0	0	1375	1662	881	892	881	0.0968689	0.728757	-0.424322	-0.401304	1.15308	Late G1	10.3318	-0.423534	0.187875	0.235659	0.107615	0.141056	0.207867	4	4
Tb10.70.3350	Tb927.10.3950	1471	1101	1244	1418	0	0	0	0	1471	1101	1244	1418	1101	0.026791	-0.0327927	-0.0939928	0.0999945	0.193987	G2/M phase	9.96899	0.00569753	-0.140616	0.134919	0.0573169	0.0499233	0.0613259	3	4
Tb10.70.3360	Tb927.10.3940	3547	2050	3062	2901	10713	6377	9204	9369	3547	2050	3062	2901	2050	0.171895	-0.260681	0.080797	0.00798928	0.432576	Early G1	12.3407	0.0480768	-0.0113256	-0.0367512	0.104698	0.149909	0.0454438	4	4
Tb10.70.3380	Tb927.10.3920	1372	740	1277	1677	0	0	0	0	1372	740	1277	1677	740	0.0247584	-0.507526	0.0422635	0.440504	0.94803	G2/M phase	10.3146	0.406569	-0.00775349	-0.398816	0.0919077	0.0855768	0.0177477	4	4
Tb10.70.3390	Tb927.10.3910	880	687	745	783	0	0	0	0	880	687	745	783	687	0.0400946	0.0413003	-0.0791415	-0.00225334	0.120442	Late G1	9.90417	0.027986	-0.153404	0.125418	0.0538576	0.0192659	0.0652508	3	4
Tb10.70.3410	Tb927.10.3900	1978	1645	2122	2098	0	0	1	0	1978	1645	2122	2098	1645	-0.131492	-0.039048	0.090917	0.0796233	0.222409	S phase	13.3077	0.00862372	-0.0243854	0.0157617	0.0477371	0.0748692	0.0420919	4	4
Tb10.70.3440	Tb927.10.3890	1561	1075	1478	1511	0	0	0	0	1561	1075	1478	1511	1075	0.0145889	-0.165146	0.0567916	0.0937653	0.258911	G2/M phase	10.0923	0.0539077	0.10807	-0.161978	0.0565966	0.0271769	0.0550426	4	3
Tb10.70.3450	Tb927.10.3880	1749	1298	1429	1475	0	0	1	0	1749	1298	1429	1475	1298	0.0905026	0.0186617	-0.0799948	-0.0291695	0.170497	Early G1	8.91434	0.0259516	0.0740995	-0.100051	0.134293	0.0838171	0.188252	4	4
Tb10.70.3460	Tb927.10.3870	1919	1558	2535	2061	0	0	0	0	1919	1558	2535	2061	1558	-0.202383	-0.144643	0.320275	0.0267504	0.522658	S phase	9.90139	0.0872928	-0.0672345	-0.0200583	0.0938739	0.219702	0.153502	4	4
Tb10.70.3480	Tb927.10.3860	764	556	625	647	0	0	0	0	764	556	625	647	556	0.0956105	-0.00447823	-0.073079	-0.0180532	0.168689	Early G1	8.15992	-0.137343	0.0430602	0.094283	0.0572392	0.0949897	0.147164	3	4
Tb10.70.3500	Tb927.10.3850	1443	980	1145	1231	0	0	0	0	1443	980	1145	1231	980	0.128903	-0.0709154	-0.0837936	0.0258059	0.212697	Early G1	N/A	N/A	N/A	N/A	N/A	N/A	N/A	N/A	N/A
Tb10.70.3510	Tb927.10.3840	14940	10621	12459	13196	1473	921	899	1093	14940	10621	12459	13196	10621	0.0819406	-0.0519208	-0.0590243	0.0290044	0.140965	Early G1	11.5846	0.176248	-0.0870209	-0.0892268	0.0882914	0.0446405	0.052305	4	4
Tb10.70.3540	Tb927.10.3820	3064	3094	4687	3418	0	0	0	0	3064	3094	4687	3418	3064	-0.347653	0.0248033	0.386623	-0.0637733	0.734275	S phase	11.7401	0.0227422	-0.0870985	0.0643564	0.0434663	0.0756386	0.0487073	4	4
Tb10.70.3550	Tb927.10.3810	1474	838	915	1030	0	0	0	0	1474	838	915	1030	838	0.353533	-0.102783	-0.213333	-0.0374164	0.566866	Early G1	N/A	N/A	N/A	N/A	N/A	N/A	N/A	N/A	N/A
Tb10.70.3560	Tb927.10.3800	1048	707	783	886	0	0	1	0	1048	707	783	886	707	0.156275	-0.0531821	-0.143252	0.0401586	0.299528	Early G1	9.89668	0.113449	-0.142844	0.0293957	0.109882	0.12653	0.111649	4	4
Tb10.70.3570	Tb927.10.3790	5587	5057	8195	6475	0	0	1	0	5587	5057	8195	6475	5057	-0.306813	-0.0922064	0.366884	0.0321362	0.673697	S phase	10.2025	-0.125845	0.0281524	0.0976926	0.0764681	0.164823	0.199911	4	4
Tb10.70.3580	Tb927.10.3780	1850	1229	1495	1452	0	0	0	0	1850	1229	1495	1452	1229	0.160334	-0.0713076	-0.0260191	-0.0630069	0.231641	Early G1	8.73875	-0.122539	0.258968	-0.136429	0.0781219	0.11947	0.162812	4	4
Tb10.70.3590	Tb927.10.3770	2562	2325	2498	2669	0	0	0	0	2562	2325	2498	2669	2325	-0.122015	0.096344	-0.0374854	0.0631567	0.218359	Late G1	8.69281	-0.225873	0.196903	0.0289705	0.0304178	0.0380569	0.00763911	3	3
Tb10.70.3600	Tb927.10.3760	1038	760	742	850	0	0	0	1	1038	760	742	850	742	0.154188	0.0628522	-0.2091	-0.00794022	0.363288	Early G1	N/A	N/A	N/A	N/A	N/A	N/A	N/A	N/A	N/A
Tb10.70.3610	Tb927.10.3750	461	450	396	499	0	0	1	0	461	450	397	499	397	-0.117343	0.206214	-0.211944	0.123073	0.418158	Late G1	10.1002	-0.0252109	0.0144517	0.0107592	0.123429	0.087211	0.125465	4	4
Tb10.70.3630	Tb927.10.3740	410	343	394	444	0	0	0	0	410	343	394	444	343	-0.101415	-0.000431631	-0.0378167	0.139664	0.241079	G2/M phase	8.65952	0.0573412	0.0224194	-0.0797606	0.168152	0.0285823	0.189008	4	4
Tb10.70.3640	Tb927.10.3730	1433	1104	1295	1378	0	0	0	0	1433	1104	1295	1378	1104	-0.00668041	-0.0245798	-0.0317399	0.0630001	0.0947401	G2/M phase	9.87002	-0.100866	0.0379989	0.0628673	0.0424394	0.0521477	0.0477496	4	4
Tb10.70.3650	Tb927.10.3720	939	835	806	818	0	0	0	0	939	835	806	818	806	-0.00421268	0.184837	-0.103531	-0.0770937	0.288368	Late G1	8.98342	-0.0416373	-0.0704615	0.112099	0.038746	0.114468	0.147476	4	4
Tb10.70.3660	Tb927.10.3710	4207	3572	3546	3732	0	0	0	0	4207	3572	3546	3732	3546	0.0124831	0.134822	-0.113089	-0.0342164	0.247912	Late G1	8.58407	-0.141469	-0.0106637	0.152133	0.0943467	0.113987	0.137977	4	4
Tb10.70.3670	Tb927.10.3700	886	666	563	564	0	0	0	0	886	666	563	564	563	0.278	0.224614	-0.255145	-0.247469	0.533145	Early G1	11.9222	0.075788	-0.0257647	-0.0500233	0.113647	0.109396	0.0663198	4	4
Tb10.70.3680	Tb927.10.3690	557	497	531	593	0	0	0	0	557	497	531	593	497	-0.115632	0.0783358	-0.0635703	0.100866	0.216498	G2/M phase	N/A	N/A	N/A	N/A	N/A	N/A	N/A	N/A	N/A
Tb10.70.3690	Tb927.10.3680	928	594	616	630	1	0	0	1	928	594	616	630	594	0.297015	0.0117522	-0.173152	-0.135615	0.470167	Early G1	10.5975	-0.0962779	0.0670089	0.029269	0.0538691	0.0994829	0.0554994	4	4
Tb10.70.3700	Tb927.10.3670	901	671	728	808	0	2	2	0	901	671	728	808	671	0.0711014	0.0042861	-0.11546	0.0400728	0.186562	Early G1	10.7247	0.0641631	-0.0443117	-0.0198513	0.0435273	0.120506	0.0941339	4	4
Tb10.70.3710	Tb927.10.3660	3394	2118	2621	2517	0	1	0	0	3394	2118	2621	2517	2118	0.219716	-0.102169	-0.0321259	-0.0854218	0.321885	Early G1	10.7981	0.136754	0.047265	-0.184019	0.0646209	0.0910642	0.139488	4	4
Tb10.70.3720	Tb927.10.3650	3610	2551	4139	3758	0	1	0	0	3610	2551	4139	3758	2551	-0.0899708	-0.232508	0.22834	0.0941387	0.460847	S phase	10.009	0.393562	-0.102536	-0.291026	0.153246	0.132163	0.171021	4	4
Tb10.70.3750	Tb927.10.3640	1397	1515	1798	1689	0	0	0	0	1397	1515	1798	1689	1397	-0.340113	0.135271	0.144975	0.0598672	0.485088	S phase	10.0439	0.220759	-0.15787	-0.0628893	0.252625	0.214433	0.203497	4	4
Tb10.70.3760	Tb927.10.3630	822	691	798	683	0	0	0	0	822	691	798	683	683	-0.0112785	0.0966678	0.0669988	-0.152388	0.249056	Late G1	9.04106	0.0452284	-0.0733933	0.0281649	0.159656	0.167024	0.324642	4	4
Tb10.70.3780	Tb927.10.3620	1022	944	1148	1002	0	0	0	0	1022	944	1148	1002	944	-0.157562	0.0863007	0.131193	-0.0599313	0.288754	S phase	9.78706	0.0748864	-0.016828	-0.0580584	0.096578	0.127822	0.0462044	4	4
Tb10.70.3790	Tb927.10.3610	1244	979	950	1172	0	0	0	0	1244	979	950	1172	950	0.0537593	0.0665527	-0.214201	0.0938887	0.308089	G2/M phase	8.87524	-0.0324509	0.139958	-0.107507	0.0366238	0.0340994	0.00252443	3	3
Tb10.70.3820	Tb927.10.3590	1595	1278	1363	1452	0	0	0	0	1595	1278	1363	1452	1278	0.0190963	0.0578268	-0.0866476	0.00972457	0.144474	Late G1	10.4114	-0.0527455	-0.0222821	0.0750277	0.165623	0.194036	0.0449332	4	4
Tb10.70.3840	Tb927.10.3580	1231	892	996	1113	0	0	0	0	1231	892	996	1113	892	0.077534	-0.028782	-0.107052	0.0583001	0.184586	Early G1	9.61857	-0.011439	-0.071521	0.08296	0.109543	0.0603796	0.0760591	4	4
Tb10.70.3850	Tb927.10.3570	2709	2210	3065	3196	0	0	1	0	2709	2210	3065	3196	2210	-0.182122	-0.117437	0.117031	0.182528	0.36465	G2/M phase	10.7204	0.0556349	-0.10153	0.0458954	0.073457	0.180321	0.191152	4	4
Tb10.70.3860	Tb927.10.3560	2619	2394	2599	3151	0	0	0	1	2619	2394	2599	3151	2394	-0.182928	0.0458785	-0.0729601	0.210009	0.392937	G2/M phase	10.1652	-0.0337733	0.155866	-0.122093	0.0866183	0.190349	0.199261	4	4
Tb10.70.3870	Tb927.10.3550	1143	1072	1536	1271	1	0	0	0	1143	1072	1536	1271	1072	-0.273135	-0.00725649	0.274245	0.00614683	0.54738	S phase	9.87162	-0.0261499	-0.0747692	0.100919	0.124873	0.223786	0.197873	4	4
Tb10.70.3880	Tb927.10.3540	1493	1322	1309	1455	0	0	0	0	1493	1322	1309	1455	1309	-0.0507833	0.132124	-0.119505	0.0381649	0.251629	Late G1	11.4895	-0.0152623	0.033574	-0.0183117	0.101046	0.11195	0.0394212	4	4
Tb10.70.3930	Tb927.10.3520	2035	1930	2141	2200	0	0	0	1	2035	1930	2141	2200	1930	-0.178718	0.103253	0.015565	0.0599	0.281971	Late G1	9.27755	-0.0155726	0.0278272	-0.0122546	0.0448319	0.0875588	0.0513465	4	4
Tb10.70.3940	Tb927.10.3510	3774	2831	4106	3775	0	0	0	0	3774	2831	4106	3775	2831	-0.078202	-0.134586	0.164464	0.0483235	0.29905	S phase	12.7095	-0.162402	-0.035196	0.197598	0.107943	0.0562787	0.0597474	4	4
Tb10.70.3950	Tb927.10.3500	2722	2430	2895	2505	0	0	0	0	2722	2430	2895	2505	2430	-0.102725	0.0919637	0.107199	-0.0964378	0.209923	S phase	11.0621	0.0414316	-0.12978	0.0883488	0.0849818	0.0630426	0.0273915	4	4
Tb10.70.3960	Tb927.10.3490	1880	1047	1212	1274	0	0	0	1	1880	1047	1212	1274	1047	0.358403	-0.127669	-0.153913	-0.0768211	0.512316	Early G1	10.0444	-0.136269	-0.047598	0.183867	0.0780627	0.0379589	0.0702138	4	4
Tb10.70.3970	Tb927.10.3480	1233	910	1000	1084	0	0	1	0	1233	910	1000	1084	910	0.0801615	0.00032619	-0.100984	0.0204967	0.181146	Early G1	10.3842	-0.063533	0.00332765	0.0602054	0.101981	0.125893	0.106253	4	4
Tb10.70.3980	Tb927.10.3470	1540	1154	1214	1350	0	0	0	0	1540	1154	1214	1350	1154	0.0859627	0.0280746	-0.136172	0.022135	0.222135	Early G1	11.0117	0.0241497	-0.0866519	0.0625022	0.0837798	0.0377927	0.0987023	4	4
Tb10.70.3990	Tb927.10.3450	432	319	360	446	0	0	0	0	432	319	360	446	319	0.0122319	-0.0668439	-0.129776	0.184388	0.314163	G2/M phase	8.42594	-0.155881	0.245578	-0.0896972	0.0941057	0.13996	0.21751	4	3
Tb10.70.4000	Tb927.10.3430	1495	1103	1360	1419	0	0	0	0	1495	1103	1360	1419	1103	0.0112383	-0.0690753	-0.00427358	0.0621106	0.131186	G2/M phase	10.6312	0.0762266	0.0741623	-0.150389	0.0914516	0.132788	0.0948282	4	4
Tb10.70.4040	Tb927.10.3390	2313	1574	2009	1877	0	1	0	0	2313	1574	2009	1877	1574	0.113596	-0.0833345	0.0313355	-0.0615972	0.196931	Early G1	10.2686	-0.0250335	-0.0946643	0.119698	0.111161	0.137819	0.233542	4	4
Tb10.70.4060	Tb927.10.3380	354	278	214	338	2971	1697	1781	2040	3325	1975	1995	2378	1975	0.341626	-0.0514767	-0.274313	-0.0158365	0.615939	Early G1	13.1729	-0.012301	-0.0463313	0.0586323	0.0793406	0.121596	0.0424937	4	4
Tb10.70.4080	Tb927.10.3360	1977	1152	1121	1107	0	0	0	1	1977	1152	1121	1107	1107	0.457197	0.0364237	-0.240303	-0.253318	0.710514	Early G1	11.5382	-0.0576613	-0.0535866	0.111248	0.117596	0.139278	0.126264	4	4
Tb10.70.4090	Tb927.10.3350	1578	1246	1346	1326	0	0	0	0	1578	1246	1346	1326	1246	0.0539148	0.0715207	-0.0544771	-0.0709584	0.142479	Late G1	12.0761	0.104754	-0.0410417	-0.0637127	0.0863294	0.0991846	0.115641	4	4
Tb10.70.4100	Tb927.10.3340	1475	1279	1607	1440	0	0	0	0	1475	1279	1607	1440	1279	-0.12222	0.0304805	0.122462	-0.0307227	0.244682	S phase	10.2716	0.0618346	-0.0858453	0.0240107	0.0523741	0.099511	0.100692	4	4
Tb10.70.4110	Tb927.10.3330	545	469	567	541	0	0	0	0	545	469	567	541	469	-0.108841	0.0328893	0.069278	0.00667416	0.178119	S phase	9.11265	0.00264531	-0.0529521	0.0503068	0.0527715	0.138108	0.113633	4	4
Tb10.70.4120	Tb927.10.3320	1131	754	983	1117	0	0	0	0	1131	754	983	1117	754	0.0499246	-0.176639	-0.031384	0.158098	0.334737	G2/M phase	8.95423	0.0750736	-0.0672257	-0.00784784	0.108077	0.0955722	0.0723494	3	4
Tb10.70.4130	Tb927.10.3310	1443	1428	2114	1952	0	0	1	0	1443	1428	2114	1952	1428	-0.39432	-0.0509962	0.277611	0.167705	0.671931	S phase	9.03245	0.25305	-0.154232	-0.098818	0.0646935	0.0779333	0.0133513	3	3
Tb10.70.4140	Tb927.10.3300	2007	1260	1851	2092	0	0	1	0	2007	1260	1851	2092	1260	0.0307353	-0.282483	0.0350265	0.216721	0.499203	G2/M phase	11.5536	0.225046	-0.0477587	-0.177287	0.0541194	0.117053	0.111987	4	4
Tb10.70.4150	Tb927.10.3290	544	414	388	451	0	0	0	0	544	414	388	451	388	0.136609	0.101032	-0.229914	-0.00772701	0.366523	Early G1	N/A	N/A	N/A	N/A	N/A	N/A	N/A	N/A	N/A
Tb10.70.4155	Tb927.10.3280	10291	9805	9852	11408	1	1	5	8	10291	9805	9852	11408	9805	-0.155386	0.133219	-0.0972536	0.11942	0.288605	Late G1	12.6416	0.0019816	0.0532228	-0.0552044	0.136068	0.0824407	0.0927914	4	4
Tb10.70.4170	Tb927.10.3270	728	580	687	721	0	0	0	0	728	580	687	721	580	-0.0450291	-0.0145155	-0.00763043	0.067175	0.112204	G2/M phase	N/A	N/A	N/A	N/A	N/A	N/A	N/A	N/A	N/A
Tb10.70.4200	Tb927.10.3260	2776	1903	2457	2363	0	1	1	0	2776	1903	2457	2363	1903	0.0869151	-0.0994179	0.0318324	-0.0193296	0.186333	Early G1	10.7678	0.190037	-0.0328911	-0.157145	0.0639906	0.169518	0.128147	4	4
Tb10.70.4220	Tb927.10.3250	1311	901	981	1156	0	0	0	0	1311	901	981	1156	901	0.133842	-0.0488275	-0.163474	0.0784591	0.297316	Early G1	10.5646	0.0684752	-0.0656623	-0.00281293	0.0460802	0.147114	0.17102	4	4
Tb10.70.4250	Tb927.10.3230	1355	1165	1255	1144	1	0	0	0	1355	1165	1255	1144	1144	-0.00819878	0.132237	0.00222271	-0.126261	0.258499	Late G1	11.3997	-0.0503736	-0.103834	0.154207	0.0655332	0.108846	0.08644	4	4
Tb10.70.4270	Tb927.10.3220	620	344	486	497	0	0	0	0	620	344	486	497	344	0.228656	-0.262804	-0.00162877	0.0357771	0.491461	Early G1	N/A	N/A	N/A	N/A	N/A	N/A	N/A	N/A	N/A
Tb10.70.4280	Tb927.10.3210	19065	17004	17019	16410	0	0	2	3	19065	17004	17019	16410	16410	-0.0150963	0.17825	-0.0578496	-0.105304	0.283555	Late G1	13.7547	0.0544178	-0.0159571	-0.0384607	0.0818455	0.10289	0.0592834	4	4
Tb10.70.4300	Tb927.10.3200	2260	2280	2662	2822	0	0	0	2	2260	2280	2662	2822	2260	-0.293716	0.0773943	0.0634989	0.152823	0.446538	G2/M phase	11.0426	0.186926	-0.0198838	-0.167043	0.0679577	0.0658905	0.0453021	4	4
Tb10.70.4320	Tb927.10.3180	474	360	476	376	0	0	0	0	474	360	476	376	360	0.0298502	-0.0086409	0.156952	-0.178161	0.335113	S phase	9.3283	0.0327096	0.0888638	-0.121573	0.0461253	0.124613	0.144624	4	4
Tb10.70.4330	Tb927.10.3170	2223	2131	2423	2642	0	0	0	0	2223	2131	2423	2642	2131	-0.2295	0.0679215	0.0158132	0.145766	0.375266	G2/M phase	N/A	N/A	N/A	N/A	N/A	N/A	N/A	N/A	N/A
Tb10.70.4340	Tb927.10.3160	497	305	556	582	0	0	0	0	497	305	556	582	305	-0.0726863	-0.418724	0.21018	0.28123	0.699954	G2/M phase	N/A	N/A	N/A	N/A	N/A	N/A	N/A	N/A	N/A
Tb10.70.4350	Tb927.10.3150	662	628	692	857	0	1	0	0	662	628	692	857	628	-0.241477	0.0408555	-0.0565091	0.25713	0.498607	G2/M phase	8.01792	-0.170379	-0.0271306	0.197509	0.172474	0.0822857	0.094651	4	4
Tb10.70.4360	Tb927.10.3140	1532	1380	1407	1586	0	0	0	0	1532	1380	1407	1586	1380	-0.0955009	0.11215	-0.0972679	0.0806188	0.209418	Late G1	9.65038	-0.00616806	-0.0536321	0.0598002	0.0308093	0.149107	0.132663	3	4
Tb10.70.4370	Tb927.10.3130	2281	2584	1248	1088	0	0	0	0	2281	2584	1248	1088	1088	0.288132	0.826471	-0.46089	-0.653713	1.48018	Late G1	8.77764	-0.453934	-0.0520118	0.505946	0.0430988	0.0330764	0.0100224	3	3
Tb10.70.4380	Tb927.10.3120	1284	1048	1081	1129	0	0	0	0	1284	1048	1081	1129	1048	0.0303289	0.0957215	-0.0969228	-0.0291276	0.192644	Late G1	10.0688	0.0129847	0.058089	-0.0710736	0.114898	0.145525	0.197374	4	4
Tb10.70.4390	Tb927.10.3110	929	1249	754	741	0	0	0	0	929	1249	754	741	741	-0.101318	0.684104	-0.281405	-0.30138	0.985484	Late G1	9.80393	-0.290215	0.153517	0.136698	0.118151	0.108834	0.0849577	4	4
Tb10.70.4400	Tb927.10.3100	1375	1257	1503	1424	0	0	0	0	1375	1257	1503	1424	1257	-0.163763	0.0651888	0.0856771	0.0128975	0.24944	S phase	9.17213	-0.0246132	-0.212146	0.236759	0.060274	0.2242	0.225163	3	4
Tb10.70.4410	Tb927.10.3090	1132	877	1045	1107	0	0	0	1	1132	877	1045	1107	877	-0.0224386	-0.0322647	-0.0167826	0.0714859	0.103751	G2/M phase	10.8751	-0.00670303	-0.00787408	0.0145771	0.171346	0.228581	0.160557	4	4
Tb10.70.4420	Tb927.10.3080	566	752	797	834	0	0	0	0	566	752	797	834	566	-0.517131	0.251199	0.0976739	0.168258	0.76833	Late G1	N/A	N/A	N/A	N/A	N/A	N/A	N/A	N/A	N/A
Tb10.70.4430	Tb927.10.3070	1082	849	971	1040	0	0	0	0	1082	849	971	1040	849	-0.0106078	-0.00207272	-0.0457381	0.0584185	0.104157	G2/M phase	10.3903	0.240247	-0.059161	-0.181086	0.0228641	0.0942331	0.0809282	4	3
Tb10.70.4500	Tb927.10.3040	1837	1544	1571	1676	0	0	0	0	1837	1544	1571	1676	1544	0.000776871	0.108497	-0.103865	-0.00540934	0.212362	Late G1	12.2169	0.0865258	0.0108225	-0.0973483	0.111913	0.0766841	0.053742	4	4
Tb10.70.4510	Tb927.10.3030	200	88	108	141	1018	755	807	811	1218	843	915	952	843	0.173373	0.000862328	-0.118271	-0.0559645	0.291644	Early G1	9.67216	-0.166707	0.189254	-0.0225473	0.0981379	0.167395	0.170336	4	4
Tb10.70.4530	Tb927.10.3020	2569	2130	2735	2619	42	57	91	93	2569	2130	2735	2619	2130	-0.11334	-0.0252941	0.0980212	0.0406127	0.211361	S phase	8.26833	0.0567015	-0.0359156	-0.0207859	0.156353	0.201021	0.0446684	3	3
Tb10.70.4540	Tb927.10.3010	4870	3845	5666	4430	0	0	0	0	4870	3845	5666	4430	3845	-0.0866062	-0.0691453	0.25283	-0.097078	0.349908	S phase	9.85546	-0.0445709	-0.022697	0.0672679	0.059196	0.0721229	0.124649	3	4
Tb10.70.4550	Tb927.10.3000	3425	3035	3912	3362	0	0	0	0	3425	3035	3912	3362	3035	-0.149045	0.0349466	0.163784	-0.049686	0.312829	S phase	11.0355	-0.0601471	-0.0266981	0.0868453	0.0692377	0.101225	0.0746004	4	4
Tb10.70.4560	Tb927.10.2990	4423	3171	4622	4404	0	0	0	0	4423	3171	4622	4404	3171	-0.0456908	-0.167379	0.138828	0.0742417	0.306207	S phase	10.4489	-0.0683637	0.0402536	0.0281101	0.0751605	0.0321696	0.0874764	4	4
Tb10.70.4590	Tb927.10.2970	2442	1248	1295	1535	57	70	95	93	2442	1248	1295	1535	1248	0.486953	-0.123093	-0.307131	-0.0567284	0.794084	Early G1	9.28311	0.304183	0.0638696	-0.368052	0.0553156	0.116358	0.0992456	4	3
Tb10.70.4600	Tb927.10.2960	2655	1894	2331	2252	0	0	0	0	2655	1894	2331	2252	1894	0.0767435	-0.0521329	0.0100076	-0.0346182	0.128876	Early G1	9.4094	-0.0932617	-0.0281215	0.121383	0.131069	0.206937	0.203425	4	4
Tb10.70.4610	Tb927.10.2950	2290	2321	3879	3139	0	0	0	0	2290	2321	3879	3139	2290	-0.460066	-0.0822677	0.421298	0.121035	0.881364	S phase	11.242	0.183804	-0.0193493	-0.164455	0.106046	0.0196665	0.119266	4	4
Tb10.70.4620	Tb927.10.2940	1197	1030	932	1055	1	0	1	0	1197	1030	932	1055	932	0.0386027	0.180223	-0.201392	-0.0174342	0.381615	Late G1	8.15702	-0.0425311	-0.0639022	0.106433	0.146634	0.253614	0.23869	4	4
Tb10.70.4650	Tb927.10.2930	2319	2168	1883	1798	1	0	1	0	2319	2168	1883	1798	1798	0.0397871	0.301048	-0.139656	-0.201179	0.502228	Late G1	9.08678	-0.0425005	-0.0774055	0.119906	0.14226	0.156875	0.115505	3	4
Tb10.70.4680	Tb927.10.2920	1448	1633	1836	1285	0	0	1	0	1448	1633	1836	1285	1285	-0.237311	0.294551	0.226221	-0.283461	0.578012	Late G1	10.4439	-0.133482	-0.0985711	0.232053	0.0431386	0.0740664	0.0956398	4	4
Tb10.70.4700	Tb927.10.2910	1813	1057	1245	1192	0	0	0	1	1813	1057	1245	1192	1057	0.330016	-0.089989	-0.0911907	-0.148836	0.478851	Early G1	9.01038	0.0184114	-0.14049	0.122078	0.0965414	0.300557	0.234095	4	3
Tb10.70.4720	Tb927.10.2900	5565	4729	5589	5587	0	0	0	0	5565	4729	5589	5587	4729	-0.0956558	0.0278967	0.0315796	0.0361796	0.131835	G2/M phase	11.0246	-0.0231422	0.00393681	0.0192054	0.0898093	0.170845	0.0894202	4	4
Tb10.70.4740	Tb927.10.2890	55700	31950	37921	38822	0	0	0	0	55700	31950	37921	38822	31950	0.317944	-0.125519	-0.11571	-0.0767158	0.443462	Early G1	13.417	0.209319	-0.00171556	-0.207603	0.0690725	0.0866447	0.0988107	4	4
Tb10.70.4750	Tb927.10.2880	6146	6121	9460	6328	0	0	1	0	6146	6121	9460	6328	6121	-0.315996	0.0365229	0.427224	-0.147751	0.743219	S phase	11.357	0.0189593	0.0022912	-0.0212505	0.0712147	0.0566373	0.0264698	4	4
Tb10.70.4770	Tb927.10.2870	1669	1251	1406	1374	24	7	8	10	1669	1251	1406	1374	1251	0.0845805	0.0270774	-0.0417798	-0.0698781	0.154459	Early G1	9.06269	-0.00298409	-0.0980886	0.101073	0.186278	0.03906	0.164338	3	4
Tb10.70.4780	Tb927.10.2860	2507	1491	1933	1920	0	0	0	0	2507	1491	1933	1920	1491	0.226022	-0.165261	-0.0280713	-0.0326903	0.391283	Early G1	8.47537	0.00625767	-0.0924467	0.086189	0.0864109	0.0250677	0.105445	3	4
Tb10.70.4800	Tb927.10.2840	7581	5976	6769	7015	607	615	726	645	7581	5976	6769	7015	5976	0.0032573	0.0184484	-0.0391612	0.0174555	0.0576095	Late G1	N/A	N/A	N/A	N/A	N/A	N/A	N/A	N/A	N/A
Tb10.70.4810	Tb927.10.2830	500	365	385	439	0	0	0	0	500	365	385	439	365	0.10331	0.00767722	-0.152733	0.0417459	0.256043	Early G1	N/A	N/A	N/A	N/A	N/A	N/A	N/A	N/A	N/A
Tb10.70.4830	Tb927.10.2820	754	453	567	586	0	0	0	0	754	453	567	586	453	0.226091	-0.150563	-0.0640979	-0.0114296	0.376654	Early G1	N/A	N/A	N/A	N/A	N/A	N/A	N/A	N/A	N/A
Tb10.70.4840	Tb927.10.2810	2197	1947	2651	2685	0	0	0	0	2197	1947	2651	2685	1947	-0.247919	-0.063802	0.14411	0.167611	0.41553	G2/M phase	9.94608	0.0773222	-0.107133	0.0298104	0.0377875	0.0768988	0.0466928	4	4
Tb10.70.4850	Tb927.10.2800	673	549	621	828	0	0	0	0	673	549	621	828	549	-0.123695	-0.0590963	-0.118681	0.301473	0.425168	G2/M phase	8.78558	0.133363	-0.0232881	-0.110075	0.119723	0.182042	0.107062	4	4
Tb10.70.4860	Tb927.10.2790	1484	1196	1412	1385	1	0	0	0	1484	1196	1412	1385	1196	-0.0307349	0.0163905	0.0185411	-0.00419672	0.049276	S phase	11.0387	0.00451491	-0.0230654	0.0185505	0.0442373	0.0635208	0.0556481	4	4
Tb10.70.4870	Tb927.10.2780	2958	2464	3647	3109	0	0	2	0	2958	2464	3647	3109	2464	-0.178967	-0.0841873	0.244149	0.0190053	0.423115	S phase	9.3102	0.0340221	-0.0183277	-0.0156945	0.113292	0.178711	0.123925	4	4
Tb10.70.4880	Tb927.10.2770	4157	3759	4440	4395	0	0	1	0	4157	3759	4440	4395	3759	-0.158928	0.054277	0.0571157	0.0475355	0.216044	S phase	11.724	-0.025239	-0.0318708	0.0571099	0.0405289	0.0644892	0.0421044	4	4
Tb10.70.4890	Tb927.10.2760	1720	1466	1558	1697	0	0	0	0	1720	1466	1558	1697	1466	-0.0532276	0.074648	-0.074914	0.0534936	0.149562	Late G1	10.3716	0.00212247	-0.163598	0.161475	0.113448	0.175392	0.0684996	4	4
Tb10.70.4900	Tb927.10.2750	1457	1263	1369	1604	0	0	0	0	1457	1263	1369	1604	1263	-0.112054	0.0401984	-0.0809059	0.152762	0.264817	G2/M phase	10.7785	-0.100907	0.110053	-0.00914562	0.0932341	0.275534	0.207923	4	4
Tb10.70.4920	Tb927.10.2740	1626	1523	1503	1556	0	1	0	0	1626	1523	1503	1556	1503	-0.0835476	0.18044	-0.0760029	-0.0208896	0.263988	Late G1	11.2462	0.0387175	-0.0145993	-0.0241182	0.0440256	0.0526763	0.0484163	4	4
Tb10.70.4930	Tb927.10.2730	4259	3621	3685	3911	0	1	0	0	4259	3621	3685	3911	3621	-0.00990386	0.114369	-0.097727	-0.00673779	0.212096	Late G1	11.0874	0.000225059	-0.0469609	0.0467359	0.0415952	0.0856958	0.0853546	4	4
Tb10.70.4940	Tb927.10.2720	1239	951	1069	1130	0	0	1	0	1239	951	1069	1130	951	0.0304643	0.00720447	-0.061423	0.0237542	0.0918874	Early G1	8.06582	0.0105323	-0.0259146	0.0153822	0.0799437	0.0848338	0.0251548	3	3
Tb10.70.4960	Tb927.10.2700	1168	891	1317	1247	0	0	0	0	1168	891	1317	1247	891	-0.120666	-0.15281	0.173576	0.0998988	0.326386	S phase	9.41133	-0.125541	0.107502	0.0180387	0.0929615	0.185493	0.276263	3	4
Tb10.70.4970	Tb927.10.2690	739	516	523	627	0	0	0	0	739	516	523	627	516	0.162127	0.00232235	-0.21561	0.0511609	0.377736	Early G1	9.10573	-0.0182125	0.118664	-0.100451	0.0694176	0.12385	0.180331	4	4
Tb10.70.4980	Tb927.10.2680	1524	828	1055	1241	0	0	0	0	1524	828	1055	1241	828	0.275393	-0.246369	-0.1342	0.105176	0.521761	Early G1	8.34503	-0.192499	0.315106	-0.122607	0.201847	0.228713	0.0548289	3	4
Tb10.70.5000	Tb927.10.2660	596	707	487	401	0	0	0	0	596	707	487	401	401	0.00278336	0.60758	-0.16758	-0.442783	1.05036	Late G1	8.29386	-0.224015	-0.34277	0.566785	0.348441	0.140687	0.27867	3	4
Tb10.70.5010	Tb927.10.2650	1679	1331	1646	1609	0	1	1	0	1679	1331	1646	1609	1331	-0.0451005	-0.0217931	0.0472886	0.0196049	0.0923891	S phase	8.41125	-0.24575	0.487172	-0.241421	0.141585	0.330529	0.275391	4	4
Tb10.70.5020	Tb927.10.2640	1662	1583	1826	1634	0	0	0	0	1662	1583	1826	1634	1583	-0.161641	0.126499	0.0951523	-0.0600102	0.28814	Late G1	8.1101	-0.0647021	0.042783	0.0219191	0.0350292	0.0440519	0.0254841	3	3
Tb10.70.5030	Tb927.10.2630	317	331	332	400	0	0	0	1	317	331	332	401	317	-0.268434	0.152313	-0.080707	0.196828	0.465263	G2/M phase	N/A	N/A	N/A	N/A	N/A	N/A	N/A	N/A	N/A
Tb10.70.5050	Tb927.10.2620	912	847	929	993	0	0	0	0	912	847	929	993	847	-0.162076	0.0896517	-0.0144038	0.0868276	0.251727	Late G1	9.19606	0.115593	-0.0879338	-0.027659	0.0896815	0.311294	0.240695	4	4
Tb10.70.5060	Tb927.10.2610	567	355	447	497	0	1	0	0	567	356	447	497	356	0.14977	-0.163303	-0.0722772	0.0858101	0.313072	Early G1	9.28676	0.159178	-0.0549278	-0.104251	0.0614675	0.147163	0.11414	4	4
Tb10.70.5070	Tb927.10.2600	669	389	495	509	0	0	0	0	669	389	495	509	389	0.251396	-0.172441	-0.0621545	-0.016801	0.423837	Early G1	N/A	N/A	N/A	N/A	N/A	N/A	N/A	N/A	N/A
Tb10.70.5080	Tb927.10.2590	531	337	413	423	0	0	0	0	531	337	413	423	337	0.185255	-0.11231	-0.0562885	-0.0166564	0.297564	Early G1	9.7296	-0.123631	0.045026	0.078605	0.10523	0.18047	0.0986454	4	3
Tb10.70.5090	Tb927.10.2580	446	357	352	347	0	0	0	0	446	357	352	347	347	0.104782	0.142061	-0.11566	-0.131183	0.273244	Late G1	N/A	N/A	N/A	N/A	N/A	N/A	N/A	N/A	N/A
Tb10.70.5100	Tb927.10.2570	967	603	664	703	0	0	0	0	967	603	664	703	603	0.269528	-0.0534307	-0.151778	-0.0643198	0.421306	Early G1	9.3849	0.0493307	-0.162653	0.113322	0.0651098	0.165871	0.113874	4	4
Tb10.70.5110	Tb927.10.2560	3598	1794	2110	2239	0	0	0	0	3598	1794	2110	2239	1794	0.463185	-0.182432	-0.185741	-0.0950127	0.648925	Early G1	11.28	0.508596	-0.126632	-0.381965	0.16727	0.113412	0.197359	4	4
Tb10.70.5120	Tb927.10.2550	598	400	453	530	0	0	0	0	598	400	453	530	400	0.137341	-0.0844055	-0.142267	0.0893311	0.279607	Early G1	10.1444	0.0703477	-0.112787	0.0424395	0.0654155	0.108779	0.0456773	3	4
Tb10.70.5150	Tb927.10.2530	977	800	908	907	0	0	0	0	977	800	908	907	800	-0.0260721	0.0439684	-0.0107114	-0.00718487	0.0700405	Late G1	10.5793	-0.0693739	0.0684543	0.000919627	0.0440477	0.0847052	0.0714159	4	4
Tb10.70.5160	Tb927.10.2520	488	447	583	549	0	0	0	0	488	447	583	549	447	-0.226376	0.00541707	0.151266	0.0696926	0.377642	S phase	N/A	N/A	N/A	N/A	N/A	N/A	N/A	N/A	N/A
Tb10.70.5170	Tb927.10.2510	613	522	519	582	0	0	0	0	613	522	519	582	519	-0.0146779	0.111884	-0.133803	0.0365974	0.245687	Late G1	8.33507	-0.0292025	-0.0649838	0.0941863	0.161727	0.184086	0.101497	4	4
Tb10.70.5180	Tb927.10.2500	567	420	412	413	0	0	0	0	567	420	412	413	412	0.186325	0.111765	-0.153352	-0.144738	0.339677	Early G1	N/A	N/A	N/A	N/A	N/A	N/A	N/A	N/A	N/A
Tb10.70.5200	Tb927.10.2490	2218	2150	1627	1798	36	18	9	8	2218	2150	1627	1798	1627	0.0473162	0.360793	-0.278702	-0.129407	0.639494	Late G1	10.1918	-0.226419	0.042531	0.183888	0.126629	0.0724936	0.0908788	4	4
Tb10.70.5210	Tb927.10.2480	1175	909	1135	1070	36	17	9	8	1175	909	1135	1070	909	-0.0125606	-0.0244701	0.0584979	-0.0214673	0.082968	S phase	10.9318	0.0358954	-0.126694	0.0907989	0.0822415	0.0747694	0.115234	4	4
Tb10.70.5220	Tb927.10.2470	749	699	731	643	0	0	1	1	749	699	731	643	643	-0.0626637	0.196062	0.023269	-0.156667	0.35273	Late G1	10.8907	0.0462409	-0.0467492	0.000508342	0.0756242	0.0504496	0.0848307	4	4
Tb10.70.5250	Tb927.10.2440	505	352	308	374	0	0	0	0	505	352	308	374	308	0.265434	0.103125	-0.326892	-0.0416677	0.592326	Early G1	10.5896	0.125039	-0.0141744	-0.110864	0.112736	0.146138	0.0985142	4	4
Tb10.70.5260	Tb927.10.2430	495	428	494	477	0	0	0	0	495	428	494	477	428	-0.0848487	0.0637326	0.0332608	-0.0121447	0.148581	Late G1	8.33894	0.135146	-0.0149005	-0.120246	0.298317	0.153429	0.399514	3	4
Tb10.70.5350	Tb927.10.2380	3531	3854	4171	4117	1	0	0	0	3531	3854	4171	4117	3531	-0.298421	0.186258	0.0629229	0.0492393	0.484679	Late G1	10.0734	0.07045	-0.0450229	-0.025427	0.0194094	0.0468917	0.0519377	4	3
Tb10.70.5360	Tb927.10.2370	2866	3001	2972	3336	0	0	0	0	2866	3001	2972	3336	2866	-0.235863	0.188941	-0.0624401	0.109361	0.424804	Late G1	12.5502	-0.0870891	0.0234424	0.0636467	0.0322416	0.0389664	0.0197709	4	4
Tb10.70.5370	Tb927.10.2360	711	573	475	501	0	0	0	0	711	573	475	501	475	0.198177	0.245261	-0.262719	-0.180719	0.50798	Late G1	12.6561	-0.0559863	0.0178047	0.0381816	0.086796	0.0987317	0.0670896	4	4
Tb10.70.5380	Tb927.10.2350	2508	1801	1720	2038	0	0	0	0	2508	1801	1720	2038	1720	0.17892	0.0595804	-0.244181	0.00568045	0.423102	Early G1	11.6606	-0.0531051	0.0601258	-0.00702064	0.0517739	0.0642193	0.0963677	4	4
Tb10.70.5385	Tb927.10.2340	447	403	343	422	1	1	0	2	448	404	343	424	343	0.00207469	0.21133	-0.262188	0.0487835	0.473519	Late G1	N/A	N/A	N/A	N/A	N/A	N/A	N/A	N/A	N/A
Tb10.70.5400	Tb927.10.2330	1056	686	705	720	0	0	0	0	1056	686	705	720	686	0.288054	0.0241236	-0.173834	-0.138344	0.461888	Early G1	9.71001	0.0478829	-0.0652717	0.0173888	0.107698	0.126994	0.21414	4	4
Tb10.70.5410	Tb927.10.2320	947	926	885	978	0	0	1	0	947	926	885	978	885	-0.1305	0.195547	-0.10716	0.0421133	0.326047	Late G1	8.34329	-0.115	0.0665789	0.0484207	0.149666	0.244592	0.149004	3	4
Tb10.70.5420	Tb927.10.2310	1411	1281	1561	1927	0	0	0	0	1411	1281	1561	1927	1281	-0.265378	-0.0464267	0.0014013	0.310404	0.575782	G2/M phase	10.4698	-0.145185	-0.0144217	0.159607	0.0892771	0.135306	0.0948669	4	4
Tb10.70.5430	Tb927.10.2300	438	458	442	566	1	0	0	0	438	458	442	566	438	-0.263243	0.159573	-0.129101	0.232771	0.496014	G2/M phase	N/A	N/A	N/A	N/A	N/A	N/A	N/A	N/A	N/A
Tb10.70.5440	Tb927.10.2290	1963	1734	2137	2191	0	0	0	0	1963	1734	2137	2191	1734	-0.176917	0.00252552	0.0666364	0.107755	0.284673	G2/M phase	10.4616	0.0108284	-0.134415	0.123586	0.0965887	0.0275317	0.0697739	3	4
Tb10.70.5450	Tb927.10.2280	1254	968	1029	1138	0	0	0	0	1254	968	1029	1138	968	0.0483051	0.0332457	-0.115962	0.0344115	0.164267	Early G1	N/A	N/A	N/A	N/A	N/A	N/A	N/A	N/A	N/A
Tb10.70.5460	Tb927.10.2270	2108	1946	2507	2545	0	0	1	0	2108	1946	2507	2545	1946	-0.253021	-0.00998511	0.118093	0.144913	0.397934	G2/M phase	10.9738	0.00166712	0.0084086	-0.0100757	0.0427908	0.121267	0.150668	4	4
Tb10.70.5470	Tb927.10.2260	2414	2143	2208	1975	0	0	0	0	2414	2143	2208	1975	1975	-0.00387924	0.182726	-0.0115378	-0.167309	0.350035	Late G1	10.4719	-0.159593	-0.0258289	0.185422	0.146561	0.101296	0.0763206	4	4
Tb10.70.5480	Tb927.10.2250	1151	686	964	946	0	0	0	0	1151	686	964	946	686	0.169949	-0.218259	0.0351933	0.0131167	0.388208	Early G1	11.1538	0.383467	-0.0965152	-0.286952	0.18199	0.0901075	0.141934	4	4
Tb10.70.5500	Tb927.10.2240	4966	4835	5537	5400	0	0	0	0	4966	4835	5537	5400	4835	-0.211224	0.108607	0.0668232	0.0357943	0.319831	Late G1	12.4063	0.00610831	-0.0632369	0.0571286	0.0723195	0.052763	0.0666688	4	4
Tb10.70.5510	Tb927.10.2230	1499	1004	1108	1144	0	0	0	0	1499	1004	1108	1144	1004	0.199657	-0.0201851	-0.115359	-0.0641132	0.315016	Early G1	11.0001	0.0436542	-0.100381	0.0567273	0.0679042	0.025732	0.0900001	4	4
Tb10.70.5520	Tb927.10.2220	948	655	720	768	0	0	0	1	948	655	720	768	655	0.157123	-0.0178696	-0.11874	-0.020514	0.275863	Early G1	10.7084	-0.02015	-0.114262	0.134412	0.0734127	0.153825	0.119879	4	4
Tb10.70.5540	Tb927.10.2210	2020	1513	1442	1560	1	1	0	0	2020	1513	1442	1560	1442	0.167617	0.109073	-0.19764	-0.0790492	0.365257	Early G1	9.61737	-0.00116936	-0.0408159	0.0419853	0.0944787	0.0691062	0.0761846	4	4
Tb10.70.5550	Tb927.10.2200	542	670	419	417	0	0	0	0	542	670	419	417	417	-0.0404624	0.623805	-0.290778	-0.292565	0.91637	Late G1	9.56202	-0.320927	-0.00256118	0.323488	0.281402	0.0995773	0.368478	3	4
Tb10.70.5560	Tb927.10.2190	5620	5118	7256	7932	0	0	0	0	5620	5118	7256	7932	5118	-0.334075	-0.110665	0.155557	0.289183	0.623258	G2/M phase	12.3465	0.197701	-0.118675	-0.0790257	0.0800787	0.035706	0.110065	4	4
Tb10.70.5570	Tb927.10.2180	825	566	631	656	0	0	0	0	825	566	631	656	566	0.163869	-0.0213242	-0.101858	-0.0406862	0.265727	Early G1	N/A	N/A	N/A	N/A	N/A	N/A	N/A	N/A	N/A
Tb10.70.5590	Tb927.10.2160	1535	1314	1521	1597	0	0	0	0	1535	1314	1521	1597	1314	-0.106301	0.0278249	0.00150771	0.0769681	0.183269	G2/M phase	12.007	0.0752571	0.0176334	-0.0928905	0.0392104	0.0778993	0.103144	4	4
Tb10.70.5600	Tb927.10.2150	569	564	586	586	0	0	1	0	569	564	586	586	564	-0.169445	0.176221	-0.00594597	-0.000829685	0.345666	Late G1	N/A	N/A	N/A	N/A	N/A	N/A	N/A	N/A	N/A
Tb10.70.5620	#N/A	1485	987	1039	1167	0	0	0	1	1485	987	1039	1167	987	0.211674	-0.0192676	-0.182566	-0.00984079	0.39424	Early G1	9.41547	0.0122337	0.0187196	-0.0309533	0.138689	0.082985	0.0925852	4	4
Tb10.70.5630	Tb927.10.2130	1414	1042	1159	1150	0	0	0	0	1414	1042	1159	1150	1042	0.104977	0.0229491	-0.0608977	-0.0670282	0.172005	Early G1	10.3855	-0.0956619	0.014101	0.0815608	0.0704408	0.127549	0.196958	4	4
Tb10.70.5650	Tb927.10.2110	0	0	0	0	33320	22373	32278	30886	33320	22373	32278	30886	22373	0.0310832	-0.185147	0.106273	0.0477911	0.29142	S phase	15.346	-0.0767572	0.0521619	0.0245952	0.0374435	0.0855108	0.0711283	4	4
Tb10.70.5690	Tb927.10.2080	597	577	518	642	0	0	0	0	597	577	518	642	518	-0.114118	0.195121	-0.19787	0.116867	0.392991	Late G1	11.4021	-0.00113964	-0.0618772	0.0630168	0.0272389	0.0652029	0.0465952	4	4
Tb10.70.5700	Tb927.10.2070	961	767	921	1152	0	0	0	0	961	767	921	1152	767	-0.120114	-0.0870249	-0.0604224	0.267562	0.387676	G2/M phase	9.10701	-0.19849	0.209591	-0.0111015	0.0856436	0.148374	0.152511	4	4
Tb10.70.5710	Tb927.10.2060	1932	1417	2029	1971	0	0	1	0	1932	1417	2029	1971	1417	-0.0644551	-0.153311	0.127246	0.0905208	0.280557	S phase	9.86487	-0.0775784	-0.0879396	0.165518	0.075234	0.149487	0.224493	3	4
Tb10.70.5720	Tb927.10.2050	1160	697	703	786	0	0	0	0	1160	697	703	786	697	0.353344	-0.023151	-0.248157	-0.0820361	0.601501	Early G1	8.10168	0.0408823	0.0857971	-0.126679	0.178289	0.342659	0.228338	3	4
Tb10.70.5760	Tb927.10.2040	2458	1644	2486	2407	0	0	0	0	2458	1644	2486	2407	1644	-0.00284682	-0.224722	0.134522	0.0930477	0.359244	S phase	10.3976	0.0955685	-0.022724	-0.0728445	0.0667847	0.0666481	0.11421	4	4
Tb10.70.5780	Tb927.10.2030	1393	1026	1253	1375	0	0	0	0	1393	1026	1253	1375	1026	0.00179192	-0.0809735	-0.0299899	0.109172	0.190145	G2/M phase	8.76325	0.0850812	-0.179971	0.0948899	0.0977592	0.156796	0.182877	4	4
Tb10.70.5800	Tb927.10.2020	755	196	224	302	1853	379	594	774	2608	575	818	1076	575	1.13144	-0.691467	-0.4203	-0.0196781	1.82291	Early G1	12.3405	0.0908109	-0.0500163	-0.0407947	0.0646173	0.0578171	0.0963683	4	4
Tb10.70.5830	Tb927.10.2000	1053	873	941	995	0	0	0	0	1053	873	941	995	873	-0.0227854	0.0651618	-0.0639972	0.0216209	0.129159	Late G1	11.1593	-0.00200122	-0.0637554	0.0657566	0.0986517	0.203906	0.110659	4	4
Tb10.70.5840	Tb927.10.1990	5666	3219	4953	4717	0	0	0	0	5666	3219	4953	4717	3219	0.167159	-0.29016	0.0941584	0.0288417	0.457319	Early G1	11.8849	0.107242	-0.0664876	-0.0407541	0.0437569	0.0420494	0.0492746	4	4
Tb10.70.5850	Tb927.10.1980	2197	1417	1989	2076	0	0	0	0	2197	1417	1989	2076	1417	0.0630865	-0.21121	0.0406218	0.107501	0.318711	G2/M phase	10.1161	0.0646609	-0.012889	-0.0517719	0.109151	0.0839507	0.0956508	4	4
Tb10.70.5860	Tb927.10.1970	3439	2457	4209	3887	0	0	0	0	3439	2457	4209	3887	2457	-0.147159	-0.273851	0.265357	0.155653	0.539208	S phase	10.3809	0.279429	-0.111811	-0.167618	0.14497	0.277658	0.154473	4	4
Tb10.70.5870	Tb927.10.1960	2791	2137	2613	2779	0	0	0	0	2791	2137	2613	2779	2137	-0.0297707	-0.0565668	-0.00381872	0.0901563	0.146723	G2/M phase	N/A	N/A	N/A	N/A	N/A	N/A	N/A	N/A	N/A
Tb10.70.5880	Tb927.10.1950	1400	1357	1249	1055	0	0	0	0	1400	1357	1249	1055	1055	0.00306849	0.316461	-0.0405579	-0.278972	0.595434	Late G1	9.2353	-0.123597	-0.12072	0.244317	0.0695722	0.11745	0.160087	3	4
Tb10.70.5890	Tb927.10.1940	627	607	354	343	0	0	0	0	627	607	354	343	343	0.284043	0.595673	-0.419646	-0.46007	1.05574	Late G1	8.98377	-0.495244	0.0447985	0.450445	0.222861	0.355326	0.516684	3	4
Tb10.70.5900	Tb927.10.1930	2349	1760	2073	1989	0	0	0	0	2349	1760	2073	1989	1760	0.057808	-0.000264214	-0.00149162	-0.0560522	0.11386	Early G1	9.75646	0.063496	0.0414839	-0.10498	0.0472593	0.0190465	0.0663058	3	3
Tb10.70.5920	Tb927.10.1910	2204	1906	2722	2347	0	0	0	0	2204	1906	2722	2347	1906	-0.197807	-0.0489845	0.227762	0.0190295	0.42557	S phase	N/A	N/A	N/A	N/A	N/A	N/A	N/A	N/A	N/A
Tb10.70.5940	Tb927.10.1900	767	1658	1172	740	0	0	0	0	767	1658	1172	740	740	-0.569422	0.901123	0.163279	-0.49498	1.47054	Late G1	9.97021	-0.333947	0.0424011	0.291546	0.124578	0.115549	0.219743	4	4
Tb10.70.5950	Tb927.10.1890	2428	2082	3845	2898	0	1	0	0	2428	2082	3845	2898	2082	-0.325569	-0.188968	0.458673	0.0558636	0.784242	S phase	10.0314	0.261929	-0.0603624	-0.201567	0.119373	0.105232	0.0730728	4	4
Tb10.70.5960	Tb927.10.1880	679	700	799	878	0	0	0	0	679	700	799	878	679	-0.313776	0.0885659	0.0420344	0.183176	0.496953	G2/M phase	8.24335	0.0807995	0.0806585	-0.161458	0.17594	0.584262	0.409005	4	3
Tb10.70.5970	Tb927.10.1870	1084	1037	1096	1142	0	0	0	0	1084	1037	1096	1142	1037	-0.158175	0.136275	-0.0212653	0.0431658	0.29445	Late G1	8.27928	-0.021864	0.180802	-0.158938	0.202382	0.266501	0.0641192	3	3
Tb10.70.5980	Tb927.10.1860	1529	1103	1108	1179	1	0	1	0	1529	1103	1108	1179	1103	0.17631	0.0635538	-0.167293	-0.072571	0.343604	Early G1	N/A	N/A	N/A	N/A	N/A	N/A	N/A	N/A	N/A
Tb10.70.5990	Tb927.10.1850	931	675	1008	977	0	0	0	0	931	675	1008	977	675	-0.0814739	-0.186968	0.154196	0.114247	0.341164	S phase	N/A	N/A	N/A	N/A	N/A	N/A	N/A	N/A	N/A
Tb10.70.6000	Tb927.10.1840	530	473	480	513	0	0	0	0	530	473	480	513	473	-0.0628564	0.13139	-0.0847874	0.0162533	0.216178	Late G1	9.55823	-0.0453928	-0.0700877	0.115481	0.0295162	0.152314	0.139463	4	4
Tb10.70.6010	Tb927.10.1830	396	426	519	454	0	0	0	0	396	426	519	454	396	-0.324587	0.139165	0.186674	-0.00125194	0.511261	S phase	N/A	N/A	N/A	N/A	N/A	N/A	N/A	N/A	N/A
Tb10.70.6030	Tb927.10.1820	443	326	378	409	0	0	0	0	443	326	378	409	326	0.0452479	-0.0387877	-0.0626455	0.0561853	0.118831	G2/M phase	9.64973	-0.0499251	0.216447	-0.166522	0.0799458	0.13492	0.212932	3	4
Tb10.70.6035	Tb927.10.1810	683	613	772	743	0	0	0	0	683	613	772	743	613	-0.186941	0.0154599	0.110802	0.0606792	0.297742	S phase	N/A	N/A	N/A	N/A	N/A	N/A	N/A	N/A	N/A
Tb10.70.6040	Tb927.10.1800	490	437	388	388	0	0	0	0	490	437	388	388	388	0.0582573	0.251508	-0.157441	-0.152324	0.408949	Late G1	N/A	N/A	N/A	N/A	N/A	N/A	N/A	N/A	N/A
Tb10.70.6150	Tb927.10.1750	763	500	556	628	0	0	0	0	763	500	556	628	500	0.185426	-0.0659303	-0.150146	0.0306503	0.335571	Early G1	8.88133	0.033934	-0.0953543	0.0614203	0.180488	0.147782	0.284626	3	4
Tb10.70.6160	Tb927.10.1740	860	593	677	763	0	0	0	0	860	593	677	763	593	0.112142	-0.0657631	-0.112011	0.0656321	0.224154	Early G1	9.44043	-0.0384112	0.0282745	0.0101368	0.0724228	0.240909	0.16878	4	4
Tb10.70.6170	Tb927.10.1730	893	711	674	808	0	0	0	0	893	711	674	808	674	0.0683644	0.0979529	-0.21652	0.0502028	0.314473	Late G1	N/A	N/A	N/A	N/A	N/A	N/A	N/A	N/A	N/A
Tb10.70.6180	Tb927.10.1720	1248	1309	1262	1532	0	0	0	0	1248	1309	1262	1532	1248	-0.246577	0.180669	-0.109456	0.175364	0.427246	Late G1	12.137	-0.0571121	-0.0886807	0.145793	0.0805836	0.129122	0.11149	4	4
Tb10.70.6190	Tb927.10.1710	997	775	986	953	1	0	0	0	997	775	986	953	775	-0.0402622	-0.0452604	0.0647589	0.0207637	0.110019	S phase	9.88696	-0.0487632	0.102178	-0.0534148	0.0151747	0.113042	0.104808	4	4
[truncated: 4,977 more rows]
