# Supplementary material for: The Cell Cycle Regulated Transcriptome of Trypanosoma brucei
Source: PLoS One. 2011 Mar 31;6(3):e18425. doi: 10.1371/journal.pone.0018425 (PMC3069104; doi:10.1371/journal.pone.0018425)
Supplement: Table S2 — Selected over-represented gene ontology terms found associated with transcripts that were cell-cycle regulated (amplitude thresholds as in Fig 3) and whose expression levels peaked at specific points in the DCE/RNA-seq experiment. GOstats [58] was employed using a correction for multiple testing. The lists of regulated genes used as input are given below each analysis. (XLS) [file pone.0018425.s004.xls]

## Sheet: Early G1
Biological Process:
GO	Genes	Groupcount	Totalcount	P-value	Full GO paths	Final GO term
GO:0005975	Tb927.8.6580; Tb10.05.0150; Tb10.70.5800; Tb09.211.3560; Tb927.8.5600; Tb927.6.4300; Tb11.03.0230; Tb10.70.1370	8	68	0.00073	*biological_process*metabolic process*macromolecule metabolic process*carbohydrate metabolic process; *biological_process*metabolic process*primary metabolic process*carbohydrate metabolic process;	carbohydrate metabolic process
GO:0006412	Tb11.46.0001; Tb10.70.1690; Tb927.7.1050; Tb927.6.5130; Tb927.7.5020; Tb927.3.3310; Tb11.02.4050; Tb10.61.1960; Tb927.7.1750; Tb11.02.0500; Tb10.70.1670	11	183	0.00127	*biological_process*cellular process*cellular metabolic process*cellular biosynthetic process*translation; *biological_process*cellular process*cellular metabolic process*cellular macromolecule metabolic process*cellular protein metabolic process*translation; *biological_process*gene expression#translation; *biological_process*metabolic process*biosynthetic process*cellular biosynthetic process*t…	translation
GO:0006566	Tb927.7.4390; Tb927.8.6060	2	3	0.00701	*biological_process*cellular process*cellular metabolic process*amine metabolic process*amino acid metabolic process*aspartate family amino acid metabolic process*threonine metabolic process; *biological_process*cellular process*cellular metabolic process*amino acid and derivative metabolic process*amino acid metabolic process*aspartate family amino acid metabolic process*threonine metabolic proc…	threonine metabolic process
GO:0006096	Tb10.70.5800; Tb927.6.4300; Tb10.70.1370	3	18	0.0172	*biological_process*cellular process*cellular metabolic process*alcohol metabolic process*alcohol catabolic process*monosaccharide catabolic process*hexose catabolic process*glucose catabolic process*glycolysis; *biological_process*cellular process*cellular metabolic process*alcohol metabolic process*monosaccharide metabolic process*hexose metabolic process*glucose metabolic process*glucose catab…	glycolysis
Cellular Component:
GO	Genes	Groupcount	Totalcount	P-value	Full GO paths	Final GO term
GO:0030529	Tb927.3.3310; Tb11.02.4050; Tb11.46.0001; Tb10.61.1960; Tb927.7.1050; Tb927.7.1750; Tb11.02.0500; Tb927.6.5130; Tb927.7.5020	9	131	0.00237	*cellular_component*cell#cell part*intracellular#intracellular part*ribonucleoprotein complex; *cellular_component*cell#cell part*intracellular part*ribonucleoprotein complex; *cellular_component*cell part*intracellular#intracellular part*ribonucleoprotein complex; *cellular_component*cell part*intracellular part*ribonucleoprotein complex; *cellular_component*macromolecular complex*ribonucleoprot…	ribonucleoprotein complex
GO:0043228	Tb11.46.0001; Tb927.7.1050; Tb927.6.5130; Tb927.7.5020; Tb927.3.3310; Tb10.70.6950; Tb11.02.4050; Tb10.61.1960; Tb927.7.1750; Tb11.02.0500	10	210	0.00645	*cellular_component*organelle*non-membrane-bound organelle;	non-membrane-bound organelle
Molecular Function:
GO	Genes	Groupcount	Totalcount	P-value	Full GO paths	Final GO term
GO:0003735	Tb927.3.3310; Tb11.02.4050; Tb11.46.0001; Tb10.61.1960; Tb927.7.1050; Tb927.7.1750; Tb11.02.0500; Tb927.6.5130; Tb927.7.5020	9	109	0.000801	*molecular_function*structural molecule activity*structural constituent of ribosome;	structural constituent of ribosome
GO:0016829	Tb10.61.2880; Tb927.7.4390; Tb927.3.4500; Tb10.70.1370	4	57	0.0637	*molecular_function*catalytic activity*lyase activity;	lyase activity
Early G1 upregulated:
Tb927.1.3310
Tb927.7.4390
Tb927.1.2320
Tb10.70.5800
Tb927.4.1910
Tb09.160.4460
Tb10.70.1690
Tb11.46.0001
Tb927.3.4500
Tb927.6.5130
Tb10.61.1960
Tb09.160.4480
Tb09.211.3560
Tb10.61.2880
Tb11.01.0770
Tb10.05.0150
Tb11.02.2680
Tb10.6k15.2030
Tb927.8.6580
Tb927.7.1750
Tb11.01.4850
Tb927.5.470
Tb927.4.4940
Tb927.1.1740
Tb927.7.1050
Tb927.2.5980
Tb927.5.1360
Tb11.02.4050
Tb10.70.1370
Tb927.8.6060
Tb927.5.1700
Tb11.03.0230
Tb927.8.5600
Tb10.61.2130
Tb10.70.1670
Tb927.3.3310
Tb10.70.6950
Tb927.4.2780
Tb927.3.3940
Tb11.02.0500
Tb10.6k15.0030
Tb927.6.4300
Tb927.5.760
Tb927.8.4730
Tb11.01.3610
Tb927.3.590
Tb927.7.3590
Tb11.02.3860
Tb10.61.1730
Tb10.70.7510
Tb11.02.4610
Tb927.7.5020
Tb927.8.6300
Tb10.70.1030
Tb927.7.3970

## Sheet: Late G1
Biological Process:
GO	Genes	Groupcount	Totalcount	P-value	Full GO paths	Final GO term
GO:0006259	Tb09.160.3710; Tb11.02.5720; Tb927.5.2790; Tb11.01.3390; Tb927.6.4780; Tb10.61.2910; Tb11.02.5730; Tb927.4.1330; Tb11.02.0770; Tb927.8.4880; Tb09.160.4090; Tb10.70.5940; Tb927.6.3580; Tb927.8.3560; Tb10.70.4390; Tb10.26.1030; Tb09.211.1820; Tb927.5.2780; Tb09.160.3760; Tb11.01.0340; Tb11.02.2300; Tb11.02.3270; Tb927.7.3990; Tb11.01.7810	24	124	2.55e-15	*biological_process*cellular process*cellular metabolic process*nucleobase, nucleoside, nucleotide and nucleic acid metabolic process*DNA metabolic process; *biological_process*metabolic process*cellular metabolic process*nucleobase, nucleoside, nucleotide and nucleic acid metabolic process*DNA metabolic process; *biological_process*metabolic process*macromolecule metabolic process*biopolymer met…	DNA metabolic process
GO:0006260	Tb09.160.3710; Tb11.02.5720; Tb927.5.2790; Tb927.6.4780; Tb11.02.5730; Tb927.4.1330; Tb11.02.0770; Tb927.8.4880; Tb10.70.5940; Tb10.70.4390; Tb10.26.1030; Tb927.5.2780; Tb09.211.1820; Tb09.160.3760; Tb11.02.2300; Tb11.02.3270; Tb927.7.3990; Tb11.01.7810	18	50	2.57e-11	*biological_process*cellular process*cellular metabolic process*nucleobase, nucleoside, nucleotide and nucleic acid metabolic process*DNA metabolic process*DNA replication; *biological_process*metabolic process*cellular metabolic process*nucleobase, nucleoside, nucleotide and nucleic acid metabolic process*DNA metabolic process*DNA replication; *biological_process*metabolic process*macromolecule …	DNA replication
GO:0006265	Tb10.70.5940; Tb09.160.4090; Tb11.01.3390; Tb927.4.1330	4	8	0.00802	*biological_process*cellular process*cellular metabolic process*nucleobase, nucleoside, nucleotide and nucleic acid metabolic process*DNA metabolic process*DNA topological change; *biological_process*metabolic process*cellular metabolic process*nucleobase, nucleoside, nucleotide and nucleic acid metabolic process*DNA metabolic process*DNA topological change; *biological_process*metabolic process*…	DNA topological change
GO:0006139	Tb09.160.3710; Tb11.02.5720; Tb927.5.2790; Tb11.02.3380; Tb927.6.4780; Tb11.02.5730; Tb927.4.1330; Tb11.02.0770; Tb09.160.4090; Tb10.70.5940; Tb927.6.3580; Tb10.70.2465; Tb927.8.3560; Tb09.160.3760; Tb927.7.3990; Tb927.7.5480; Tb11.01.3390; Tb11.03.0170; Tb10.70.2140; Tb11.02.5790; Tb10.61.2910; Tb927.8.4880; Tb10.70.4390; Tb10.26.1030; Tb09.211.1820; Tb927.5.2780; Tb11.01.0340; Tb11.02.2300; Tb1…	32	439	0.0123	*biological_process*cellular process*cellular metabolic process*nucleobase, nucleoside, nucleotide and nucleic acid metabolic process; *biological_process*metabolic process*cellular metabolic process*nucleobase, nucleoside, nucleotide and nucleic acid metabolic process; *biological_process*metabolic process*primary metabolic process*nucleobase, nucleoside, nucleotide and nucleic acid metabolic pr…	nucleobase, nucleoside, nucleotide and nucleic acid metabolic process
GO:0006270	Tb11.02.3270; Tb11.02.5730; Tb11.01.7810	3	7	0.0684	*biological_process*cellular process*cellular metabolic process*nucleobase, nucleoside, nucleotide and nucleic acid metabolic process*DNA metabolic process*DNA replication*DNA-dependent DNA replication#DNA replication initiation; *biological_process*cellular process*cellular metabolic process*nucleobase, nucleoside, nucleotide and nucleic acid metabolic process*DNA metabolic process*DNA replicati…	DNA replication initiation
GO:0006281	Tb10.26.1030; Tb927.5.2780; Tb927.6.4780; Tb927.5.2790; Tb09.160.3760; Tb11.01.0340; Tb10.61.2910	7	50	0.0925	*biological_process*cellular process*cellular metabolic process*nucleobase, nucleoside, nucleotide and nucleic acid metabolic process*DNA metabolic process*DNA repair; *biological_process*metabolic process*cellular metabolic process*nucleobase, nucleoside, nucleotide and nucleic acid metabolic process*DNA metabolic process*DNA repair; *biological_process*metabolic process*macromolecule metabolic …	DNA repair
GO:0006401	Tb10.70.2470; Tb10.70.2140	2	3	0.0925	*biological_process*cellular process*cellular metabolic process*cellular catabolic process*cellular macromolecule catabolic process*RNA catabolic process; *biological_process*cellular process*cellular metabolic process*nucleobase, nucleoside, nucleotide and nucleic acid metabolic process*RNA metabolic process*RNA catabolic process; *biological_process*metabolic process*catabolic process*cellular …	RNA catabolic process
Cellular Component:
GO	Genes	Groupcount	Totalcount	P-value	Full GO paths	Final GO term
GO:0045121	Tb09.244.2460; Tb09.244.2440; Tb09.244.2520	3	5	0.0249	*cellular_component*cell#cell part*membrane#membrane part*plasma membrane part*lipid raft; *cellular_component*cell#cell part*membrane*plasma membrane#plasma membrane part*lipid raft; *cellular_component*cell#cell part*membrane part*plasma membrane part*lipid raft; *cellular_component*cell part*membrane#membrane part*plasma membrane part*lipid raft; *cellular_component*cell part*membrane*plasma m…	lipid raft
GO:0005932	Tb927.8.6070; Tb927.7.3410	2	3	0.0925	*cellular_component*cell#cell part*cell projection#cell projection part*basal body; *cellular_component*cell#cell part*cell projection part*basal body; *cellular_component*cell#cell part*intracellular#intracellular part*cytoplasm#cytoplasmic part*microtubule organizing center*basal body; *cellular_component*cell#cell part*intracellular#intracellular part*cytoplasmic part*microtubule organizing ce…	basal body
Molecular Function:
GO	Genes	Groupcount	Totalcount	P-value	Full GO paths	Final GO term
GO:0003677	Tb09.160.3710; Tb927.5.2790; Tb11.01.3390; Tb11.02.3380; Tb11.02.5730; Tb927.4.1330; Tb11.02.0770; Tb927.8.4880; Tb09.160.4090; Tb10.70.5940; Tb927.4.2270; Tb10.26.1030; Tb927.5.2780; Tb09.211.1820; Tb09.160.3760; Tb11.01.0340; Tb11.02.2300; Tb11.02.3270; Tb927.7.3990; Tb11.01.7810	20	124	1.87e-09	*molecular_function*binding*nucleic acid binding*DNA binding;	DNA binding
GO:0003887	Tb927.8.4880; Tb09.160.3710; Tb927.5.2780; Tb09.211.1820; Tb927.5.2790; Tb11.02.2300; Tb927.7.3990; Tb11.02.0770	8	14	1.12e-06	*molecular_function*catalytic activity*transferase activity*transferase activity, transferring phosphorus-containing groups*nucleotidyltransferase activity*DNA-directed DNA polymerase activity;	DNA-directed DNA polymerase activity
GO:0016779	Tb927.8.4880; Tb09.160.3710; Tb927.5.2790; Tb10.70.4390; Tb927.5.2780; Tb09.211.1820; Tb11.02.5790; Tb11.02.2300; Tb927.7.3990; Tb11.02.0770	10	44	0.000413	*molecular_function*catalytic activity*transferase activity*transferase activity, transferring phosphorus-containing groups*nucleotidyltransferase activity;	nucleotidyltransferase activity
GO:0003916	Tb10.70.5940; Tb09.160.4090; Tb11.01.3390; Tb927.4.1330	4	8	0.00802	*molecular_function*binding*nucleic acid binding*DNA binding*DNA topoisomerase activity; *molecular_function*catalytic activity*isomerase activity*DNA topoisomerase activity;	DNA topoisomerase activity
GO:0003676	Tb09.160.3710; Tb927.5.2790; Tb11.01.3390; Tb11.03.0170; Tb10.70.2140; Tb10.6k15.2220; Tb11.02.3380; Tb927.5.1490; Tb927.6.4780; Tb11.02.5790; Tb927.4.1330; Tb11.02.5730; Tb11.02.0770; Tb927.7.2580; Tb927.8.4880; Tb927.6.3580; Tb10.70.5940; Tb09.160.4090; Tb10.70.2465; Tb927.4.2270; Tb10.26.1030; Tb09.211.1820; Tb927.5.2780; Tb09.160.3760; Tb11.01.0340; Tb11.02.2300; Tb11.02.3270; Tb927.7.3990; T…	31	452	0.0512	*molecular_function*binding*nucleic acid binding;	nucleic acid binding
GO:0016772	Tb927.6.3430; Tb09.160.3710; Tb927.5.2790; Tb10.70.5890; Tb11.02.5790; Tb11.02.3010; Tb11.02.0770; Tb927.3.690; Tb927.8.4880; Tb927.7.6310; Tb09.160.0570; Tb10.70.4390; Tb10.100.0230; Tb927.5.2780; Tb09.211.1820; Tb11.02.2300; Tb11.01.8085; Tb927.7.3990; Tb10.70.7270	19	247	0.0925	*molecular_function*catalytic activity*transferase activity*transferase activity, transferring phosphorus-containing groups;	transferase activity, transferring phosphorus-containing groups
GO:0004523	Tb10.70.2470; Tb10.70.2140	2	3	0.0925	*molecular_function*catalytic activity*hydrolase activity*hydrolase activity, acting on ester bonds*nuclease activity*endonuclease activity*endonuclease activity, active with either ribo- or deoxyribonucleic acids and producing 5'-phosphomonoesters*endoribonuclease activity, producing 5'-phosphomonoesters*ribonuclease H activity; *molecular_function*catalytic activity*hydrolase activity*hydrolase…	ribonuclease H activity
Late G1 upregulated:
Tb927.6.4100
Tb927.4.4080
Tb11.02.3380
Tb927.6.4780
Tb927.3.5430
Tb11.12.0009
Tb927.4.1330
Tb11.02.4980
Tb927.3.5260
Tb927.3.1700
Tb09.211.1860
Tb927.1.1270
Tb10.70.1460
Tb09.244.2520
Tb11.02.5790
Tb927.5.2390
Tb10.100.0230
Tb09.160.1060
Tb11.01.7790
Tb10.61.2870
Tb927.7.190
Tb09.211.3320
Tb927.5.1490
Tb10.389.0050
Tb10.26.0190
Tb10.6k15.0430
Tb10.70.3030
Tb927.4.2450
Tb10.6k15.0130
Tb11.02.0100
Tb927.6.5090
Tb11.01.8370
Tb927.5.3260
Tb10.70.2470
Tb927.3.2760
Tb11.02.2200
Tb10.70.0300
Tb927.7.3160
Tb11.02.3080
Tb11.01.5350
Tb10.6k15.2220
Tb11.02.2190
Tb11.02.3270
Tb10.6k15.1170
Tb927.1.3150
Tb09.211.2800
Tb927.4.3320
Tb10.70.0940
Tb11.02.5590
Tb11.01.6310
Tb09.211.1550
Tb927.5.4530
Tb927.1.3560
Tb10.70.1340
Tb927.6.3580
Tb11.01.5270
Tb927.1.4510
Tb11.01.6520
Tb927.3.5620
Tb10.389.0670
Tb927.5.570
Tb11.01.0580
Tb927.6.3880
Tb927.7.5650
Tb927.3.2880
Tb11.01.3390
Tb11.01.2070
Tb927.7.3990
Tb11.01.2430
Tb927.1.4500
Tb927.4.2490
Tb09.160.4950
Tb10.26.0030
Tb11.01.0160
Tb927.7.750
Tb09.211.1820
Tb10.61.2370
Tb927.7.7270
Tb11.01.3410
Tb927.5.2970
Tb11.02.1690
Tb11.01.0680
Tb11.03.0350
Tb927.7.2390
Tb927.7.570
Tb11.02.2300
Tb11.03.0870
Tb927.7.6730
Tb11.01.3750
Tb927.8.550
Tb927.3.3440
Tb927.7.1410
Tb10.389.1560
Tb09.211.4830
Tb11.01.0320
Tb11.01.6710
Tb11.01.6280
Tb10.70.5550
Tb11.01.0650
Tb927.4.2270
Tb11.01.8085
Tb10.389.0560
Tb11.47.0001
Tb10.70.6730
Tb10.6k15.1370
Tb927.4.3120
Tb09.244.2460
Tb927.8.6420
Tb11.02.2090
Tb11.01.7810
Tb927.5.3730
Tb927.3.1420
Tb10.70.2465
Tb09.160.0460
Tb10.61.2910
Tb927.1.4800
Tb10.6k15.2870
Tb927.8.3060
Tb927.8.4880
Tb927.7.4810
Tb927.7.3410
Tb927.8.7540
Tb10.389.1760
Tb11.22.0011
Tb10.70.4390
Tb927.7.6900
Tb09.211.4860
Tb927.3.4710
Tb927.2.5970
Tb927.7.5370
Tb927.3.5200
Tb927.8.1900
Tb927.6.860
Tb927.6.1220
Tb11.01.6720
Tb927.7.2580
Tb11.01.2080
Tb927.3.690
Tb09.244.2580
Tb927.8.5400
Tb11.02.0770
Tb927.7.6840
Tb10.70.5890
Tb927.8.4900
Tb09.211.1310
Tb927.7.5730
Tb927.3.990
Tb927.7.5920
Tb10.26.1030
Tb10.6k15.3750
Tb11.02.5730
Tb10.70.1810
Tb927.8.3050
Tb11.02.3790
Tb927.5.1270
Tb927.6.3040
Tb927.8.610
Tb09.244.2440
Tb927.6.3240
Tb927.5.2790
Tb11.02.0800
Tb927.3.2790
Tb09.160.0600
Tb10.70.3320
Tb927.1.4480
Tb927.5.1180
Tb927.5.830
Tb11.02.5720
Tb10.389.1610
Tb11.47.0027
Tb11.01.6460
Tb927.6.900
Tb11.02.3010
Tb10.70.2620
Tb11.02.3350
Tb927.1.2730
Tb11.01.6490
Tb927.5.3460
Tb927.8.6070
Tb927.8.3540
Tb11.01.6380
Tb10.70.7710
Tb11.01.2695
Tb927.7.490
Tb11.02.1660
Tb09.211.1920
Tb927.8.7070
Tb09.160.3760
Tb10.70.7260
Tb11.01.6570
Tb927.8.3560
Tb11.01.4590
Tb10.6k15.3420
Tb09.211.3400
Tb927.4.5120
Tb927.7.4580
Tb10.6k15.1720
Tb10.70.7270
Tb11.47.0015
Tb11.01.0340
Tb927.2.5280
Tb11.12.0015
Tb10.26.0630
Tb09.244.2710
Tb09.211.0580
Tb927.6.3430
Tb927.7.6310
Tb10.61.0680
Tb10.70.0870
Tb11.02.2650
Tb11.01.1300
Tb10.70.5940
Tb10.70.4370
Tb927.7.7320
Tb11.03.0800
Tb927.6.4670
Tb927.4.2400
Tb10.6k15.2660
Tb927.4.4180
Tb927.8.4230
Tb927.7.7150
Tb09.160.4090
Tb09.160.0570
Tb09.160.4100
Tb927.6.2900
Tb09.211.2970
Tb927.7.1590
Tb09.160.3710
Tb927.7.5320
Tb11.02.2450
Tb927.5.3510
Tb927.3.1860
Tb927.6.3220
Tb10.6k15.0460
Tb11.01.3960
Tb927.7.4860
Tb11.03.0170
Tb927.8.3850
Tb927.8.960
Tb927.8.2550
Tb927.5.2780
Tb927.3.870
Tb10.70.6710
Tb927.7.5480
Tb10.6k15.2170
Tb10.61.0210
Tb927.2.5000
Tb927.5.1550
Tb10.6k15.1450
Tb927.8.490
Tb11.01.6430
Tb927.1.2310
Tb927.3.950
Tb927.6.1710
Tb927.3.4960
Tb927.6.1180
Tb927.1.2290
Tb10.70.5000
Tb927.1.1920
Tb09.211.4010
Tb927.2.6100
Tb927.7.720
Tb927.5.4470
Tb10.70.2140
Tb09.211.0480
Tb927.3.700
Tb927.6.3330
Tb927.5.4160
Tb09.211.2540
Tb10.61.1110
Tb927.7.6050
Tb927.8.4060
Tb09.160.4330

## Sheet: S phase
Biological Process:
GO	Genes	Groupcount	Totalcount	P-value	Full GO paths	Final GO term
GO:0030705	Tb11.01.3010; Tb11.02.0760; Tb927.3.930; Tb927.8.3250; Tb927.1.2370; Tb927.1.1350; Tb927.2.5270; Tb927.4.870; Tb927.7.920	9	21	3e-09	*biological_process*cellular process*cellular component organization and biogenesis*cellular localization#establishment of cellular localization*intracellular transport*cytoskeleton-dependent intracellular transport; *biological_process*establishment of localization*establishment of cellular localization*intracellular transport*cytoskeleton-dependent intracellular transport; *biological_process*e…	cytoskeleton-dependent intracellular transport
GO:0007018	Tb11.01.3010; Tb11.02.0760; Tb927.3.930; Tb927.8.3250; Tb927.1.2370; Tb927.1.1350; Tb927.2.5270; Tb927.4.870; Tb927.7.920	9	21	3e-09	*biological_process*cellular process*cellular component organization and biogenesis*cellular localization#establishment of cellular localization*intracellular transport*cytoskeleton-dependent intracellular transport*microtubule-based movement; *biological_process*cellular process*cellular component organization and biogenesis*organelle organization and biogenesis*cytoskeleton organization and bio…	microtubule-based movement
GO:0006996	Tb11.01.3010; Tb927.5.4240; Tb11.02.0760; Tb10.406.0370; Tb927.3.930; Tb927.8.3250; Tb927.7.2870; Tb927.1.2370; Tb927.2.5270; Tb927.1.1350; Tb927.1.2510; Tb927.4.870; Tb927.7.920	13	109	1.02e-06	*biological_process*cellular process*cellular component organization and biogenesis*organelle organization and biogenesis;	organelle organization and biogenesis
GO:0007010	Tb11.01.3010; Tb11.02.0760; Tb927.3.930; Tb927.8.3250; Tb927.1.2370; Tb927.1.1350; Tb927.2.5270; Tb927.4.870; Tb927.7.920	9	43	1.07e-06	*biological_process*cellular process*cellular component organization and biogenesis*organelle organization and biogenesis*cytoskeleton organization and biogenesis;	cytoskeleton organization and biogenesis
GO:0006334	Tb927.5.4240; Tb10.406.0370; Tb927.1.2510; Tb927.7.2870	4	8	7.32e-05	*biological_process*cellular process*cellular component organization and biogenesis*cellular component assembly*chromatin assembly*nucleosome assembly; *biological_process*cellular process*cellular component organization and biogenesis*cellular component assembly*macromolecular complex assembly*protein-DNA complex assembly*nucleosome assembly; *biological_process*cellular process*cellular compone…	nucleosome assembly
GO:0016043	Tb11.01.3010; Tb927.5.4240; Tb11.02.0760; Tb10.406.0370; Tb927.3.930; Tb927.8.3250; Tb927.7.2870; Tb927.1.2370; Tb927.2.5270; Tb927.1.1350; Tb927.1.2510; Tb927.4.870; Tb927.7.920	13	243	0.0023	*biological_process*cellular process*cellular component organization and biogenesis;	cellular component organization and biogenesis
Cellular Component:
GO	Genes	Groupcount	Totalcount	P-value	Full GO paths	Final GO term
GO:0030286	Tb927.2.5270; Tb11.01.3010; Tb11.02.0760; Tb927.3.930; Tb927.8.3250; Tb927.4.870; Tb927.7.920	7	17	3.68e-07	*cellular_component*cell#cell part*intracellular#intracellular part*intracellular organelle*intracellular non-membrane-bound organelle*cytoskeleton#cytoskeletal part*microtubule associated complex*dynein complex; *cellular_component*cell#cell part*intracellular#intracellular part*intracellular organelle*intracellular non-membrane-bound organelle*cytoskeleton*microtubule cytoskeleton#microtubule a…	dynein complex
GO:0000785	Tb927.5.4240; Tb10.406.0370; Tb927.1.2510; Tb927.3.3490; Tb927.7.2870	5	6	3.68e-07	*cellular_component*cell#cell part*intracellular#intracellular part*intracellular organelle*intracellular non-membrane-bound organelle*chromosome#chromosomal part*chromatin; *cellular_component*cell#cell part*intracellular#intracellular part*intracellular organelle#intracellular organelle part*chromosomal part*chromatin; *cellular_component*cell#cell part*intracellular#intracellular part*intracel…	chromatin
GO:0015630	Tb11.01.3010; Tb11.02.0760; Tb927.3.2020; Tb927.3.930; Tb927.8.3250; Tb927.1.2370; Tb927.1.1350; Tb927.2.5270; Tb927.4.870; Tb927.7.920	10	73	9.76e-06	*cellular_component*cell#cell part*intracellular#intracellular part*intracellular organelle*intracellular non-membrane-bound organelle*cytoskeleton*microtubule cytoskeleton; *cellular_component*cell#cell part*intracellular part*intracellular organelle*intracellular non-membrane-bound organelle*cytoskeleton*microtubule cytoskeleton; *cellular_component*cell part*intracellular#intracellular part*in…	microtubule cytoskeleton
GO:0000786	Tb927.5.4240; Tb10.406.0370; Tb927.1.2510; Tb927.7.2870	4	5	9.76e-06	*cellular_component*cell#cell part*intracellular#intracellular part*intracellular organelle*intracellular non-membrane-bound organelle*chromosome#chromosomal part*chromatin#nucleosome; *cellular_component*cell#cell part*intracellular#intracellular part*intracellular organelle*intracellular non-membrane-bound organelle*chromosome#chromosomal part*nucleosome; *cellular_component*cell#cell part*intr…	nucleosome
GO:0043228	Tb927.5.4240; Tb11.01.3010; Tb11.02.0760; Tb10.406.0370; Tb927.3.2020; Tb927.3.930; Tb927.6.2850; Tb927.8.3250; Tb927.1.2370; Tb927.3.3490; Tb927.7.2870; Tb927.1.1350; Tb927.2.5270; Tb927.1.2510; Tb927.4.870; Tb927.7.920	16	216	9.76e-06	*cellular_component*organelle*non-membrane-bound organelle;	non-membrane-bound organelle
Molecular Function:
GO	Genes	Groupcount	Totalcount	P-value	Full GO paths	Final GO term
GO:0003777	Tb927.1.1350; Tb927.2.5270; Tb11.01.3010; Tb11.02.0760; Tb927.3.930; Tb927.8.3250; Tb927.4.870; Tb927.7.920	8	21	8.87e-08	*molecular_function*motor activity*microtubule motor activity;	microtubule motor activity
S phase upregulated:
Tb11.01.0840
Tb927.7.7470
Tb11.52.0002
Tb927.2.4810
Tb11.v4.0001
Tb927.4.4130
Tb10.389.0360
Tb927.4.310
Tb927.4.2600
Tb09.160.5250
Tb927.7.5220
Tb10.6k15.0040
Tb927.4.4480
Tb927.1.1350
Tb927.2.5270
Tb11.02.3880
Tb927.1.1890
Tb09.160.4500
Tb927.7.6630
Tb927.5.2950
Tb927.8.7950
Tb927.1.4310
Tb10.70.0270
Tb927.6.3150
Tb11.02.0310
Tb927.8.3250
Tb11.01.0480
Tb927.3.1900
Tb927.1.2510
Tb927.6.570
Tb10.389.0140
Tb927.7.6590
Tb927.4.5330
Tb927.3.2310
Tb11.01.3010
Tb10.61.0580
Tb927.7.5660
Tb09.211.4280
Tb927.6.2850
Tb927.7.3330
Tb927.4.870
Tb927.8.4240
Tb927.1.2560
Tb927.3.2020
Tb11.01.1100
Tb927.7.920
Tb927.3.3490
Tb927.3.930
Tb10.389.0600
Tb11.02.4410
Tb927.7.2110
Tb927.5.4520
Tb11.01.4690
Tb11.57.0008
Tb11.02.0760
Tb927.7.2870
Tb927.8.1150
Tb11.01.7450
Tb927.8.710
Tb11.03.0080
Tb10.6k15.0600
Tb11.02.0300
Tb09.211.4820
Tb927.6.3180
Tb09.160.0340
Tb10.406.0370
Tb927.5.4240
Tb10.6k15.0070
Tb927.3.2050
Tb10.6k15.0060
Tb10.70.0500
Tb11.01.8090
Tb11.03.0240
Tb11.02.4400
Tb927.7.610
Tb11.01.6470
Tb927.4.5110
Tb927.7.2290
Tb927.3.5370
Tb10.70.2210
Tb927.2.5760
Tb10.6k15.3460
Tb09.211.1360
Tb927.8.6980
Tb11.01.2290
Tb11.47.0036
Tb927.7.6060
Tb927.8.3410
Tb927.1.2620
Tb11.01.2700
Tb927.5.3680
Tb927.5.1120
Tb927.1.2600
Tb927.5.850
Tb09.160.0650
Tb927.1.880
Tb927.7.6070
Tb927.1.2370

## Sheet: G2_M
Biological Process:
GO	Genes	Groupcount	Totalcount	P-value	Full GO paths	Final GO term
GO:0033058	Tb927.3.4310; Tb927.8.4990	2	2	0.00712	*biological_process*locomotion*directional locomotion;	directional locomotion
GO:0006928	Tb927.3.4310; Tb927.1.2670; Tb927.8.4990	3	13	0.0175	*biological_process*cellular process*cell motility; *biological_process*localization*localization of cell#cell motility;	cell motility
Cellular Component:
GO	Genes	Groupcount	Totalcount	P-value	Full GO paths	Final GO term
GO:0042995	Tb11.01.5100; Tb927.3.4310; Tb11.01.4623; Tb927.1.2670; Tb927.8.4990	5	24	0.0067	*cellular_component*cell#cell part*cell projection; *cellular_component*cell part*cell projection;	cell projection
GO:0019861	Tb11.01.5100; Tb927.3.4310; Tb11.01.4623; Tb927.8.4990	4	18	0.00712	*cellular_component*cell#cell part*cell projection*flagellum; *cellular_component*cell part*cell projection*flagellum;	flagellum
GO:0005856	Tb927.5.4440; Tb10.61.0990; Tb11.01.5910; Tb11.02.1135; Tb927.8.4950; Tb927.8.4990	6	78	0.0222	*cellular_component*cell#cell part*intracellular#intracellular part*intracellular organelle*intracellular non-membrane-bound organelle*cytoskeleton; *cellular_component*cell#cell part*intracellular part*intracellular organelle*intracellular non-membrane-bound organelle*cytoskeleton; *cellular_component*cell part*intracellular#intracellular part*intracellular organelle*intracellular non-membrane-b…	cytoskeleton
GO:0005875	Tb927.5.4440; Tb10.61.0990; Tb11.01.5910; Tb11.02.1135; Tb927.8.4950	5	57	0.0273	*cellular_component*cell#cell part*intracellular#intracellular part*intracellular organelle*intracellular non-membrane-bound organelle*cytoskeleton#cytoskeletal part*microtubule associated complex; *cellular_component*cell#cell part*intracellular#intracellular part*intracellular organelle*intracellular non-membrane-bound organelle*cytoskeleton*microtubule cytoskeleton#microtubule associated compl…	microtubule associated complex
Molecular Function:
GO	Genes	Groupcount	Totalcount	P-value	Full GO paths	Final GO term
GO:0005516	Tb11.01.5100; Tb927.3.4310; Tb927.8.4990	3	7	0.00712	*molecular_function*binding*protein binding*calmodulin binding;	calmodulin binding
GO:0005509	Tb927.6.4710; Tb11.01.4623; Tb927.3.3790; Tb11.02.5680; Tb09.160.4520	5	52	0.0222	*molecular_function*binding*ion binding*cation binding*calcium ion binding; *molecular_function*binding*ion binding*metal ion binding*calcium ion binding;	calcium ion binding
GO:0003777	Tb927.5.4440; Tb11.01.5910; Tb11.02.1135	3	16	0.0265	*molecular_function*motor activity*microtubule motor activity;	microtubule motor activity
GO:0004017	Tb10.70.7330; Tb927.2.5660	2	6	0.0433	*molecular_function*catalytic activity*transferase activity*transferase activity, transferring phosphorus-containing groups*kinase activity*nucleobase, nucleoside, nucleotide kinase activity*nucleotide kinase activity*adenylate kinase activity; *molecular_function*catalytic activity*transferase activity*transferase activity, transferring phosphorus-containing groups*phosphotransferase activity, p…	adenylate kinase activity
G2/M phase upregulated:
Tb927.7.1920
Tb09.160.3170
Tb11.01.5910
Tb927.7.6230
Tb11.02.1135
Tb927.7.630
Tb11.01.7300
Tb927.4.1290
Tb927.4.3440
Tb927.2.2670
Tb11.03.0790
Tb11.02.4540
Tb927.4.4900
Tb927.7.1860
Tb10.70.0760
Tb09.v1.0060
Tb10.6k15.3580
Tb10.70.2770
Tb927.3.4670
Tb927.8.5570
Tb927.7.2650
Tb927.3.3200
Tb927.2.5040
Tb09.160.1610
Tb10.61.1260
Tb10.70.1010
Tb11.01.2310
Tb927.6.4710
Tb927.3.2810
Tb11.01.4623
Tb927.3.1040
Tb11.02.0170
Tb927.8.7970
Tb927.8.1920
Tb927.8.4350
Tb927.2.4480
Tb10.70.2180
Tb09.160.3020
Tb927.4.4370
Tb11.01.5225
Tb927.7.4870
Tb927.5.1900
Tb927.4.3700
Tb927.5.580
Tb11.01.4030
Tb927.5.4440
Tb927.1.3390
Tb927.8.810
Tb11.01.3850
Tb10.6k15.1430
Tb11.01.3000
Tb927.1.4180
Tb927.5.1880
Tb10.61.0990
Tb927.7.5040
Tb927.3.5350
Tb10.70.7330
Tb927.7.4910
Tb09.211.0690
Tb09.160.4530
Tb11.01.6740
Tb10.6k15.0810
Tb927.8.3990
Tb927.8.1630
Tb927.5.1940
Tb11.02.0140
Tb927.1.3450
Tb927.1.4190
Tb927.3.2890
Tb927.1.2670
Tb11.01.2380
Tb09.160.4520
Tb927.6.4820
Tb09.244.2800
Tb09.160.3140
Tb10.70.1640
Tb927.3.1060
Tb927.8.6240
Tb11.01.2800
Tb927.8.4950
Tb927.8.7340
Tb09.211.0890
Tb927.1.3440
Tb927.1.1360
Tb927.3.3790
Tb927.8.3790
Tb10.389.0920
Tb10.6k15.1510
Tb927.4.4700
Tb10.61.2220
Tb11.52.0016
Tb11.01.6510
Tb927.5.4480
Tb10.406.0550
Tb11.02.4380
Tb11.02.1490
Tb10.26.0090
Tb11.01.0330
Tb927.3.2670
Tb927.8.6120
Tb927.5.4390
Tb927.2.5660
Tb11.01.2570
Tb927.8.1550
Tb10.70.3380
Tb927.1.5030
Tb927.4.4690
Tb927.8.4990
Tb927.8.6660
Tb10.61.2210
Tb11.01.5100
Tb09.160.5560
Tb927.3.4310
Tb11.02.5680
Tb10.70.7280
Tb927.3.3920
Tb927.7.5740
Tb11.01.5970
Tb11.01.5500
Tb10.389.1790

## Sheet: All_regulated
Biological Process:
GO	Genes	Groupcount	Totalcount	P-value	Full GO paths	Final GO term
GO:0006259	Tb10.406.0370; Tb11.02.0310; Tb09.160.3710; Tb11.02.5720; Tb927.2.2670; Tb927.5.2790; Tb927.7.610; Tb11.01.3390; Tb927.7.2870; Tb927.1.2510; Tb11.01.8090; Tb927.6.4780; Tb10.61.2910; Tb11.02.5730; Tb927.4.1330; Tb11.02.0770; Tb927.5.4240; Tb11.01.1100; Tb927.8.4880; Tb09.160.4090; Tb10.70.5940; Tb927.6.3580; Tb927.8.3560; Tb10.70.4390; Tb10.26.1030; Tb927.5.2780; Tb09.211.1820; Tb11.01.0340; Tb09…	33	133	7.33e-09	*biological_process*cellular process*cellular metabolic process*nucleobase, nucleoside, nucleotide and nucleic acid metabolic process*DNA metabolic process; *biological_process*metabolic process*cellular metabolic process*nucleobase, nucleoside, nucleotide and nucleic acid metabolic process*DNA metabolic process; *biological_process*metabolic process*macromolecule metabolic process*biopolymer met…	DNA metabolic process
GO:0006260	Tb09.160.3710; Tb11.02.0310; Tb11.02.5720; Tb927.5.2790; Tb927.7.610; Tb927.6.4780; Tb11.02.5730; Tb927.4.1330; Tb11.02.0770; Tb927.8.4880; Tb10.70.5940; Tb10.70.4390; Tb10.26.1030; Tb927.5.2780; Tb09.211.1820; Tb09.160.3760; Tb11.02.2300; Tb11.02.3270; Tb927.7.3990; Tb11.01.7810	20	52	3.21e-07	*biological_process*cellular process*cellular metabolic process*nucleobase, nucleoside, nucleotide and nucleic acid metabolic process*DNA metabolic process*DNA replication; *biological_process*metabolic process*cellular metabolic process*nucleobase, nucleoside, nucleotide and nucleic acid metabolic process*DNA metabolic process*DNA replication; *biological_process*metabolic process*macromolecule …	DNA replication
GO:0006996	Tb11.01.3010; Tb11.02.0760; Tb10.406.0370; Tb927.5.4440; Tb927.3.930; Tb927.2.2670; Tb927.5.3510; Tb11.01.2695; Tb09.211.2970; Tb11.02.1135; Tb927.7.2870; Tb927.2.5270; Tb927.1.1350; Tb10.70.6950; Tb927.1.2510; Tb11.01.5500; Tb927.4.870; Tb927.7.1750; Tb927.5.4240; Tb927.8.3250; Tb11.01.5350; Tb11.02.4610; Tb927.7.3160; Tb927.8.3560; Tb927.7.5020; Tb927.1.2370; Tb927.7.920	27	123	7.49e-06	*biological_process*cellular process*cellular component organization and biogenesis*organelle organization and biogenesis;	organelle organization and biogenesis
GO:0007018	Tb11.01.3010; Tb11.02.0760; Tb927.3.930; Tb927.8.3250; Tb927.7.3160; Tb11.01.2695; Tb927.1.2370; Tb927.2.5270; Tb927.1.1350; Tb10.70.6950; Tb927.4.870; Tb927.7.920	12	24	7.49e-06	*biological_process*cellular process*cellular component organization and biogenesis*cellular localization#establishment of cellular localization*intracellular transport*cytoskeleton-dependent intracellular transport*microtubule-based movement; *biological_process*cellular process*cellular component organization and biogenesis*organelle organization and biogenesis*cytoskeleton organization and bio…	microtubule-based movement
GO:0006261	Tb927.8.4880; Tb10.70.5940; Tb09.160.3710; Tb11.02.0310; Tb10.70.4390; Tb10.26.1030; Tb09.211.1820; Tb09.160.3760; Tb11.02.3270; Tb927.4.1330; Tb11.02.5730; Tb11.01.7810	12	26	1.72e-05	*biological_process*cellular process*cellular metabolic process*nucleobase, nucleoside, nucleotide and nucleic acid metabolic process*DNA metabolic process*DNA replication*DNA-dependent DNA replication; *biological_process*metabolic process*cellular metabolic process*nucleobase, nucleoside, nucleotide and nucleic acid metabolic process*DNA metabolic process*DNA replication*DNA-dependent DNA repli…	DNA-dependent DNA replication
GO:0007017	Tb11.01.3010; Tb11.02.0760; Tb927.5.4440; Tb927.3.930; Tb927.8.3250; Tb927.7.3160; Tb11.01.2695; Tb11.02.1135; Tb927.1.2370; Tb927.2.5270; Tb927.1.1350; Tb10.70.6950; Tb927.4.870; Tb927.7.920	14	42	0.000154	*biological_process*cellular process*cellular component organization and biogenesis*organelle organization and biogenesis*cytoskeleton organization and biogenesis*microtubule-based process;	microtubule-based process
GO:0007010	Tb11.01.3010; Tb11.02.0760; Tb927.5.4440; Tb927.3.930; Tb11.01.5350; Tb927.8.3250; Tb927.7.3160; Tb11.01.2695; Tb11.02.1135; Tb927.1.2370; Tb927.2.5270; Tb927.1.1350; Tb10.70.6950; Tb927.4.870; Tb927.7.920	15	49	0.000205	*biological_process*cellular process*cellular component organization and biogenesis*organelle organization and biogenesis*cytoskeleton organization and biogenesis;	cytoskeleton organization and biogenesis
GO:0006334	Tb927.5.4240; Tb10.406.0370; Tb927.1.2510; Tb927.2.2670; Tb927.7.2870	5	9	0.00954	*biological_process*cellular process*cellular component organization and biogenesis*cellular component assembly*chromatin assembly*nucleosome assembly; *biological_process*cellular process*cellular component organization and biogenesis*cellular component assembly*macromolecular complex assembly*protein-DNA complex assembly*nucleosome assembly; *biological_process*cellular process*cellular compone…	nucleosome assembly
GO:0031497	Tb927.5.4240; Tb10.406.0370; Tb927.1.2510; Tb927.2.2670; Tb927.7.2870	5	10	0.0165	*biological_process*cellular process*cellular component organization and biogenesis*cellular component assembly*chromatin assembly; *biological_process*cellular process*cellular component organization and biogenesis*organelle organization and biogenesis*chromosome organization and biogenesis*establishment and/or maintenance of chromatin architecture*chromatin assembly or disassembly*chromatin ass…	chromatin assembly
Cellular Component:
GO	Genes	Groupcount	Totalcount	P-value	Full GO paths	Final GO term
GO:0005856	Tb11.01.3010; Tb11.02.0760; Tb927.5.4440; Tb10.61.0990; Tb927.3.930; Tb927.8.6070; Tb11.01.2695; Tb11.02.1135; Tb927.7.3410; Tb927.1.1350; Tb927.2.5270; Tb10.70.6950; Tb11.01.5910; Tb927.4.870; Tb927.8.4990; Tb927.3.2020; Tb927.8.3250; Tb11.01.5350; Tb927.7.3160; Tb927.3.4960; Tb927.7.5650; Tb927.1.2370; Tb10.70.7260; Tb927.8.4950; Tb927.7.920	25	97	3.21e-07	*cellular_component*cell#cell part*intracellular#intracellular part*intracellular organelle*intracellular non-membrane-bound organelle*cytoskeleton; *cellular_component*cell#cell part*intracellular part*intracellular organelle*intracellular non-membrane-bound organelle*cytoskeleton; *cellular_component*cell part*intracellular#intracellular part*intracellular organelle*intracellular non-membrane-b…	cytoskeleton
GO:0015630	Tb11.01.3010; Tb11.02.0760; Tb927.5.4440; Tb10.61.0990; Tb927.3.930; Tb927.8.6070; Tb11.01.2695; Tb11.02.1135; Tb927.7.3410; Tb927.1.1350; Tb927.2.5270; Tb10.70.6950; Tb11.01.5910; Tb927.4.870; Tb927.3.2020; Tb927.8.3250; Tb927.7.3160; Tb927.3.4960; Tb927.7.5650; Tb927.1.2370; Tb10.70.7260; Tb927.8.4950; Tb927.7.920	23	86	3.21e-07	*cellular_component*cell#cell part*intracellular#intracellular part*intracellular organelle*intracellular non-membrane-bound organelle*cytoskeleton*microtubule cytoskeleton; *cellular_component*cell#cell part*intracellular part*intracellular organelle*intracellular non-membrane-bound organelle*cytoskeleton*microtubule cytoskeleton; *cellular_component*cell part*intracellular#intracellular part*in…	microtubule cytoskeleton
GO:0005875	Tb11.01.3010; Tb11.02.0760; Tb927.5.4440; Tb10.61.0990; Tb927.3.930; Tb11.02.1135; Tb927.2.5270; Tb927.1.1350; Tb11.01.5910; Tb927.4.870; Tb927.3.2020; Tb927.8.3250; Tb927.3.4960; Tb927.7.3160; Tb927.7.5650; Tb10.70.7260; Tb927.7.920; Tb927.8.4950	18	70	2.25e-05	*cellular_component*cell#cell part*intracellular#intracellular part*intracellular organelle*intracellular non-membrane-bound organelle*cytoskeleton#cytoskeletal part*microtubule associated complex; *cellular_component*cell#cell part*intracellular#intracellular part*intracellular organelle*intracellular non-membrane-bound organelle*cytoskeleton*microtubule cytoskeleton#microtubule associated compl…	microtubule associated complex
GO:0000785	Tb927.5.4240; Tb10.406.0370; Tb927.1.2510; Tb927.2.2670; Tb927.3.3490; Tb927.7.2870	6	7	9.07e-05	*cellular_component*cell#cell part*intracellular#intracellular part*intracellular organelle*intracellular non-membrane-bound organelle*chromosome#chromosomal part*chromatin; *cellular_component*cell#cell part*intracellular#intracellular part*intracellular organelle#intracellular organelle part*chromosomal part*chromatin; *cellular_component*cell#cell part*intracellular#intracellular part*intracel…	chromatin
GO:0030286	Tb927.2.5270; Tb11.01.3010; Tb11.02.0760; Tb927.3.930; Tb11.01.5910; Tb927.8.3250; Tb927.4.870; Tb927.7.3160; Tb927.7.920	9	19	0.000265	*cellular_component*cell#cell part*intracellular#intracellular part*intracellular organelle*intracellular non-membrane-bound organelle*cytoskeleton#cytoskeletal part*microtubule associated complex*dynein complex; *cellular_component*cell#cell part*intracellular#intracellular part*intracellular organelle*intracellular non-membrane-bound organelle*cytoskeleton*microtubule cytoskeleton#microtubule a…	dynein complex
GO:0000786	Tb927.5.4240; Tb10.406.0370; Tb927.1.2510; Tb927.2.2670; Tb927.7.2870	5	6	0.000704	*cellular_component*cell#cell part*intracellular#intracellular part*intracellular organelle*intracellular non-membrane-bound organelle*chromosome#chromosomal part*chromatin#nucleosome; *cellular_component*cell#cell part*intracellular#intracellular part*intracellular organelle*intracellular non-membrane-bound organelle*chromosome#chromosomal part*nucleosome; *cellular_component*cell#cell part*intr…	nucleosome
GO:0044446	Tb11.01.3010; Tb927.5.4440; Tb10.61.0990; Tb927.3.930; Tb11.02.1135; Tb927.3.3490; Tb927.7.2870; Tb927.1.2510; Tb10.61.1960; Tb11.01.5910; Tb927.4.870; Tb927.7.1750; Tb927.3.2020; Tb927.6.2850; Tb927.8.3250; Tb927.7.3160; Tb10.70.2465; Tb927.7.5650; Tb927.1.2370; Tb927.5.1550; Tb11.02.0500; Tb927.8.4950; Tb11.02.0760; Tb10.406.0370; Tb11.46.0001; Tb927.2.2670; Tb11.01.2695; Tb09.211.2970; Tb927.1…	40	272	0.00419	*cellular_component*cell#cell part*intracellular#intracellular part*intracellular organelle#intracellular organelle part; *cellular_component*cell#cell part*intracellular#intracellular part*intracellular organelle part; *cellular_component*cell#cell part*intracellular part*intracellular organelle#intracellular organelle part; *cellular_component*cell#cell part*intracellular part*intracellular org…	intracellular organelle part
GO:0042995	Tb927.1.2670; Tb927.8.4060; Tb927.8.6070; Tb927.7.3410; Tb927.3.4310; Tb11.01.5100; Tb11.01.4623; Tb927.8.4990	8	27	0.0262	*cellular_component*cell#cell part*cell projection; *cellular_component*cell part*cell projection;	cell projection
Molecular Function:
GO	Genes	Groupcount	Totalcount	P-value	Full GO paths	Final GO term
GO:0003777	Tb11.01.3010; Tb11.02.0760; Tb927.5.4440; Tb927.3.930; Tb927.8.3250; Tb927.7.3160; Tb11.02.1135; Tb927.2.5270; Tb927.1.1350; Tb11.01.5910; Tb927.4.870; Tb927.7.920	12	25	1.09e-05	*molecular_function*motor activity*microtubule motor activity;	microtubule motor activity
GO:0003677	Tb09.160.3710; Tb10.406.0370; Tb927.5.2790; Tb927.2.2670; Tb11.01.3390; Tb927.3.3490; Tb927.7.2870; Tb11.02.3380; Tb927.1.2510; Tb11.01.8090; Tb927.4.1330; Tb11.02.5730; Tb11.02.0770; Tb927.5.4240; Tb927.8.4880; Tb10.70.5940; Tb09.160.4090; Tb927.4.2270; Tb10.26.1030; Tb09.211.1820; Tb927.5.2780; Tb11.01.0340; Tb09.160.3760; Tb11.02.2300; Tb11.02.3270; Tb927.7.3990; Tb11.01.7810	27	131	3.15e-05	*molecular_function*binding*nucleic acid binding*DNA binding;	DNA binding
GO:0003887	Tb927.8.4880; Tb09.160.3710; Tb927.5.2780; Tb09.211.1820; Tb927.5.2790; Tb11.02.2300; Tb927.7.3990; Tb11.02.0770	8	14	0.00016	*molecular_function*catalytic activity*transferase activity*transferase activity, transferring phosphorus-containing groups*nucleotidyltransferase activity*DNA-directed DNA polymerase activity;	DNA-directed DNA polymerase activity
