# Supplementary material for: The Cell Cycle Regulated Transcriptome of Trypanosoma brucei
Source: PLoS One. 2011 Mar 31;6(3):e18425. doi: 10.1371/journal.pone.0018425 (PMC3069104; doi:10.1371/journal.pone.0018425)
Supplement: Table S4 — Co-regulated gene clusters, identified using K-means clustering in the TM4 software using DCE/RNA-seq data, that were used for sequence motif searches. (XLS) [file pone.0018425.s006.xls]

## Sheet: Sheet1
Cluster 1
gene	early G1	late G1	S phase	G2/M
Tb927.3.1900	-0.424503	-0.278788	0.521838	0.181452
Tb10.406.0340	-0.966658	-0.338595	0.874039	0.431214
Tb927.3.930	-0.486201	-0.286318	0.688525	0.083995
Tb11.02.0760	-0.663585	-0.192167	0.718489	0.137263
Tb927.7.920	-0.56105	-0.112493	0.595888	0.0776555
Tb927.8.710	-0.866428	-0.0240235	0.735377	0.155075
Tb927.1.2430	-0.464161	-0.263747	0.574991	0.152917
Tb10.6k15.3460	-0.435219	-0.351241	0.646716	0.139744
Tb09.160.0650	-0.348561	-0.321504	0.580531	0.0895334
Tb11.03.0240	-0.642333	-0.788473	1.12143	0.309374
Tb11.57.0008	-0.526071	-0.311493	0.831941	0.00562297
Tb927.7.3330	-0.517131	-0.173061	0.561019	0.129172
Tb10.61.0580	-0.446347	-0.153146	0.593303	0.00619076
Tb11.47.0036	-0.529839	-0.080848	0.50681	0.103877
Tb927.7.6360	-0.584339	-0.214727	0.588478	0.210588
Tb927.7.610	-0.71604	-0.497166	0.863551	0.349654
Tb927.3.2310	-0.504415	-0.186747	0.478418	0.212744
Tb09.211.4280	-0.515308	-0.31377	0.543344	0.285734
Tb10.70.0500	-0.998102	-0.382492	1.06555	0.315042
Tb11.02.4400	-0.841578	-0.586439	0.888638	0.539379
Tb927.5.1120	-0.369899	-0.372909	0.580187	0.16262
Tb927.1.2440	-0.549779	-0.193152	0.621691	0.121241
Tb10.389.0600	-0.551392	-0.0979127	0.676067	-0.0267618
Tb927.7.2820	-0.720541	-0.41371	0.88584	0.248411
Tb11.03.0080	-0.808377	-0.136268	0.795996	0.14865
Tb10.406.0330	-0.752014	-0.512377	0.953285	0.311106
Tb927.4.5110	-0.69063	-0.346935	0.804052	0.233513
Tb927.7.5660	-0.611972	-0.00406724	0.444137	0.171902
Tb927.1.2480	-0.562238	-0.160839	0.612057	0.111021
Tb927.6.3180	-0.79089	-0.349562	0.971297	0.169155
Tb11.01.5970	-0.714239	-0.370425	0.526816	0.557848
Tb11.42.0007	-0.412651	-0.389405	0.632387	0.169669
Tb11.01.6470	-0.890038	-0.407887	0.68379	0.614134
Tb11.02.0300	-0.723703	-0.290166	0.989434	0.0244345
Tb927.3.5370	-0.698277	-0.30201	0.580115	0.420172
Tb11.01.4690	-0.525831	-0.147997	0.791261	-0.117433
Tb927.5.4170	-0.918033	-0.272683	1.10266	0.0880606
Tb927.8.1150	-0.788633	0.0343294	0.700271	0.0540326
Tb927.2.5760	-0.410164	-0.335663	0.681667	0.0641602
Tb927.5.4520	-0.748126	-0.103633	0.55312	0.298639
Tb927.3.2020	-0.584453	-0.37074	0.544279	0.410914
Tb11.55.0001	-0.927823	-0.243753	0.904652	0.266924
Tb927.8.1680	-0.581041	-0.104363	0.529531	0.155874
Tb10.70.2210	-0.769054	0.100659	0.468606	0.199789
Tb927.7.2290	-0.549675	-0.560591	0.769996	0.34027
Tb927.6.570	-0.502115	-0.240013	0.458658	0.283469
Tb10.6k15.0600	-0.480079	-0.716074	0.909244	0.286909
Tb10.6k15.0060	-1.17143	0.155135	0.87804	0.138258
Tb10.6k15.0070	-0.948108	-0.122832	1.09227	-0.0213275
Tb11.42.0005	-0.783515	-0.258972	0.84092	0.201567
Tb09.211.4820	-0.875971	0.251005	0.879453	-0.254487
Tb09.160.0340	-1.05677	0.347658	0.755164	-0.0460533
Cluster 2
gene	early G1	late G1	S phase	G2/M
Tb927.8.4060	-0.508068	0.376273	0.297863	-0.166069
Tb927.3.4960	-0.681968	0.576355	0.476645	-0.371033
Tb11.02.2300	-0.418579	0.459307	0.148391	-0.189119
Tb10.70.7260	-0.6864	0.590616	0.421088	-0.325304
Tb09.244.2600	-0.263532	0.253137	0.379325	-0.368931
Tb11.47.0015	-0.731976	0.604284	0.480901	-0.35321
Tb927.8.7080	-0.394986	0.352283	0.365994	-0.323291
Tb11.01.2730	-0.378698	0.296264	0.276765	-0.194331
Tb927.4.5330	-0.5724	0.353903	0.407485	-0.188988
Tb927.7.3410	-0.552523	0.424978	0.326954	-0.199409
Tb927.7.4370	-0.567242	0.484235	0.2804	-0.197393
Tb10.61.1110	-0.453077	0.435837	0.189969	-0.172729
Tb927.2.6100	-0.475962	0.544883	0.207698	-0.276619
Tb927.7.750	-0.408951	0.435947	0.15778	-0.184776
Tb927.3.950	-0.667152	0.631523	0.400373	-0.364744
Tb11.02.0310	-0.511502	0.296596	0.419176	-0.20427
Tb10.70.2140	-0.454323	0.504311	0.198704	-0.248692
Tb10.389.1560	-0.448523	0.447779	0.237333	-0.236589
Tb927.4.3120	-0.395423	0.534227	0.0948908	-0.233696
Tb927.6.2850	-0.390843	0.370776	0.545035	-0.524968
Tb11.01.3750	-0.499139	0.391083	0.25042	-0.142363
Tb927.4.530	-0.473742	0.54808	0.16759	-0.241927
Tb10.389.1760	-0.444057	0.534299	0.0341266	-0.124368
Tb927.5.1550	-0.939338	0.732291	0.468506	-0.26146
Tb927.6.3880	-0.375544	0.437529	0.13416	-0.196144
Tb10.70.0270	-0.518182	0.266633	0.399905	-0.148355
Tb09.211.4010	-0.617221	0.424919	0.34294	-0.150639
Tb927.5.4160	-0.402612	0.500573	0.148523	-0.246484
Tb927.3.5790	-0.380355	0.511682	0.187529	-0.318855
Tb927.7.6250	-0.510664	0.447673	0.283674	-0.220682
Tb927.7.6840	-0.456362	0.598797	0.0446456	-0.187081
Tb927.7.2110	-0.776993	0.35173	0.484602	-0.05934
Tb927.7.810	-0.415728	0.351784	0.332982	-0.269038
Tb927.2.1100	-0.45358	0.401436	0.153306	-0.101161
Tb927.3.610	-0.689666	0.679513	0.184109	-0.173956
Tb927.6.1710	-0.538485	0.720904	0.120117	-0.302537
Tb09.244.2390	-0.440424	0.50422	0.201319	-0.265114
Tb10.6k15.2170	-1.25027	1.06082	0.697919	-0.508469
Tb927.7.170	-0.836318	0.418246	0.362712	0.0553603
Tb11.01.5890	-0.348458	0.417711	0.30587	-0.375123
Tb11.02.4890	-0.400958	0.496807	0.0458396	-0.141689
Tb11.02.5720	-0.474008	0.699073	0.228088	-0.453152
Tb10.6k15.1450	-0.801474	0.830802	0.580847	-0.610176
Tb11.02.1660	-0.527299	0.741013	0.28855	-0.502264
Tb11.01.2070	-0.320957	0.503929	0.0760121	-0.258984
Tb927.3.2050	-1.10631	0.495345	0.93923	-0.328266
Tb927.8.480	-0.409136	0.632884	0.412137	-0.635884
Tb927.5.4470	-0.398242	0.593718	0.198879	-0.394354
Tb927.8.6980	-0.543243	0.201539	0.50283	-0.161125
Tb09.211.0480	-0.342421	0.580477	0.130475	-0.368531
Tb927.7.5730	-0.425329	0.635931	0.0948986	-0.3055
Tb11.01.7450	-0.85234	0.342495	0.663547	-0.153702
Tb927.6.1220	-0.358827	0.655433	0.0185399	-0.315146
Tb11.01.8090	-1.20589	0.562188	1.02229	-0.378588
Tb927.4.4180	-0.72127	0.862446	0.226883	-0.368058
Tb11.02.3010	-0.514195	0.696163	0.14845	-0.330418
Tb11.01.6430	-0.585236	0.835808	0.137726	-0.388297
Tb927.3.990	-0.313244	0.552774	0.273508	-0.513037
Tb927.6.3430	-0.626311	0.786536	0.141529	-0.301754
Tb927.8.7070	-0.549183	0.724532	0.148694	-0.324043
Tb927.3.5200	-0.379941	0.628177	0.110041	-0.358278
Tb927.1.1920	-0.402094	0.64784	0.0890977	-0.334844
Tb927.8.3560	-0.392824	0.762671	0.150436	-0.520282
Tb10.70.7270	-0.51333	0.81428	0.117027	-0.417976
Tb927.6.1180	-0.351634	0.676616	0.0875686	-0.41255
Tb10.70.1810	-0.297367	0.630448	0.123147	-0.456228
Tb10.70.5940	-0.569422	0.901123	0.163279	-0.49498
Tb927.5.3460	-0.431836	0.792308	0.042162	-0.402634
Tb927.7.6050	-0.562638	0.326147	0.301701	-0.0652105
Cluster 3
gene	early G1	late G1	S phase	G2/M
Tb927.8.6300	0.42541	0.296631	-0.260145	-0.461896
Tb927.5.1700	0.565243	0.35449	-0.494342	-0.425391
Tb927.2.3460	0.360563	0.345444	-0.366144	-0.339863
Tb10.61.1650	0.465742	0.323243	-0.445652	-0.343334
Tb927.7.3990	0.354935	0.34813	-0.225136	-0.477929
Tb927.6.2760	0.267885	0.408435	-0.349284	-0.327036
Tb11.01.4850	0.658098	0.380014	-0.553766	-0.484345
Tb927.4.2780	0.488882	0.295307	-0.481239	-0.302949
Tb927.7.6730	0.318296	0.379977	-0.193593	-0.50468
Tb10.70.6950	0.47367	0.415088	-0.371568	-0.51719
Tb11.01.3410	0.354197	0.430538	-0.431423	-0.353311
Tb927.1.2300	0.423763	0.421247	-0.441575	-0.403434
Tb09.160.4460	0.944879	0.479768	-0.696482	-0.728166
Tb09.160.4330	0.321895	0.4533	-0.415879	-0.359316
Tb927.3.3600	0.73826	0.457077	-0.643213	-0.552124
Tb927.4.4940	0.585458	0.478599	-0.446926	-0.617131
Tb927.8.3060	0.423505	0.455745	-0.373612	-0.505638
Tb11.02.1690	0.316633	0.399332	-0.249567	-0.466398
Tb927.7.2390	0.246252	0.426201	-0.23106	-0.441393
Tb11.03.0350	0.317808	0.380964	-0.213241	-0.485532
Tb11.01.6520	0.272913	0.42748	-0.333196	-0.367196
Tb09.211.1930	0.579017	0.526221	-0.548749	-0.556489
Tb927.1.3310	0.961579	0.6404	-0.935065	-0.666914
Tb11.01.0320	0.266169	0.461629	-0.445853	-0.281945
Tb11.02.2680	0.616584	0.545155	-0.639665	-0.522074
Tb927.7.4810	0.470785	0.480536	-0.488976	-0.462345
Tb927.7.6900	0.326629	0.50536	-0.348822	-0.483167
Tb11.01.6710	0.28083	0.467284	-0.302776	-0.445337
Tb927.7.2580	0.435631	0.530857	-0.482212	-0.484276
Tb11.47.0027	0.530952	0.585741	-0.502729	-0.613964
Tb927.2.4160	0.188571	0.520342	-0.383664	-0.32525
Tb09.211.1920	0.556054	0.640619	-0.624613	-0.572061
Tb927.1.2290	0.378683	0.518982	-0.34789	-0.549775
Tb11.02.0770	0.284256	0.518349	-0.269198	-0.533407
Tb11.01.2695	0.476728	0.657994	-0.549581	-0.585141
Tb927.8.6420	0.19108	0.538992	-0.396285	-0.333788
Tb09.211.1310	0.322132	0.584182	-0.472007	-0.434307
Tb10.6k15.2660	0.711132	0.736753	-0.611994	-0.83589
Tb10.389.1610	0.42187	0.642416	-0.526583	-0.537702
Tb927.3.4710	0.235406	0.567873	-0.42201	-0.381269
Tb11.01.0650	0.203258	0.504605	-0.292907	-0.414955
Tb10.70.7710	0.309306	0.639931	-0.597441	-0.351796
Tb09.211.3910	0.28073	0.603298	-0.4689	-0.415128
Tb10.70.5890	0.284043	0.595673	-0.419646	-0.46007
Tb11.02.5730	0.298553	0.564035	-0.35104	-0.511549
Tb10.6k15.2870	0.169391	0.537449	-0.285573	-0.421267
Tb09.244.2580	0.218335	0.569644	-0.33532	-0.452659
Tb927.8.3540	0.269661	0.513253	-0.0651558	-0.717758
Tb927.6.3040	0.257643	0.624638	-0.484349	-0.397933
Tb927.3.3830	0.204636	0.523382	-0.248807	-0.479211
Tb09.211.0580	0.385338	0.619338	-0.227639	-0.777037
Tb11.01.6570	0.338484	0.674742	-0.405666	-0.60756
Tb927.1.2310	0.201404	0.700754	-0.656464	-0.245694
Tb927.4.5120	0.345846	0.690935	-0.405022	-0.631759
Tb09.160.0460	0.118216	0.57519	-0.375429	-0.317977
Tb10.6k15.1370	0.129012	0.568014	-0.337835	-0.359191
Tb11.01.6490	0.239535	0.711567	-0.503823	-0.447279
Tb09.211.3400	0.329886	0.753651	-0.517669	-0.565868
Tb10.26.1030	0.16398	0.56737	-0.224452	-0.506898
Tb11.02.0800	0.171687	0.562928	-0.167484	-0.567131
Tb09.211.2970	0.51681	0.87484	-0.611661	-0.779989
Tb09.160.3760	0.305112	0.664106	-0.361276	-0.607943
Tb927.7.5300	0.185063	0.641207	-0.301422	-0.524848
Tb09.160.0600	0.172777	0.633854	-0.292665	-0.513967
Tb11.01.4590	0.273048	0.732776	-0.455269	-0.550554
Tb927.7.490	0.241365	0.757976	-0.503999	-0.495342
Tb10.70.0870	0.350025	0.795282	-0.494076	-0.651231
Tb927.5.3510	0.627122	1.01298	-0.810257	-0.82985
Tb10.70.4370	0.288132	0.826471	-0.46089	-0.653713
Tb927.7.7320	0.289964	0.765433	-0.337981	-0.717417
Tb10.70.2620	0.154903	0.659948	-0.263355	-0.551497
Tb09.160.2200	0.130303	0.653274	-0.212617	-0.57096
Tb10.389.1270	0.158887	0.734202	-0.357766	-0.535324
Tb11.03.0170	0.473814	1.10313	-0.785397	-0.791551
Tb10.6k15.1720	0.117556	0.693406	-0.180724	-0.630237
Tb10.70.3320	0.0968689	0.728757	-0.424322	-0.401304
Tb927.4.2260	0.142776	0.848282	-0.519622	-0.471437
Tb11.02.4280	0.266002	0.856683	-0.382616	-0.740069
Tb927.8.2550	0.395964	0.997397	-0.471178	-0.922183
Tb09.160.4100	0.202661	0.893872	-0.381848	-0.714686
Tb09.160.4090	0.200741	0.894065	-0.383099	-0.711708
Tb927.6.2900	0.217219	0.962556	-0.502159	-0.677615
Tb927.8.3850	0.360154	1.10672	-0.667895	-0.798983
Tb11.01.3960	0.232742	1.0664	-0.493574	-0.805566
Tb11.02.2650	0.0803074	0.928731	-0.480744	-0.528294
Cluster 4
gene	early G1	late G1	S phase	G2/M
Tb10.61.1770	0.0105039	0.266441	0.00600004	-0.282945
Tb927.8.2430	0.0310818	0.28051	0.00286509	-0.314457
Tb927.3.5160	-0.0549523	0.274645	0.0818305	-0.301523
Tb927.3.920	-0.053035	0.320782	0.00114134	-0.268889
Tb11.01.0310	-0.0386716	0.28578	0.0241605	-0.271269
Tb927.6.4530	-0.00804993	0.317506	0.0108711	-0.320327
Tb927.7.2310	-0.00616528	0.315442	-0.0718646	-0.237412
Tb09.160.2040	-0.0347219	0.330064	0.00331575	-0.298658
Tb927.4.4220	0.00539236	0.245073	0.0133144	-0.26378
Tb11.01.3670	0.0341226	0.311128	-0.0286265	-0.316624
Tb927.5.1920	-0.0850907	0.351477	-0.0550746	-0.211311
Tb927.4.540	-0.0522578	0.329831	-0.0437916	-0.233782
Tb10.61.0400	0.00573599	0.263675	0.0486706	-0.318081
Tb927.5.1490	0.0851074	0.277066	0.0946917	-0.456866
Tb927.1.1380	-0.0539783	0.268079	0.145618	-0.359718
Tb927.8.1290	-0.0607926	0.263104	0.169071	-0.371382
Tb09.160.2180	0.0839894	0.335473	-0.110485	-0.308977
Tb927.4.4230	0.0816558	0.334766	-0.123482	-0.29294
Tb11.47.0021	-0.0130652	0.261018	0.0435451	-0.291497
Tb927.7.3160	0.0110683	0.301767	0.154846	-0.467681
Tb10.70.0420	-0.0782499	0.311043	0.0290859	-0.261879
Tb10.389.0100	0.0769065	0.290883	-0.0388592	-0.32893
Tb927.6.1290	-0.0780556	0.295205	0.0468971	-0.264046
Tb10.26.0910	0.0605234	0.274496	-0.00751134	-0.327508
Tb927.6.4100	0.0804114	0.36181	-0.109596	-0.332626
Tb927.3.5290	-0.0676635	0.277197	0.0839518	-0.293485
Tb927.3.2760	-0.0366469	0.33257	0.136931	-0.432854
Tb927.1.3560	-0.150369	0.454644	0.0312885	-0.335564
Tb10.70.0990	-0.000733685	0.310821	-0.0643408	-0.245746
Tb10.61.0610	-0.060972	0.328639	-0.0274078	-0.240259
Tb09.160.0630	0.0192526	0.304509	-0.0500386	-0.273723
Tb10.70.5880	0.00306849	0.316461	-0.0405579	-0.278972
Tb927.3.5220	-0.103107	0.295849	0.241341	-0.434083
Tb927.3.830	-0.00565562	0.397103	-0.132267	-0.25918
Tb927.3.5550	0.00621582	0.34593	-0.0729994	-0.279147
Tb10.6k15.1730	-0.153445	0.429296	-0.000906738	-0.274944
Tb10.389.0050	0.105836	0.307984	0.0127381	-0.426558
Tb11.02.3080	-0.162785	0.481503	-0.0297143	-0.289004
Tb09.211.2130	-0.0393847	0.422726	-0.0793496	-0.303992
Tb10.70.3030	-0.00228658	0.431721	-0.121751	-0.307683
Tb927.3.5260	-0.0369534	0.414817	-0.0824479	-0.295416
Tb927.4.4870	0.0738926	0.404891	-0.15016	-0.328624
Tb927.1.4510	0.0348854	0.420252	-0.0826232	-0.372514
Tb09.211.0800	-0.118286	0.369221	-0.0440532	-0.206882
Tb927.3.3530	-0.0748442	0.443873	0.0294071	-0.398436
Tb927.8.3670	-0.0800579	0.432938	-0.0668022	-0.286078
Tb11.01.2430	-0.0519722	0.42808	0.0243975	-0.400505
Tb927.8.8300	-0.136745	0.46666	-0.00155192	-0.328363
Tb11.01.3390	-0.0373679	0.425547	0.00729344	-0.395473
Tb927.3.1420	-0.0573153	0.415163	0.176563	-0.534411
Tb927.5.570	-0.105429	0.356234	0.199606	-0.450411
Tb927.4.2450	0.0571325	0.418282	-0.152744	-0.32267
Tb10.389.0560	-0.0585203	0.488898	0.00336439	-0.433742
Tb10.389.0670	-0.0323071	0.458388	-0.0827179	-0.343363
Tb927.5.4530	0.0298454	0.458005	-0.158193	-0.329658
Tb11.01.0160	-0.128117	0.490555	-0.0121927	-0.350245
Tb11.02.3270	-0.113516	0.502832	-0.118271	-0.271045
Tb09.211.4830	-0.205293	0.526837	0.0602718	-0.381816
Tb09.211.2800	-0.114828	0.48289	-0.0711063	-0.296956
Tb09.160.4950	-0.216703	0.528245	-0.00395267	-0.307589
Tb927.4.4770	-0.221781	0.446557	0.0367497	-0.261526
Tb10.389.1690	-0.177344	0.460578	0.121326	-0.404561
Tb11.01.0580	-0.188897	0.538972	-0.0788971	-0.271178
Tb11.02.5590	-0.164466	0.385901	0.175342	-0.396777
Tb927.3.5620	-0.0327405	0.479539	-0.130643	-0.316155
Tb09.211.1820	-0.00160902	0.464304	-0.0791817	-0.383513
Tb10.61.2370	0.0381896	0.470496	-0.130207	-0.378479
Tb11.01.0680	0.101211	0.426177	-0.087732	-0.439656
Tb11.01.5270	0.0187982	0.483148	-0.19275	-0.309196
Tb927.7.7270	0.102259	0.448364	-0.135168	-0.415454
Tb11.01.6280	-0.0649833	0.523127	-0.0650276	-0.393116
Tb10.6k15.0130	0.167509	0.332978	-0.0890779	-0.411409
Tb11.01.8370	0.170954	0.349199	-0.114717	-0.405435
Tb927.7.5650	-0.0127585	0.511193	-0.198651	-0.299783
Tb927.6.3330	-0.236891	0.603556	-0.065865	-0.3008
Tb11.01.8085	-0.228567	0.564552	0.0220949	-0.358079
Tb927.7.5450	-0.108125	0.434306	-0.105687	-0.220494
Tb927.5.2540	-0.0918849	0.363052	-0.0905012	-0.180665
Tb10.70.0300	-0.100124	0.524967	-0.180486	-0.244357
Tb10.61.0940	-0.19389	0.431154	-0.0301138	-0.20715
Tb927.8.3510	-0.257874	0.436616	0.0956763	-0.274419
Tb927.1.1270	-0.0194357	0.458618	-0.180117	-0.259065
Tb927.8.4880	0.0289238	0.515093	-0.0965995	-0.447418
Tb927.6.4780	0.0691507	0.398798	-0.168331	-0.299617
Tb927.2.4390	-0.0930398	0.475194	-0.157015	-0.225139
Tb927.5.3260	0.159988	0.357891	-0.117821	-0.400058
Tb11.02.2090	0.0936248	0.488086	-0.124824	-0.456888
Tb10.6k15.0430	-0.107429	0.518074	-0.190571	-0.220073
Tb927.5.2790	-0.107262	0.587754	0.0547454	-0.535237
Tb11.01.4300	-0.270714	0.442363	0.0795306	-0.251179
Tb927.5.2970	0.15157	0.446398	-0.179592	-0.418376
Tb11.01.3100	-0.103802	0.445828	-0.128405	-0.213621
Tb927.5.4020	-0.123012	0.455857	-0.123157	-0.209688
Tb10.6k15.1170	-0.0324737	0.522813	-0.23763	-0.252709
Tb10.26.0030	0.126959	0.454758	-0.198209	-0.383509
Tb927.4.3320	0.039356	0.483952	-0.226568	-0.29674
Tb927.1.3150	-0.0488869	0.519976	-0.254212	-0.216877
Tb927.1.4500	0.0460262	0.487528	-0.187438	-0.346116
Tb927.6.3580	-0.216526	0.576093	-0.143416	-0.216151
Tb11.01.7790	0.133173	0.379777	-0.166546	-0.346405
Tb11.01.7810	-0.143923	0.596582	-0.102163	-0.350496
Tb09.211.2140	-0.262419	0.481473	0.000830257	-0.219885
Tb927.3.3440	-0.0256524	0.558889	-0.201528	-0.331708
Tb09.160.4160	-0.0674573	0.376352	-0.1474	-0.161495
Tb10.100.0140	0.0139749	0.522208	-0.178437	-0.357746
Tb927.7.5790	-0.141822	0.435361	-0.120495	-0.173044
Tb10.70.2470	0.0659628	0.45438	-0.214838	-0.305505
Tb09.211.0200	-0.228427	0.571025	0.100571	-0.443169
Tb10.70.0940	0.0969791	0.460792	-0.237363	-0.320407
Tb11.01.7170	-0.0174845	0.431343	-0.207121	-0.206737
Tb927.1.4480	-0.165315	0.637941	0.0456055	-0.518232
Tb927.2.5970	0.00821763	0.54975	-0.109784	-0.448183
Tb927.7.1410	-0.0012832	0.553609	-0.212571	-0.339755
Tb09.211.1870	-0.0436798	0.455556	-0.230193	-0.181684
Tb927.5.3730	-0.0154078	0.558749	-0.15447	-0.388872
Tb927.3.2790	-0.19164	0.667994	-0.006318	-0.470036
Tb09.211.4860	-0.0828564	0.591802	-0.112119	-0.396827
Tb927.5.2040	-0.132099	0.463339	-0.185784	-0.145456
Tb927.2.3750	-0.168995	0.651082	-0.193573	-0.288514
Tb11.03.0870	-0.116433	0.600031	-0.278988	-0.204609
Tb11.02.3350	-0.194463	0.668385	0.0717769	-0.545698
Tb09.160.0730	0.0253412	0.549816	-0.336954	-0.238203
Tb927.1.4800	-0.0261098	0.591482	-0.200399	-0.364973
Tb927.8.1900	-0.272222	0.693438	-0.105693	-0.315523
Tb927.5.3080	0.168186	0.492359	-0.172986	-0.487559
Tb927.6.1580	0.0218337	0.417132	-0.208805	-0.230161
Tb927.4.2270	-0.0633807	0.61052	-0.23699	-0.310149
Tb927.4.2490	0.0785615	0.521269	-0.285469	-0.314362
Tb927.6.860	0.10387	0.557673	-0.209611	-0.451932
Tb10.70.5550	-0.0404624	0.623805	-0.290778	-0.292565
Tb10.70.5000	0.00278336	0.60758	-0.16758	-0.442783
Tb927.8.550	-0.03668	0.567176	-0.320611	-0.209885
Tb927.5.2730	-0.0374479	0.505499	-0.298012	-0.170039
Tb927.6.5090	0.129683	0.452241	-0.282108	-0.299817
Tb11.01.6380	-0.148535	0.676059	0.0351416	-0.562665
Tb927.3.2880	-0.0879478	0.516208	-0.302407	-0.125853
Tb927.7.720	-0.0143273	0.598233	-0.1666	-0.417305
Tb927.7.5920	0.0563556	0.562165	-0.109481	-0.50904
Tb11.01.6070	-0.0280499	0.42839	-0.228067	-0.172273
Tb09.211.1860	-0.0771514	0.464444	-0.245631	-0.141661
Tb927.3.690	0.101165	0.569831	-0.224122	-0.446873
Tb10.61.2910	-0.105022	0.667254	-0.283674	-0.278558
Tb11.01.0600	-0.154119	0.452302	-0.15846	-0.139724
Tb11.02.2790	0.00657785	0.622548	-0.233408	-0.395718
Tb10.70.1460	-0.0543498	0.464014	-0.253351	-0.156313
Tb927.7.5370	-0.0689493	0.637759	-0.207363	-0.361446
Tb927.8.7540	0.0581076	0.613334	-0.308659	-0.362782
Tb11.01.6720	-0.00191838	0.648553	-0.281516	-0.365118
Tb11.02.2200	0.110938	0.458153	-0.305063	-0.264027
Tb11.01.2080	-0.329	0.689519	-0.0824423	-0.278076
Tb927.1.2230	-0.118294	0.431778	-0.186584	-0.1269
Tb927.8.3050	0.00266869	0.640307	-0.192791	-0.450184
Tb927.8.5400	0.00841626	0.626597	-0.228011	-0.407002
Tb10.70.1880	-0.117427	0.437184	-0.189337	-0.130421
Tb927.8.4900	0.024413	0.631611	-0.229324	-0.4267
Tb927.6.3240	-0.117936	0.687922	-0.43135	-0.138635
Tb927.4.4080	-0.140693	0.476018	-0.217312	-0.118013
Tb10.70.4390	-0.101318	0.684104	-0.281405	-0.30138
Tb11.01.6460	-0.159878	0.712611	-0.0631807	-0.489552
Tb11.02.5830	-0.148288	0.440339	-0.155487	-0.136565
Tb927.5.1180	-0.187378	0.731063	-0.112747	-0.430938
Tb927.8.610	-0.082079	0.693508	-0.189051	-0.422378
Tb10.6k15.3750	0.0024374	0.691674	-0.310852	-0.383259
Tb927.5.1270	0.00298968	0.697796	-0.291857	-0.408929
Tb11.22.0011	-0.334811	0.645177	-0.033331	-0.277035
Tb11.47.0001	-0.349718	0.576859	-0.0982385	-0.128902
Tb927.5.830	-0.0546107	0.751669	-0.282658	-0.414401
Tb10.70.6730	0.144859	0.519975	-0.25978	-0.405054
Tb10.6k15.1770	-0.00662749	0.359266	-0.165641	-0.186997
Cluster 5
gene	early G1	late G1	S phase	G2/M
Tb10.6k15.2020	0.541235	-0.249271	-0.25016	-0.0418035
Tb927.7.2980	0.639165	-0.127595	-0.340932	-0.170638
Tb927.1.3830	0.616724	-0.202981	-0.177677	-0.236066
Tb927.5.470	0.66905	-0.559447	-0.168959	0.059355
Tb10.70.5800	1.13144	-0.691466	-0.4203	-0.0196781
Tb927.8.3530	0.448581	-0.0584337	-0.216994	-0.173153
Tb10.70.1370	0.744321	-0.143136	-0.325136	-0.276048
Tb927.6.4280	0.645534	-0.158793	-0.278235	-0.208505
Tb10.389.1480	0.449831	-0.175066	-0.19577	-0.078995
Tb11.03.0090	0.494154	0.0124303	-0.320229	-0.186355
Tb927.3.3270	0.506309	-0.112696	-0.0924116	-0.301202
Tb927.3.2960	0.477808	-0.0105464	-0.285688	-0.181574
Tb11.01.0720	0.476065	-0.0597581	-0.202114	-0.214194
Tb11.01.7960	0.543733	-0.281774	-0.193203	-0.0687554
Tb09.211.3540	0.984053	-0.234313	-0.278089	-0.471651
Tb10.6k15.3850	0.507895	-0.258387	-0.229332	-0.0201765
Tb927.3.4500	1.00772	-0.547547	-0.303239	-0.156935
Tb11.01.3610	0.610553	-0.136956	-0.311178	-0.162419
Tb10.61.2880	0.83409	-0.237409	-0.133927	-0.462754
Tb927.7.4390	1.36061	-0.408331	-0.414442	-0.537834
Tb927.6.450	0.530469	-0.236713	-0.0447584	-0.248997
Tb10.389.1810	0.529422	-0.14967	-0.312398	-0.0673552
Tb09.160.2910	0.503208	-0.146442	-0.215684	-0.141081
Tb11.01.7880	0.497619	-0.308001	-0.381687	0.192069
Tb927.8.4430	0.986163	-0.302113	-0.502746	-0.181305
Tb927.8.5600	0.51648	-0.0672755	-0.521459	0.0722545
Tb10.70.5110	0.463185	-0.182432	-0.185741	-0.0950127
Tb11.02.5480	0.603989	-0.28228	-0.210152	-0.111557
Tb09.211.2730	0.519507	-0.054174	-0.239079	-0.226254
Tb927.6.1570	0.513323	-0.17599	-0.237659	-0.099674
Tb11.02.3860	0.628292	-0.135128	-0.209553	-0.283611
Tb927.4.2030	0.596314	-0.232684	-0.189395	-0.174235
Tb10.70.4590	0.486953	-0.123093	-0.307131	-0.0567284
Tb09.211.0350	0.473587	0.0144814	-0.387061	-0.101007
Tb10.61.1960	1.03528	-0.400239	-0.449925	-0.185116
Tb09.160.1170	0.507941	-0.30224	-0.164103	-0.0415975
Tb10.61.2130	0.664302	-0.353654	0.0560756	-0.366723
Tb927.7.3970	0.624892	-0.123105	-0.241985	-0.259802
Tb927.7.7500	0.475693	-0.0996018	-0.122317	-0.253774
Tb09.160.2920	0.50369	-0.127715	-0.262533	-0.113442
Tb927.7.3590	0.511832	-0.0432477	-0.404977	-0.0636079
Tb11.46.0001	0.899855	-0.677539	-0.210559	-0.0117568
Tb11.02.4050	0.726947	-0.168578	-0.349965	-0.208405
Tb09.160.0950	0.450984	-0.0644398	-0.249471	-0.137073
Tb11.02.4610	0.64158	-0.273874	-0.222078	-0.145629
Tb927.8.6740	0.454555	-0.125479	-0.295563	-0.0335126
Tb927.7.5930	0.478004	-0.071859	-0.349071	-0.0570739
Tb09.211.3270	0.514279	-0.1506	-0.281786	-0.0818932
Tb927.7.3660	0.537523	-0.261261	-0.20141	-0.0748514
Tb10.70.1690	1.05308	-0.361485	-0.553053	-0.138546
Tb927.8.4750	0.634491	-0.181377	-0.387777	-0.0653366
Tb11.01.1230	0.464111	-0.0743968	-0.301333	-0.0883805
Tb927.7.5000	0.917564	-0.358657	-0.363249	-0.195658
Tb927.8.1330	0.892299	-0.0469423	-0.696993	-0.148364
Tb10.70.0280	0.51247	-0.166354	-0.0609643	-0.285152
Tb927.3.3310	0.663065	-0.363853	-0.0897248	-0.209487
Tb11.01.0770	0.882654	-0.253596	-0.393593	-0.235465
Tb11.02.4200	0.444105	-0.113506	-0.0536372	-0.276962
Tb11.02.4160	0.451815	-0.185498	-0.24962	-0.0166974
Tb927.6.5120	0.59755	-0.00821692	-0.293065	-0.296268
Tb10.6k15.0020	0.602058	-0.00110607	-0.31829	-0.282662
Tb10.70.4080	0.457197	0.0364237	-0.240303	-0.253318
Tb10.6k15.2030	0.821623	-0.0227773	-0.421403	-0.377443
Tb927.1.2320	1.18834	-0.0980386	-0.471492	-0.618813
Tb09.160.0700	0.706263	0.0462132	-0.4665	-0.285976
Tb10.05.0150	0.784723	-0.00724055	-0.295785	-0.481697
Tb927.5.1360	0.57779	0.0924998	-0.512556	-0.157734
Tb11.01.7150	0.471217	0.0930844	-0.392215	-0.172086
Tb927.8.6060	0.670938	0.109054	-0.389797	-0.390195
Tb11.03.0230	0.549298	0.107366	-0.148165	-0.5085
Tb927.4.1910	1.04883	0.179645	-0.683804	-0.54467
Tb10.6k15.0030	0.48728	0.187562	-0.46495	-0.209892
Tb927.5.760	0.519817	0.15399	-0.261007	-0.4128
Tb927.7.7360	0.487708	0.169364	-0.343316	-0.313756
Tb927.3.590	0.442358	0.129922	-0.0907823	-0.481498
Tb10.70.1030	0.492897	0.188771	-0.390397	-0.29127
Tb10.61.1730	0.500817	0.208962	-0.308375	-0.401405
Tb10.61.0980	0.441248	-0.0164086	-0.209047	-0.215793
Tb09.211.4630	0.443293	0.005149	-0.275597	-0.172845
Cluster 6
gene	early G1	late G1	S phase	G2/M
Tb927.5.2780	0.0646139	1.13077	-0.393463	-0.801923
Tb11.03.0800	-0.172685	1.01372	-0.363861	-0.477176
Tb09.160.0570	-0.315296	1.12618	-0.477975	-0.332908
Tb927.2.5280	-0.0483632	0.810834	-0.221434	-0.541037
Tb09.160.3710	-0.190523	0.938034	0.0489917	-0.796503
Tb11.01.0340	-0.0223458	0.797639	-0.234566	-0.540727
Tb927.6.4670	-0.0352923	0.90153	-0.27276	-0.593477
Tb10.70.6710	-0.373368	1.35937	-0.311489	-0.674515
Tb927.4.2400	-0.17564	0.873544	-0.0727958	-0.625108
Tb927.6.3220	-0.186504	1.20226	-0.359458	-0.6563
Tb927.7.6310	-0.133426	0.862722	-0.180086	-0.54921
Tb927.8.4230	0.045474	0.860926	-0.182441	-0.723959
Tb927.7.5480	-0.138472	1.30355	-0.402799	-0.76228
Tb11.v4.0004	-0.433358	1.57953	-0.325455	-0.820721
Tb927.7.5320	-0.476932	1.27816	-0.344128	-0.457098
Tb10.61.0680	-0.0735369	0.863851	-0.226315	-0.563999
Tb927.7.4580	-0.306932	0.961557	-0.292715	-0.36191
Tb927.2.5000	-0.419315	1.16811	-0.0662113	-0.682583
Tb11.02.2450	0.0362403	1.08119	-0.435128	-0.682303
Tb10.6k15.0460	-0.0961173	1.1632	-0.36958	-0.6975
Tb11.12.0015	-0.424544	0.932064	-0.225138	-0.282381
Tb927.7.1590	-0.127072	1.08272	-0.366695	-0.588951
Tb10.6k15.3420	-0.130779	0.812118	-0.208183	-0.473156
Tb927.3.1860	-0.243687	1.22591	-0.353859	-0.62836
Tb927.1.2730	-0.206898	0.845022	-0.265753	-0.372372
Tb927.7.4860	-0.59069	1.27655	-0.0771473	-0.608718
Tb927.5.4340	-0.456184	1.05517	-0.103754	-0.495228
Tb09.160.3560	-0.134162	0.862001	-0.251594	-0.476245
Tb09.160.5180	-0.306566	0.927688	-0.17339	-0.447733
Tb10.61.0210	-0.627834	1.63192	-0.326235	-0.677848
Tb10.6k15.1480	-0.435313	1.02384	0.0207643	-0.609293
Tb927.3.870	-0.714918	1.2855	0.0815941	-0.652174
Tb927.8.940	-0.670867	1.19959	-0.00698108	-0.521747
Tb11.01.1300	-0.484581	0.966219	0.00950656	-0.491144
Tb927.7.7150	-0.604953	0.984308	-0.00611924	-0.373236
Tb09.244.2710	-0.478909	0.89772	0.0564212	-0.475231
Tb09.160.0830	-0.404839	0.860236	0.11173	-0.567127
Tb927.8.6070	-0.244127	0.745256	-0.0216945	-0.479435
Tb927.6.900	-0.375558	0.781574	0.0165032	-0.422519
Tb927.8.490	-0.221704	0.732305	0.181576	-0.692178
Tb10.26.0630	-0.129921	0.712212	0.0740126	-0.656303
Tb11.02.3790	-0.227429	0.766362	-0.212878	-0.326056
Cluster 8
gene	early G1	late G1	S phase	G2/M
Tb927.4.4370	-0.150582	-0.332511	0.190377	0.292716
Tb11.02.4380	-0.117184	-0.41096	0.0601892	0.467955
Tb09.160.1610	-0.13394	-0.329492	0.196908	0.266524
Tb10.26.0360	-0.132485	-0.347272	0.129754	0.350003
Tb11.01.5060	-0.146611	-0.392347	0.240357	0.298601
Tb927.3.3920	-0.209688	-0.575655	0.131922	0.653421
Tb927.1.4190	-0.133891	-0.409573	0.22326	0.320204
Tb11.01.5100	-0.0463102	-0.60799	0.193458	0.460842
Tb927.8.1550	0.0607726	-0.563186	0.123954	0.378459
Tb10.6k15.0810	-0.161869	-0.309672	0.067775	0.403766
Tb927.3.4290	-0.24218	-0.546565	0.239311	0.549435
Tb927.8.6240	-0.025448	-0.437699	0.134165	0.328982
Tb11.01.6510	-0.225832	-0.433136	0.224215	0.434753
Tb11.01.2800	-0.119096	-0.396944	0.138099	0.377942
Tb927.8.4970	-0.079488	-0.487077	0.0624691	0.504096
Tb10.v4.0052	-0.0700381	-0.617241	0.332325	0.354955
Tb927.8.6660	-0.225397	-0.53556	0.2582	0.502757
Tb10.61.2220	-0.0368728	-0.433583	0.0426749	0.42778
Tb10.v4.0053	-0.0264408	-0.75533	0.279313	0.502458
Tb10.6k15.1430	-0.0906644	-0.382871	0.186756	0.28678
Tb927.5.1900	-0.170204	-0.259443	0.0471806	0.382466
Tb10.389.0720	-0.0653487	-0.470433	0.137867	0.397915
Tb927.2.2670	-0.127841	-0.272312	0.116334	0.283818
Tb927.8.8200	-0.0659364	-0.287842	0.0639024	0.289876
Tb927.1.3450	-0.173917	-0.377814	0.2002	0.351531
Tb09.211.0690	0.0402174	-0.385955	0.0330585	0.312679
Tb927.4.3700	0.0173681	-0.347146	0.0319388	0.29784
Tb11.02.0170	-0.154458	-0.259709	0.0582441	0.355922
Tb09.211.1370	-0.127235	-0.326517	0.0971454	0.356607
Tb927.7.3920	-0.125402	-0.237208	0.100535	0.262074
Tb927.4.4700	-0.155607	-0.400131	0.0973389	0.4584
Tb11.01.6780	-0.067968	-0.347351	0.204032	0.211286
Tb927.4.4690	-0.286107	-0.400128	0.099466	0.586768
Tb11.01.0510	-0.150939	-0.205327	0.112409	0.243857
Tb11.01.3000	-0.260871	-0.214192	0.0797735	0.39529
Tb10.70.0760	-0.105731	-0.266134	0.0668094	0.305056
Tb927.2.5660	-0.115918	-0.5028	0.210343	0.408374
Tb927.7.4510	-0.153328	-0.204385	0.142277	0.215436
Tb927.7.1000	-0.0492123	-0.313461	0.163039	0.199634
Tb927.8.780	-0.258182	-0.187534	0.0801462	0.36557
Tb927.1.4180	-0.0508761	-0.392791	0.158676	0.284992
Tb927.7.2320	-0.165901	-0.234337	0.124646	0.275592
Tb927.8.3990	-0.186136	-0.319226	0.111008	0.394353
Tb927.8.3000	-0.131775	-0.247504	0.198929	0.180351
Tb927.5.1640	-0.0790721	-0.316333	0.110955	0.28445
Tb10.05.0060	-0.0794108	-0.333029	0.171898	0.240542
Tb09.211.0170	-0.119146	-0.268722	0.185174	0.202693
Tb09.244.2790	-0.173236	-0.220609	0.0782055	0.31564
Tb10.70.3380	0.0247584	-0.507526	0.0422635	0.440504
Tb11.02.2130	-0.222297	-0.27343	0.160761	0.334966
Tb11.02.1490	-0.0634172	-0.378419	-0.062967	0.504803
Tb11.52.0016	-0.228229	-0.451793	0.266335	0.413688
Tb927.6.4960	-0.14047	-0.220732	0.111656	0.249545
Tb927.7.6690	-0.000147028	-0.528654	0.2989	0.229901
Tb11.01.3720	-0.029934	-0.509946	0.329427	0.210453
Tb10.v4.0246	-0.184699	-0.318545	0.0515295	0.451715
Tb927.8.7970	-0.15938	-0.247134	0.0375962	0.368918
Tb10.26.0960	-0.106915	-0.369582	0.245099	0.231397
Tb927.6.1100	-0.139718	-0.22459	0.153097	0.211212
Tb927.2.5230	-0.0550665	-0.305336	0.141089	0.219313
Tb927.3.1100	-0.17285	-0.200404	0.108275	0.264979
Tb927.8.1920	-0.0275808	-0.344959	0.101079	0.271461
Tb927.3.3770	-0.193219	-0.337126	-0.008366	0.538712
Tb927.8.6120	0.0288284	-0.503585	0.0784707	0.396286
Tb11.01.7300	-0.0405759	-0.311762	0.111841	0.240497
Tb927.8.1350	-0.0527058	-0.329759	0.154736	0.227729
Tb10.70.4340	-0.0726863	-0.418724	0.21018	0.28123
Tb927.7.3740	-0.16254	-0.267132	0.230165	0.199507
Tb927.5.4480	-0.293811	-0.394699	0.212151	0.476358
Tb11.03.0030	-0.190231	-0.229551	0.165941	0.25384
Tb10.61.2210	-0.266454	-0.521226	0.268415	0.519265
Tb11.01.3730	-0.135771	-0.28813	0.212497	0.211404
Tb10.6k15.1510	-0.303142	-0.36217	0.182045	0.483267
Tb927.7.6640	-0.0345138	-0.412481	0.336594	0.110401
Tb11.02.0354	-0.159486	-0.250542	0.204966	0.205062
Tb927.1.1370	-0.179678	-0.19356	0.133828	0.23941
Tb11.02.4510	-0.164355	-0.235625	0.154213	0.245767
Tb927.4.4060	-0.242004	-0.174957	0.122867	0.294095
Tb10.70.7320	-0.124993	-0.472018	0.309277	0.287734
Tb09.160.5560	-0.215734	-0.639911	0.382663	0.472982
Tb09.211.1910	-0.178689	-0.349562	0.243296	0.284955
Tb09.160.2070	-0.17628	-0.201387	0.148414	0.229253
Tb927.8.6870	-0.227765	-0.206885	0.179841	0.254809
Tb10.389.1020	-0.178087	-0.219038	0.214934	0.182191
Tb10.406.0610	-0.209544	-0.202856	0.142766	0.269633
Tb927.4.4530	-0.172598	-0.33513	0.259613	0.248115
Tb11.01.1850	-0.1124	-0.335951	0.268441	0.17991
Tb927.3.1990	-0.242493	-0.291237	0.222848	0.310881
Tb11.01.4380	-0.10941	-0.282517	0.288571	0.103356
Tb927.3.2670	-0.274323	-0.455913	0.292746	0.437491
Tb10.70.5860	-0.147159	-0.273851	0.265357	0.155653
Tb11.01.1280	-0.21907	-0.259173	0.19618	0.282063
Tb11.01.7750	-0.204744	-0.249045	0.207214	0.246576
Tb927.8.5570	-0.269036	-0.176566	0.144123	0.301479
Tb927.4.2920	-0.228736	-0.232592	0.176767	0.28456
Tb09.211.0500	-0.174091	-0.239325	0.266577	0.146839
Tb927.5.1690	-0.154996	-0.222471	0.244926	0.132541
Tb11.02.4260	-0.164616	-0.417613	0.36275	0.219479
Tb927.8.3590	-0.181703	-0.436491	0.346817	0.271377
Tb09.211.1470	-0.297936	-0.152711	0.0933735	0.357273
Tb927.4.2560	-0.252483	-0.143765	0.166038	0.23021
Tb10.61.1550	-0.220572	-0.207947	0.211304	0.217215
Tb11.02.5580	-0.251246	-0.250274	0.232017	0.269503
Tb927.3.3650	-0.217527	-0.184065	0.202158	0.199434
Tb11.01.4460	-0.21318	-0.198061	0.23939	0.17185
Tb927.6.4820	-0.328481	-0.247955	0.165023	0.411413
Tb927.8.3780	-0.286823	-0.380274	0.276762	0.390335
Tb927.4.3740	-0.250383	-0.253294	0.266436	0.237241
Tb927.5.2850	-0.202733	-0.279343	0.282108	0.199968
Tb927.8.4580	-0.269103	-0.227788	0.204395	0.292496
Tb10.61.0990	-0.325562	-0.227225	0.203877	0.34891
Tb11.01.4030	-0.290649	-0.308559	0.251927	0.34728
Tb927.7.760	-0.295876	-0.327539	0.278306	0.345108
Tb10.26.0090	-0.371898	-0.357426	0.228045	0.501279
Tb927.3.2810	-0.28477	-0.280129	0.254203	0.310697
Tb927.8.1540	-0.19104	-0.397067	0.350424	0.237683
Tb927.3.3200	-0.300472	-0.150363	0.180575	0.270261
Tb927.7.5040	-0.34298	-0.160971	0.172179	0.331772
Tb927.6.4710	-0.320794	-0.117872	0.167653	0.271013
Tb11.01.4400	-0.278443	-0.322309	0.285058	0.315694
Tb927.5.1940	-0.334709	-0.287678	0.255874	0.366513
Tb11.01.1680	-0.244486	-0.19579	0.237488	0.202789
Tb10.389.0920	-0.368322	-0.322008	0.22778	0.462551
Tb10.6k15.3360	-0.251121	-0.169359	0.227767	0.192713
Tb927.7.5740	-0.312751	-0.746694	0.523039	0.536407
Tb10.70.7560	-0.291202	-0.270059	0.290403	0.270858
Tb927.4.1290	-0.291313	-0.159983	0.202829	0.248467
Tb10.70.5560	-0.334075	-0.110665	0.155557	0.289183
Tb11.01.8650	-0.209246	-0.289396	0.366803	0.131839
Tb11.01.2310	-0.305967	-0.212179	0.233308	0.284838
Tb927.8.4640	-0.292284	-0.283077	0.311219	0.264142
Tb11.01.1210	-0.315755	-0.195173	0.212205	0.298723
Tb927.4.1740	-0.320175	-0.119841	0.197357	0.242659
Tb11.01.0890	-0.193163	-0.353499	0.399625	0.147037
Tb11.01.2380	-0.352006	-0.258472	0.233527	0.376951
Tb927.4.2050	-0.267123	-0.225851	0.304096	0.188878
Tb927.3.1040	-0.324433	-0.182129	0.231375	0.275187
Tb927.3.1060	-0.391221	-0.106026	0.141053	0.356194
Tb927.1.3440	-0.397157	-0.249422	0.236391	0.410189
Tb927.3.3300	-0.279144	-0.231004	0.324688	0.18546
Tb927.7.4910	-0.331496	-0.351267	0.33666	0.346103
Tb11.02.4230	-0.320608	-0.157155	0.260771	0.216992
Tb927.7.6290	-0.268952	-0.322979	0.366518	0.225413
Tb927.8.810	-0.349775	-0.100152	0.152998	0.296929
Tb10.6k15.2670	-0.414202	-0.174422	0.248598	0.340026
Tb927.7.7240	-0.291009	-0.251043	0.324358	0.217694
Tb11.47.0034	-0.306154	-0.230773	0.321111	0.215816
Tb11.02.0400	-0.248797	-0.307257	0.397453	0.158601
Tb10.70.2330	-0.290711	-0.350294	0.400496	0.240509
Tb927.1.5030	-0.468428	-0.271059	0.271477	0.468009
Tb10.70.7280	-0.423666	-0.588694	0.430201	0.582159
Tb09.244.2800	-0.381202	-0.26407	0.284837	0.360435
Tb11.01.0130	-0.370312	-0.175751	0.28823	0.257832
Tb927.2.5530	-0.301261	-0.223122	0.334554	0.189829
Tb10.406.0550	-0.473652	-0.145	0.230373	0.388279
Tb927.8.1620	-0.394685	-0.152063	0.240635	0.306113
Tb927.7.6910	-0.320991	-0.182316	0.295291	0.208017
Tb11.02.4760	-0.290876	-0.26808	0.391198	0.167758
Tb927.8.4950	-0.412368	-0.289673	0.340021	0.36202
Tb927.6.1660	-0.348349	-0.0946381	0.159339	0.283648
Tb09.160.4520	-0.422488	-0.111522	0.225533	0.308478
Tb11.01.0840	-0.394569	-0.323601	0.388497	0.329672
Tb927.3.4270	-0.376165	-0.219817	0.336571	0.259411
Tb927.3.5350	-0.386166	-0.0922715	0.186793	0.291645
Tb927.1.2600	-0.344545	-0.496914	0.461622	0.379837
Tb927.1.2620	-0.358636	-0.508411	0.479811	0.387235
Tb11.39.0008	-0.277566	-0.384151	0.49597	0.165747
Tb09.160.1690	-0.314051	-0.0957762	0.162547	0.24728
Tb927.1.1360	-0.468441	-0.169851	0.278462	0.359831
Tb11.02.4320	-0.361964	-0.219413	0.353563	0.227814
Tb927.2.4810	-0.28766	-0.336061	0.469342	0.15438
Tb11.02.5570	-0.407933	-0.348803	0.42117	0.335566
Tb927.1.1350	-0.462923	-0.314364	0.393143	0.384144
Tb11.01.0330	-0.481795	-0.079878	0.168177	0.393497
Tb11.01.2700	-0.35738	-0.471493	0.509626	0.319248
Tb11.01.5240	-0.429927	-0.277072	0.409377	0.297622
Tb11.02.4410	-0.361106	-0.644157	0.610992	0.394272
Tb11.01.0180	-0.494258	-0.244846	0.405124	0.33398
